# Supplementary material for: Multiscale investigation of mealiness in apple: an atypical role for a pectin methylesterase during fruit maturation
Source: BMC Plant Biol. 2014 Dec 31;14:375. doi: 10.1186/s12870-014-0375-3 (PMC4310206; doi:10.1186/s12870-014-0375-3)
Supplement: Additional file 1: — Results of cell cohesion test. S1.A Mealiness score and results of the cell cohesion test (number of cell per μl). 158 apples of 10 different genotypes were used to develop this new test in 2012. S1.B Dispersion graph of the correlation between mealiness and cell cohesion test results. The y-axis represents the cell cohesion test results expressed as the number of isolated cells counted by μl. The x-axis represents sensorial mealiness. Pearson’s correlation coefficient was calculated. [file 12870_2014_375_MOESM1_ESM.xlsx]

## Sheet: Feuil1
Additional file 1. Results of cell cohesion test.
S1.A Mealiness score and results of the cell cohesion test (number of cell per µl). 158 apples of 10 different genotypes were used to develop this new test in 2012.
S1.B Dispersion graph of the correlation between mealiness and cell cohesion test results. The y-axis represents the cell cohesion test results expressed as the number of isolated cells counted by µl. The x-axis represents sensorial mealiness. Pearson’s correlation coefficient was calculated.
genotype	Mealiness score	Number of cell_per_ul
Ariane	1	0
Ariane	1	0
Ariane	1	0
Ariane	1	0
Ariane	1	0
Ariane	1	0
Ariane	1	0
Ariane	1	0
Ariane	1	0
Ariane	1	0
Ariane	1	0
Ariane	1	0
Ariane	1	0
Ariane	1	0
Ariane	1	0
Ariane	1	0
Ariane	1	0.3
Ariane	1.5	0.7
Ariane	1	0
Ariane	1	0
Florina	2.5	0.82
Florina	2.5	0.7
Florina	1	0
Florina	1	0
Florina	1	0
Florina	1	0
Florina	1	0
Florina	1	0
Florina	1	0
Florina	1	0
Florina	1.5	0.75
Florina	1.5	3.02
Florina	1	0
Florina	1	0
Florina	3	3.83
Florina	4	4.25
Florina	1	0
Florina	1	0
Florina	3.25	5.17
Florina	3	5.17
Florina	1	0
Florina	1	0
Golden	1.5	0.45
Golden	1.5	0.9
Golden	1	0
Golden	1	0
Golden	1	0
Golden	1	0
Golden	1	0
Golden	1	0
Golden	1	0
Golden	1	0
Golden	1	0.05
Golden	2	1.48
Golden	1.5	0.72
Golden	1	0
Golden	1	0
Golden	1	0
Golden	1.5	1.3
Golden	2	0.72
Golden	1	0
Golden	1	0
Golden	2.25	3.4
Golden	1.75	0.98
Golden	1.5	0.38
Golden	1.5	0.68
M16	2.5	2.15
M16	2.5	1.73
M16	1	0
M16	1	0
M16	1.5	1.65
M16	1	0
M16	2	3.4
M16	1.75	2.62
M16	1.75	0.82
M16	1	0
M20	1	5.1
M20	1	3.2
M20	1	0
M20	1	0
M20	1	0
M20	1	0
M20	1	0
M20	1	0
M20	1	1.55
M20	1	0.82
M40	5	6.28
M40	1.5	0.9
M40	1	0.08
M40	1	0.28
M40	1.5	0.08
M40	4.5	7.15
M40	4	14.32
M40	4	4.22
M40	4	2.12
M48	3	2.15
M48	3.5	3.7
M48	1	0
M48	1	0
M48	1	0.28
M48	1.5	0.72
M48	4	5.35
M48	4	6.7
M48	1	1.18
M48	1.5	0.98
M48	4	4.62
M48	4	4.9
M48	1	0
M48	1	0
M48	1	0
M48	1	0.28
M48	2.5	5.75
M48	2	5.92
M48	2.5	2.15
M48	2.5	1.57
M49	3	5.08
M49	2.5	0.78
M49	1	0
M49	1	0
M49	1	0
M49	1	0
M49	1.5	0.4
M49	2.5	5.28
M49	1.25	2.02
M49	1.5	1.07
M74	5	8.65
M74	5	7.05
M74	2	0.6
M74	1.5	0.25
M74	2	1.57
M74	2	0.65
M74	4.5	6.17
M74	4.5	7.9
M74	3.5	4.72
M74	4	6.38
Reine des Reinettes	2	3.9
Reine des Reinettes	2.5	1.73
Reine des Reinettes	1	0
Reine des Reinettes	1	0
Reine des Reinettes	1	0
Reine des Reinettes	1	0
Reine des Reinettes	1	0
Reine des Reinettes	1	0
Reine des Reinettes	2	0
Reine des Reinettes	1.5	0.62
Reine des Reinettes	3	5.35
Reine des Reinettes	2	5.8
Reine des Reinettes	1	0
Reine des Reinettes	1	0
Reine des Reinettes	3	9.82
Reine des Reinettes	2.5	8.82
Reine des Reinettes	1	0
Reine des Reinettes	1	0
Reine des Reinettes	3.5	5.08
Reine des Reinettes	3.5	5.12
Reine des Reinettes	1	0
Reine des Reinettes	1	0.2
