# Supplementary material for: Multiscale investigation of mealiness in apple: an atypical role for a pectin methylesterase during fruit maturation
Source: BMC Plant Biol. 2014 Dec 31;14:375. doi: 10.1186/s12870-014-0375-3 (PMC4310206; doi:10.1186/s12870-014-0375-3)
Supplement: Additional file 2: — Differentially expressed genes of pairs 1 and 2 which displayed similar expression patterns at one or more fruit development stages. Pairs are M49/M40 and M74/M20. Time points are 100DAF (100 days after flowering), H (harvest), 60 and 120 DAH (respectively 2 and 4 months of cold storage). The significance level was set at p < 0.01. [file 12870_2014_375_MOESM2_ESM.xlsx]

## Sheet: selection1
Additional file 2. Differentially expressed genes of pairs 1 and 2 which displayed similar expression patterns at one or more fruit development stages. Pairs are M49/M40 and M74/M20. Time points are 100DAF (100 days after flowering), H (harvest), 60 and 120 DAH (respectively 2 and 4 months of cold storage). The significance level was set at p<0.01.
											100DAF	100DAF	100DAF	100DAF	H	H	H	H	60DAH	60DAH	60DAH	60DAH	120DAH	120DAH	120DAH	120DAH	100DAF	100DAF	100DAF	100DAF	H	H	H	H	60DAH	60DAH	60DAH	60DAH	120DAH	120DAH	120DAH	120DAH	100DAF	100DAF	100DAF	100DAF	H	H	H
											M/NM1	M/NM1	M/NM1	M/NM1	M/NM1	M/NM1	M/NM1	M/NM1	M/NM1	M/NM1	M/NM1	M/NM1	M/NM1	M/NM1	M/NM1	M/NM1	M/NM2	M/NM2	M/NM2	M/NM2	M/NM2	M/NM2	M/NM2	M/NM2	M/NM2	M/NM2	M/NM2	M/NM2	M/NM2	M/NM2	M/NM2	M/NM2	M/NM3	M/NM3	M/NM3	M/NM3	M/NM3	M/NM3	M/NM3
probe_id	seq_id	Sense	MapMan Bincode	Mapman annotation	Spec	Id_TAIR.InterPro.TremBl	Function_TAIR.Interpro.Trembl	Molecular_Function	Organism	Score_BLAST	M49_100j.bg	M40_100j.bg	Ratio	pvalue	M49_d1.bg	M40_d1.bg	Ratio	pvalue	M49_d2.bg	M40_d2.bg	Ratio	pvalue	M49_d3.bg	M40_d3.bg	Ratio	pvalue	M20_100j.bg	M74_100j.bg	Ratio	pvalue	M20_d1.bg	M74_d1.bg	Ratio	pvalue	M20_d2.bg	M74_d2.bg	Ratio	pvalue	M20_d3.bg	M74_d3.bg	Ratio	pvalue	M16_100j.bg	M48_100j.bg	Ratio	pvalue	M16_d1.bg	M48_d1.bg	Ratio
AryANE_v1_00104754	MDP0000322658_r	S	16.8.1.12	secondary metabolism.flavonoids.anthocyanins.anthocyanidin 3-O-glucosyltransferase	1	AT5G49690	UDP-glucoronosyl/UDP-glucosyl transferase family protein	metabolic process		147	4.98	2.15	-2.82	0.00315298	4.76	2.44	-2.32	0.000233315	5.12	1.71	-3.41	1.3584e-06	3.96	1.54	-2.42	2.1592e-05	4.91	1.55	-3.37	1.19634e-05	4.34	1.6	-2.74	3.2056e-06	4.91	1.89	-3.02	0.000740884	3.34	2.11	-1.19	0.00376637	3.66	1.46	-2.19	0.00135531	3.77	1.28	-2.48
AryANE_v1_00068867	MDP0000143945_r	S	16.8.1.12	secondary metabolism.flavonoids.anthocyanins.anthocyanidin 3-O-glucosyltransferase	4	AT5G49690	UDP-glucoronosyl/UDP-glucosyl transferase family protein	metabolic process		125	4.14	0.65	-3.49	8.7708e-05	3.86	1.35	-2.51	0.00126388	4.26	0.72	-3.54	1.01398e-05	2.63	0.57	-2.06	0.000365917	4.1	0.51	-3.6	9.5294e-06	3.63	1.12	-2.51	3.82657e-05	3.7	0.78	-2.92	2.9962e-06	2.33	1.19	-1.11	0.000934902	2.37	-0.18	-2.54	0.000662127	2.37	0.43	-1.93
AryANE_v1_00092780	MDP0000264548_r	S	20.1.7	stress.biotic.PR-proteins	4	AT4G27220	disease resistance protein (NBS-LRR class), putative	apoptosis		108	6.01	3.79	-2.22	0.000267919	5.72	3.96	-1.75	0.00600319	4.81	2.02	-2.79	1.93332e-05	4.52	1.56	-2.96	3.3454e-06	5.8	3.92	-1.89	0.000924097	5.88	2.61	-3.27	1.6001e-06	5.26	1.72	-3.54	2.5259e-06	4.3	0.33	-3.94	7.616e-07	1.58	4.95	3.38	0.0043587	1.36	3.28	1.92
AryANE_v1_00102893	MDP0000314358_r	S	20.1	stress.biotic	4	AT1G52660	disease resistance protein, putative	apoptosis		66.6	6.1	3.73	-2.36	0.00023454	5.76	3.96	-1.8	0.0080545	4.65	2.39	-2.27	4.9489e-06	4.67	1.83	-2.84	4.3086e-06	5.65	3.3	-2.36	0.000145188	5.59	2.48	-3.11	1.5316e-06	5.3	1.5	-3.8	4.574e-07	4.13	0.63	-3.46	5.237e-07	1.33	4.71	3.39	0.00863426	1.63	3.5	1.88
AryANE_v1_00079086	MDP0000195089_r	S	18.7	Co-factor and vitamine metabolism.iron-sulphur clusters	1	AT5G50210	QS (QUINOLINATE SYNTHASE); quinolinate synthetase A	NAD biosynthetic process		97.1	3.92	0.56	-3.35	3.76248e-05	4.56	2.09	-2.46	0.00876243	5.96	3.31	-2.65	0.00878316	5.88	3.42	-2.46	0.00226801	3.56	0.58	-2.98	0.000195442	3.53	2.18	-1.35	0.00140036	4.32	3.52	-0.8	0.00662336	4.8	2.9	-1.86	4.31528e-05	3.37	0.52	-2.84	0.0516425	4.6	1.11	-3.48
AryANE_v1_00110451	MDP0000457057_r	S	26.8	misc.nitrilases, *nitrile lyases, berberine bridge enzymes, reticuline oxidases, troponine reductases	4	AT3G29770	hydrolase, alpha/beta fold family protein	N-terminal protein myristoylation		460	3.13	1.76	-1.37	0.00872872	3.95	2.22	-1.73	0.00636706	4.23	1.42	-2.81	7.3101e-06	4.18	1.46	-2.72	3.0197e-06	2.74	1.18	-1.57	0.00103101	3.48	1.56	-1.92	0.000168656	4.03	1.81	-2.22	0.00254601	3.24	1.75	-1.45	0.00179409	2.55	2.15	-0.39	0.352885	2.86	1.61	-1.24
AryANE_v1_00116676	MDP0000662096_r	S	34.99	transport.misc	1	AT5G10820	integral membrane transporter family protein	transport		318	1.47	0.21	-1.25	0.00254399	1.81	0.4	-1.41	0.00159258	2.88	0.17	-2.71	0.000108622	2.01	-0.05	-2.06	5.9651e-05	1.53	0.22	-1.32	0.000881977	1.79	0.2	-1.59	0.00013581	2.75	0.64	-2.11	0.00104934	1.66	0.75	-0.87	0.00287696	-0.62	-0.39	0.24	0.270607	0.14	0.1	-0.04
AryANE_v1_00118824	MDP0000729817_r	S	26.3.5	misc.gluco-, galacto- and mannosidases.glycosyl hydrolase family 5	1	AT1G13130	glycosyl hydrolase family 5 protein / cellulase family protein	carbohydrate metabolic process		627	6.03	4.63	-1.4	0.00995786	6.4	4.54	-1.86	0.00411797	6.7	3.61	-3.09	9.391e-07	6.77	3.5	-3.27	8.889e-07	5.65	3.72	-1.94	0.000108089	6.24	4.43	-1.81	0.000382157	5.98	3.77	-2.21	7.5676e-06	4.77	2.34	-2.39	8.8882e-06	4.59	3.9	-0.68	0.0346392	4.62	2.88	-1.74
AryANE_v1_00102892	MDP0000314355_r	S	35.2	not assigned.unknown	4	AT5G07440	GDH2 (GLUTAMATE DEHYDROGENASE 2); oxidoreductase	amino acid metabolic process		59.7	5.37	3.56	-1.8	0.219381	4.94	1.73	-3.21	0.000342165	4.75	1.43	-3.32	7.4986e-06	5.04	0.72	-4.32	2.46794e-05	5.29	4.17	-1.13	0.00142993	4.89	3.46	-1.43	3.26184e-05	5.46	3.67	-1.79	6.887e-05	3.58	2.18	-1.37	0.00022826	4.46	0.28	-4.17	0.000409227	4.72	1.54	-3.18
AryANE_v1_00105862	MDP0000342782_r	S	35.2	not assigned.unknown	4					NA	4.07	2.92	-1.14	0.115529	4.45	1.93	-2.52	0.000765116	4.19	2.17	-2.03	2.07123e-05	4.19	1.88	-2.31	7.066e-06	4.22	1.41	-2.82	4.16079e-05	4.14	1.43	-2.71	3.11392e-05	4.13	1.62	-2.51	1.04714e-05	3.77	1.58	-2.15	1.22029e-05	3.57	1.46	-2.1	0.000909054	3.96	1.26	-2.7
AryANE_v1_00105863	MDP0000342785_r	S	35.2	not assigned.unknown	4					NA	3.5	2.3	-1.19	0.0149895	4.33	2.24	-2.09	0.00127449	4.28	2.1	-2.18	8.5205e-06	3.95	2.08	-1.87	0.000125255	3.86	1.61	-2.26	6.38708e-05	4.31	1.64	-2.67	4.61766e-05	4.06	1.64	-2.42	0.000107189	3.41	1.06	-2.32	3.48983e-05	3.24	0.95	-2.27	0.000744752	3.76	1.18	-2.58
AryANE_v1_00109649	MDP0000430892_r	S	35.2	not assigned.unknown	4					NA	4.08	2.98	-1.1	0.250836	4.29	2.14	-2.15	0.000971372	4.26	2.35	-1.91	6.26856e-05	4.03	2.05	-1.98	4.69034e-05	4.33	1.63	-2.71	0.000216421	4.23	1.55	-2.68	3.56234e-05	4.03	1.52	-2.51	7.0165e-06	3.4	0.99	-2.38	1.21907e-05	3.38	1.29	-2.08	0.00576503	3.55	1.4	-2.14
AryANE_v1_00105861	MDP0000342781_r	S	35.2	not assigned.unknown	4					NA	4.63	3.02	-1.61	0.137145	4.54	2.17	-2.37	0.000649521	4.36	2.07	-2.29	8.1666e-06	4.14	1.94	-2.19	1.3433e-05	4.36	1.6	-2.77	2.31589e-05	4.27	1.65	-2.62	8.878e-06	3.93	1.58	-2.35	8.53551e-05	3.64	1.06	-2.55	6.0232e-06	3.68	1.54	-2.13	0.00122401	3.93	1.43	-2.5
AryANE_v1_00110517	MDP0000459302_r	S	29.6	protein.folding	1	AT5G20890	chaperonin, putative	protein folding		674	3.02	3.08	0.07	0.75896	4.26	2.48	-1.78	5.277e-05	4.56	3.03	-1.53	0.000444531	4.7	3.06	-1.64	6.28637e-05	3.83	2.64	-1.19	0.00937533	4.24	3.27	-0.97	9.77692e-05	4.61	3.21	-1.4	0.000111823	3.82	2.58	-1.21	0.000454133	2.63	0.99	-1.63	0.00227976	2.92	1.06	-1.86
AryANE_v1_00019834	MDP0000214034	AS	30.2.17	signalling.receptor kinases.DUF 26	4	AT4G00970	protein kinase family protein	protein amino acid phosphorylation		152	2.23	0.76	-1.46	0.0556023	2.93	0.5	-2.43	0.000394005	3.01	0.02	-3	1.0281e-06	3.08	0.13	-2.94	3.66595e-05	1.11	0.05	-1.07	0.00965143	1.45	0.01	-1.44	0.000393683	1.32	-0.04	-1.36	0.00150821	0.99	-0.01	-0.97	0.00747637	1.83	1.3	-0.52	0.331218	1.65	0.63	-1.01
AryANE_v1_00011111	MDP0000169942	AS	29.4.1.57	protein.postranslational modification.kinase.receptor like cytoplasmatic kinase VII	1	AT1G21230	WAK5 (WALL ASSOCIATED KINASE 5); kinase/ protein serine/threonine kinase	protein amino acid phosphorylation		287	2.14	1.1	-1.03	0.0794974	3.47	1.34	-2.13	0.0017589	4.38	0.85	-3.54	7.5674e-06	3.98	0.48	-3.5	0.000252916	1.74	-0.25	-2	0.000138816	2.82	0.43	-2.39	3.9937e-06	2.48	0.41	-2.07	0.00814874	2.69	0.76	-1.9	4.35982e-05	2.08	0.79	-1.28	0.0151406	2.54	1.41	-1.12
AryANE_v1_00080740	MDP0000203206_r	S	20.1.7	stress.biotic.PR-proteins	4	AT5G17680	disease resistance protein (TIR-NBS-LRR class), putative	apoptosis		341	2.61	1.67	-0.94	0.0707322	1.73	0.46	-1.27	0.000533675	2	0.2	-1.8	2.81076e-05	1.43	0.03	-1.4	0.000356133	2.05	0.94	-1.12	0.00257877	1.86	0.21	-1.65	0.000540305	2.31	1	-1.31	0.000596975	1.46	-0.14	-1.56	0.000418194	0.72	0.53	-0.17	0.419135	0.58	-0.45	-1.02
AryANE_v1_00098729	MDP0000294082_r	S	35.2	not assigned.unknown	1	Q9SIG2_ARATH	En/Spm-like transposon protein		Arabidopsis thaliana (Mouse-ear cress)	66.2	3.21	2.03	-1.17	0.0838787	3.19	2.03	-1.16	0.00298624	3.14	2.09	-1.06	0.000173474	2.48	1.21	-1.27	0.000151653	2.7	1.23	-1.47	0.000598389	3.03	1.67	-1.36	3.12811e-05	2.65	1.63	-1.02	0.00145478	2.02	1.03	-0.96	0.00692429	2.2	1.24	-0.95	0.0108707	1.96	0.95	-1
AryANE_v1_00095821	MDP0000279785_r	S	35.2	not assigned.unknown	1	AT5G42330	unknown protein	biological process unknown		87.8	6.07	5.01	-1.05	0.15691	5.96	3.99	-1.97	0.00750306	5.04	1.21	-3.83	0.000118395	4.58	0.69	-3.89	2.231e-06	5.95	4.86	-1.1	0.0012726	6.03	5.06	-0.97	0.000416715	5.8	4.11	-1.69	0.000200124	4.59	3.07	-1.49	0.000660929	4.11	3.25	-0.85	0.362793	4.66	3.92	-0.74
AryANE_v1_00111791	MDP0000500658_r	S	29.3.1	protein.targeting.nucleus	1	AT5G60980	nuclear transport factor 2 (NTF2) family protein / RNA recognition motif (RRM)-containing protein	transport		228	3.37	2.25	-1.11	0.146251	2.87	1.49	-1.37	0.00908866	1.51	0.24	-1.27	0.000239484	1.6	0.16	-1.44	6.89945e-05	2.7	0.77	-1.94	0.000145466	2.53	1.29	-1.24	0.00507642	1.74	0.56	-1.18	0.00272489	1.3	0.46	-0.81	0.00499912	0.57	2.25	1.69	0.0153834	0.48	1.36	0.89
AryANE_v1_00055813	MDP0000729817	AS	26.3.5	misc.gluco-, galacto- and mannosidases.glycosyl hydrolase family 5	1	AT1G13130	glycosyl hydrolase family 5 protein / cellulase family protein	carbohydrate metabolic process		627	5.47	4.35	-1.11	0.0143151	5.8	4.42	-1.37	0.00332481	5.47	2.86	-2.61	2.2888e-05	4.42	1.77	-2.65	8.87048e-05	4.32	2.76	-1.57	0.000275882	4.83	3.71	-1.11	0.000860053	4	2.3	-1.7	0.00115203	4.08	2.78	-1.27	0.00107291	4.72	4.26	-0.45	0.108457	5.14	3.81	-1.32
AryANE_v1_00071234	MDP0000155476_r	S	26.22	misc.short chain dehydrogenase/reductase (SDR)	4	AT4G20760	short-chain dehydrogenase/reductase (SDR) family protein	metabolic process		391	5.36	3.73	-1.62	0.0176977	5.01	3.37	-1.64	0.00519945	4.2	1.17	-3.03	3.5955e-06	3.57	0.76	-2.81	5.3743e-06	4.31	3.07	-1.25	0.00118025	4.65	3.03	-1.62	0.00156003	3.87	1.4	-2.47	0.000801658	2.76	1.13	-1.6	0.000571189	3.62	3.46	-0.15	0.771002	3.38	3.47	0.1
AryANE_v1_00071251	MDP0000155586_r	S	26.22	misc.short chain dehydrogenase/reductase (SDR)	4	AT4G20760	short-chain dehydrogenase/reductase (SDR) family protein	metabolic process		391	5.15	3.71	-1.43	0.0210679	4.91	3.33	-1.58	0.00989439	3.97	1.23	-2.74	7.10121e-05	3.67	0.9	-2.77	8.1551e-06	4.31	2.66	-1.66	0.000570682	4.58	2.77	-1.81	0.00186644	4.07	1.37	-2.7	0.000383712	2.12	0.46	-1.62	7.26653e-05	3.44	3.27	-0.16	0.807876	3.27	3.45	0.19
AryANE_v1_00071915	MDP0000158850_r	S	29.2.1.2.2.82	protein.synthesis.ribosomal protein.eukaryotic.60S subunit.P2	1	AT2G27710	60S acidic ribosomal protein P2 (RPP2B)	translational elongation		91.3	1.5	0.64	-0.86	0.108839	2.26	0.34	-1.92	5.3249e-05	0.93	-0.31	-1.24	0.00300823	1.08	-0.14	-1.22	0.00116982	2.14	-0.11	-2.25	0.0058856	3.23	0.45	-2.78	2.9847e-06	2.33	0.13	-2.2	0.000958495	1.38	0.64	-0.7	0.00893454	-0.23	-0.8	-0.55	0.0659852	0.45	-0.24	-0.68
AryANE_v1_00088589	MDP0000243873_r	S	30.3	signalling.calcium	4	AT5G62390	ATBAG7 (ARABIDOPSIS THALIANA BCL-2-ASSOCIATED ATHANOGENE 7); calmodulin binding	small GTPase mediated signal transduction		289	4.51	3.48	-1.03	0.194876	2.33	0.56	-1.77	0.000406305	2.44	0.15	-2.3	6.82445e-05	1.18	0.07	-1.11	0.005332	4.64	2.76	-1.89	0.000468269	2.43	0.23	-2.2	0.000156105	1.96	0.46	-1.51	0.000330864	1.87	0.81	-1.03	0.00505563	1.5	2.08	0.59	0.524327	1.59	-0.01	-1.59
AryANE_v1_00096194	MDP0000281697_r	S	35.2	not assigned.unknown	1	AT2G02590	unknown protein	biological process unknown		280	2.78	1.22	-1.56	0.0553042	2.14	0.78	-1.36	0.00583156	1.81	-0.19	-2	3.26664e-05	0.76	-0.29	-1.04	0.00340965	2.17	0.05	-2.13	0.00082285	1.85	0.1	-1.74	0.000529865	1.37	-0.02	-1.39	0.000172031	0.95	-0.58	-1.5	0.000116292	0.74	1.09	0.36	0.278708	0.83	0.22	-0.61
AryANE_v1_00098824	MDP0000294540_r	S	26.28	misc.GDSL-motif lipase	2	AT5G14450	GDSL-motif lipase/hydrolase family protein, pseudouridylate synthase TruB family protein	lipid metabolic process		128	3.21	1.3	-1.9	0.0154474	3.8	1.63	-2.17	0.00863492	3.62	0.75	-2.88	0.000116344	3.41	0.4	-3.01	8.0548e-06	2.26	0.05	-2.22	5.88953e-05	2.59	0.2	-2.39	3.6095e-05	3.18	0.46	-2.72	0.000320473	1.34	-0.36	-1.67	0.000158577	2.02	1.92	-0.08	0.731497	2.2	1.51	-0.68
AryANE_v1_00115845	MDP0000634668_r	S	35.1	not assigned.no ontology	1	AT1G27760	interferon-related developmental regulator family protein / IFRD protein family	biological process unknown		184	4.55	3.51	-1.03	0.0888057	5.16	2.65	-2.51	0.000248681	5.64	1.55	-4.09	2.6057e-06	5.18	1.4	-3.78	1.6671e-06	3.81	2.68	-1.14	0.00134404	5.2	2.61	-2.59	2.63851e-05	5.6	2.03	-3.57	7.59581e-05	4.65	1.41	-3.21	7.3495e-05	1.51	2.42	0.93	0.0239887	1.53	2.15	0.62
AryANE_v1_00020126	MDP0000215473	AS	30.2.11	signalling.receptor kinases.leucine rich repeat XI	3	AT2G34930	disease resistance family protein	defense response		378	5.24	4.66	-0.58	0.0644523	4.97	3.94	-1.03	0.00275708	5.19	4.2	-0.99	0.000504303	5.39	4.12	-1.27	0.000703702	4.7	3.98	-0.72	0.0228966	4.52	3.8	-0.72	0.00257939	4.17	3.17	-1	0.00125745	4.38	3.21	-1.14	0.00061151	4.35	3.61	-0.73	0.0202887	4.72	3.8	-0.91
AryANE_v1_00041956	MDP0000326704	AS	35.2	not assigned.unknown	4					NA	2.81	2.15	-0.66	0.177199	3.43	2.6	-0.83	0.0044149	3.38	2.55	-0.83	0.00569493	2.91	1.92	-0.99	0.000515818	2.53	2.82	0.28	0.208068	3.61	2.83	-0.78	0.00494392	4.14	2.8	-1.34	0.000129905	3.74	2.46	-1.24	0.00981291	2.07	2.25	0.19	0.430827	1.88	1.96	0.08
AryANE_v1_00065900	MDP0000129506_r	S	33.99	development.unspecified	4	AT2G16780	MSI2 (NUCLEOSOME/CHROMATIN ASSEMBLY FACTOR GROUP C 2)	biological process unknown		83.6	6.22	5.15	-1.06	0.0100957	6.64	5.05	-1.59	0.00191787	6.72	3.83	-2.9	9.8859e-06	6.6	4.06	-2.53	3.4117e-06	5.78	5.77	-0.02	0.905094	6.26	5.66	-0.6	0.00466312	6.06	5.04	-1.02	0.000566219	5.18	4.27	-0.88	0.00308452	4.92	5.25	0.34	0.227427	5.06	4.34	-0.71
AryANE_v1_00079045	MDP0000194905_r	S	35.2	not assigned.unknown	1	SORCN_SCHJA	Sorcin		Schistosoma japonicum (Blood fluke)	68.6	1.2	0.65	-0.54	0.0363542	1.45	0.43	-1.02	0.00130424	2.07	1.09	-0.98	0.00139897	1.92	0.59	-1.33	0.000471094	1.03	0.14	-0.9	0.0415752	1.44	0.72	-0.72	0.00202042	2.37	0.85	-1.52	0.00351822	1.68	0.12	-1.53	0.00161041	0.19	0.09	-0.09	0.613102	0.37	0.28	-0.09
AryANE_v1_00090423	MDP0000253044_r	S	35.2	not assigned.unknown	1	AT5G55820	unknown protein	biological process unknown		50.1	4.07	4.15	0.09	0.675669	4.63	3.75	-0.88	8.7526e-05	3.6	3.01	-0.59	0.00242674	3.24	2.31	-0.93	0.000744977	3.87	3.32	-0.55	0.019336	4.19	3	-1.19	0.00478716	4.05	2.04	-2.01	0.000126641	2.99	1.26	-1.7	5.36061e-05	2.03	3.22	1.2	0.0365105	2.08	2.06	-0.01
AryANE_v1_00100436	MDP0000302381_r	S	35.2	not assigned.unknown	4					NA	3.28	2.54	-0.73	0.0207649	2.41	1.3	-1.11	0.00016525	2.32	1.18	-1.14	0.00256796	2.32	0.89	-1.43	0.00212866	2.8	2.19	-0.62	0.0130799	2.41	1.41	-1	0.000164129	3.23	1.46	-1.77	3.55536e-05	2.33	1.21	-1.09	0.00314844	1.61	1.96	0.36	0.115723	1.51	0.83	-0.68
AryANE_v1_00103751	MDP0000318732_r	S	20.1.7	stress.biotic.PR-proteins	1	AT5G36930	disease resistance protein (TIR-NBS-LRR class), putative	apoptosis		217	2.21	1.15	-1.05	0.265106	0.85	-0.23	-1.08	0.000595693	1	-0.31	-1.31	0.00021032	0.52	-0.33	-0.84	0.00123666	2.24	1.44	-0.81	0.0858178	1.21	0.33	-0.88	0.00175192	1.59	0.64	-0.95	0.000617514	0.62	-0.45	-1.04	0.00379901	-0.46	-0.28	0.19	0.397747	-1.14	-1.06	0.08
AryANE_v1_00105473	MDP0000336096_r	S	35.2	not assigned.unknown	1	AT1G53760	unknown protein	biological process unknown		312	4.27	3.97	-0.29	0.245963	4.14	3.68	-0.46	0.00756415	3.66	2.39	-1.27	5.91177e-05	3.04	2.01	-1.03	0.000662981	3.54	3.67	0.12	0.696155	3.89	3.16	-0.73	0.00920922	3.38	2.01	-1.38	7.84712e-05	2.3	0.96	-1.31	0.000278382	2.52	3.15	0.64	0.147027	2.86	2.68	-0.17
AryANE_v1_00117671	MDP0000692523_r	S	20.1.7	stress.biotic.PR-proteins	1	AT5G17680	disease resistance protein (TIR-NBS-LRR class), putative	apoptosis		293	1.51	0.47	-1.04	0.14783	1.44	0.43	-1.01	0.000366419	1.83	0.37	-1.46	4.48158e-05	1.76	0.14	-1.61	0.000153792	1.17	0.07	-1.11	0.0143369	1.02	0.18	-0.84	0.00270903	2.09	0.03	-2.06	0.000493904	1.08	-0.74	-1.79	0.000166149	0.9	0.81	-0.07	0.722636	0.7	0.5	-0.19
AryANE_v1_00118738	MDP0000727008_r	S	26.10	misc.cytochrome P450	4	AT3G48280	CYP71A25 (cytochrome P450, family 71, subfamily A, polypeptide 25); oxygen binding	electron transport		394	4.11	3.23	-0.87	0.0570234	4.09	3.35	-0.74	0.00850599	4.11	3.31	-0.81	0.00350219	3.73	2.85	-0.87	0.00117378	3.87	3.25	-0.62	0.0127943	4.15	3.08	-1.07	0.00518963	4.92	3.4	-1.52	2.65109e-05	3.94	2.12	-1.79	7.07197e-05	2.7	3.14	0.46	0.117817	2.66	2.79	0.14
AryANE_v1_00121518	MDP0000814899_r	S	30.2.17	signalling.receptor kinases.DUF 26	1	AT1G11340	S-locus lectin protein kinase family protein	protein amino acid phosphorylation		716	1.91	1.08	-0.82	0.00965234	1.28	0.2	-1.08	0.000637629	1.07	0.04	-1.03	0.000894896	0.93	0.05	-0.88	0.00729079	2.42	0.28	-2.15	8.94211e-05	1.4	0.46	-0.94	0.0685752	1.19	0.23	-0.96	0.00170598	1.11	0.16	-0.92	0.00472406	0.74	-0.21	-0.94	0.0460612	1.27	0.38	-0.89
AryANE_v1_00070193	MDP0000150382_r	S	26.2	misc.UDP glucosyl and glucoronyl transferases	1	AT2G43820	GT/UGT74F2 (UDP-GLUCOSYLTRANSFERASE 74F2); UDP-glucosyltransferase/ UDP-glycosyltransferase/ transferase, transferring glycosyl groups / transferase, transferring hexosyl groups	metabolic process		503	5.49	1.85	-3.63	0.000721526	6.45	3.55	-2.9	0.000929068	4.44	0.92	-3.52	3.3808e-06	2.4	0.41	-1.99	0.00546443	3.86	4.91	1.04	0.0252806	5.75	5.72	-0.03	0.906875	4.62	2.27	-2.35	0.00596426	3.61	1.57	-2.01	0.00791524	-0.06	1.72	1.79	0.00157207	0.81	2.69	1.88
AryANE_v1_00075723	MDP0000178170_r	S	20.1.7	stress.biotic.PR-proteins	4	AT5G36930	disease resistance protein (TIR-NBS-LRR class), putative	apoptosis		499	3.32	0.58	-2.73	0.000158087	3.44	1.45	-1.98	0.00787912	3.3	-0.14	-3.44	3.6164e-06	3.02	-0.13	-3.15	0.000410228	3.07	2.86	-0.21	0.382664	3.31	3.21	-0.1	0.462629	3.55	2.68	-0.87	0.00621406	2.52	1.59	-0.9	0.0024768	1.71	2.6	0.9	0.0346822	1.99	1.46	-0.52
AryANE_v1_00071163	MDP0000155194_r	S	26.10	misc.cytochrome P450	1	AT3G56630	CYP94D2 (cytochrome P450, family 94, subfamily D, polypeptide 2); oxygen binding	electron transport		591	1.88	1.38	-0.49	0.218997	4.28	2.51	-1.77	0.00134228	4.15	3.28	-0.87	0.00533245	4.82	3.34	-1.48	0.00162118	1.5	1.11	-0.4	0.168811	3.36	2.99	-0.37	0.591645	4.95	2.65	-2.3	1.06407e-05	3.68	1.75	-1.9	2.6515e-05	1.46	1.11	-0.34	0.636785	1.92	2.07	0.16
AryANE_v1_00105087	MDP0000328817_r	S	35.2	not assigned.unknown	1					NA	4.67	4.39	-0.28	0.655529	4.64	2.86	-1.77	0.000144254	4.41	2.51	-1.9	0.000160365	4.54	2.15	-2.38	0.000494577	4.7	4.22	-0.49	0.0514466	4.16	3.05	-1.11	0.0191936	3.26	1.44	-1.82	0.000659567	2.75	1.15	-1.57	0.00658897	2.93	3.61	0.69	0.26068	3.52	2.42	-1.1
AryANE_v1_00034145	MDP0000286450	AS	11.8.1	lipid metabolism.'exotics' (steroids, squalene etc).sphingolipids	1	AT1G14290	sterol desaturase family protein, putative	metabolic process		409	-0.21	-0.07	0.14	0.473771	2.11	1	-1.11	0.00250645	4.48	3.45	-1.03	0.000204909	4.17	2.85	-1.32	0.000140796	0.09	0.06	-0.04	0.88813	0.81	0.7	-0.11	0.556104	4.42	3.58	-0.84	0.00185543	3.24	2.03	-1.18	0.00179812	1.74	-0.11	-1.84	0.208388	2.27	1.25	-1.01
AryANE_v1_00042369	MDP0000334065	AS	35.2	not assigned.unknown	4					NA	3.06	2.41	-0.64	0.0405142	5.33	3.52	-1.81	0.00122664	5.2	4	-1.2	0.00065353	5.83	4.3	-1.53	8.68005e-05	2.89	2.38	-0.52	0.123626	4.71	4.22	-0.49	0.441835	5.53	3.55	-1.98	0.000131951	5.49	3.82	-1.63	8.80498e-05	2.29	2.1	-0.18	0.750694	3.36	3.61	0.26
AryANE_v1_00066096	MDP0000130400_r	S	27.3.32	RNA.regulation of transcription.WRKY domain transcription factor family	2	AT4G31550	WRKY11 (WRKY DNA-binding protein 11); transcription factor	regulation of transcription, DNA-dependent		190	4.6	4.5	-0.1	0.880938	4.7	3.94	-0.76	0.00177951	4.52	3.77	-0.76	0.00300407	4.49	3.35	-1.14	0.000237407	4.79	4.29	-0.51	0.0653344	4.23	3.47	-0.76	0.0231272	4.05	3.15	-0.9	0.00527703	2.82	1.74	-1.04	0.00110734	2.31	3.34	1.04	0.281523	3.41	3.4	-0.01
AryANE_v1_00066836	MDP0000134105_r	S	27.3.32	RNA.regulation of transcription.WRKY domain transcription factor family	4	AT2G47260	WRKY23 (WRKY DNA-binding protein 23); transcription factor	regulation of transcription, DNA-dependent		154	3.59	4.32	0.74	0.0737908	4.58	3.48	-1.1	0.000109917	4.37	3.52	-0.85	0.000611603	3.9	2.93	-0.97	0.000825087	3.4	3.33	-0.08	0.658116	3.55	3.55	0	0.990387	4.62	3.07	-1.56	0.00146581	3.63	2.53	-1.06	0.00407814	2.59	3.21	0.63	0.358656	3.02	3.66	0.64
AryANE_v1_00069193	MDP0000145572_r	S	35.2	not assigned.unknown	1					NA	3.72	3.31	-0.41	0.0857147	2.45	1.39	-1.06	0.00251607	2.94	1.19	-1.75	0.000393229	2.81	1.21	-1.6	5.82658e-05	2.03	1.91	-0.13	0.527853	2.18	1.81	-0.37	0.0323832	3.21	1.97	-1.24	0.00136692	3.88	3	-0.85	0.00331487	2.33	2.82	0.5	0.0506572	2.1	2.58	0.48
AryANE_v1_00070425	MDP0000151522_r	S	3.4.5	minor CHO metabolism.myo-inositol.inositol phosphatase	1	AT4G39120	inositol monophosphatase family protein	sulfur metabolic process		310	2.4	2	-0.4	0.180929	2.45	1.78	-0.67	0.00499678	2.48	1.84	-0.64	0.00223567	2.08	1.48	-0.6	0.0067722	2.33	1.59	-0.75	0.0379682	3.06	2.08	-0.98	0.0101155	2.59	1.59	-1	0.00730597	2.6	1.06	-1.51	0.000296153	2.31	1.78	-0.52	0.099338	2.16	1.43	-0.73
AryANE_v1_00078863	MDP0000193902_r	S	26.2	misc.UDP glucosyl and glucoronyl transferases	1	AT2G36800	.	.		165	3.56	3.02	-0.54	0.0351609	3.15	1.13	-2.01	0.00446099	2.84	0.3	-2.54	1.14471e-05	2.9	0.36	-2.53	2.69107e-05	2.92	2.68	-0.25	0.22954	2.26	1.47	-0.79	0.12347	3.47	0.88	-2.59	6.3303e-06	2.05	0.65	-1.37	0.0002323	1.63	2.38	0.76	0.119247	2.2	1.66	-0.53
AryANE_v1_00083086	MDP0000215276_r	S	27.3.64	RNA.regulation of transcription.PHOR1	1	AT5G64660	U-box domain-containing protein	protein ubiquitination		392	6.46	6.31	-0.15	0.536359	6.33	5.48	-0.85	0.00234382	6.38	4.86	-1.52	0.000246973	5.73	3.74	-1.99	4.4585e-05	6.27	6.21	-0.07	0.697203	5.69	5.78	0.09	0.827113	5.91	4.74	-1.17	0.000835527	5.08	3.79	-1.26	0.000436652	4.9	5.72	0.83	0.230194	5.3	5.35	0.05
AryANE_v1_00084283	MDP0000221435_r	S	26.10	misc.cytochrome P450	1	AT4G31940	CYP82C4 (cytochrome P450, family 82, subfamily C, polypeptide 4); oxygen binding	electron transport		526	3.26	3.15	-0.11	0.601813	3.63	1.38	-2.24	0.000429947	2.6	0.83	-1.77	0.00011099	2.46	0.29	-2.17	1.07391e-05	3.3	2.47	-0.84	0.12233	2.85	1.58	-1.27	0.0221616	2.13	0.99	-1.14	0.00193485	0.97	-0.31	-1.25	0.000410074	1.19	2.92	1.74	0.0643864	1.45	0.93	-0.52
AryANE_v1_00085228	MDP0000226115_r	S	17.5.2	hormone metabolism.ethylene.signal transduction	1	AT4G17500	ATERF-1 (ETHYLENE RESPONSIVE ELEMENT BINDING FACTOR 1); DNA binding / transcription factor/ transcriptional activator	regulation of transcription, DNA-dependent		138	2.88	3	0.13	0.672385	4.87	3.65	-1.21	0.00642471	5.15	3.51	-1.64	0.000384177	5.99	3.66	-2.33	0.000127676	2.9	2.54	-0.37	0.211142	3.91	3.75	-0.16	0.375454	4.44	3.85	-0.59	0.00525354	3.6	2.55	-1.02	0.00142887	3.02	1.42	-1.59	0.10025	3.34	3.25	-0.08
AryANE_v1_00116372	MDP0000652760_r	S	27.3.32	RNA.regulation of transcription.WRKY domain transcription factor family	4	AT2G47260	WRKY23 (WRKY DNA-binding protein 23); transcription factor	regulation of transcription, DNA-dependent		139	1.98	2.94	0.96	0.0470014	3.17	2.44	-0.73	0.00264255	3.08	2.25	-0.83	0.00201761	2.24	1.63	-0.61	0.00894047	2.27	1.75	-0.52	0.0336093	2.51	2.01	-0.5	0.0385465	2.9	1.5	-1.4	0.000289246	1.94	0.92	-0.99	0.00196804	0.97	1.61	0.65	0.393784	1.48	1.74	0.27
AryANE_v1_00118544	MDP0000720292_r	S	17.3.1.2.2	hormone metabolism.brassinosteroid.synthesis-degradation.sterols.SMT2	2	AT5G13710	SMT1 (STEROL METHYLTRANSFERASE 1)	metabolic process		216	4.26	4.28	0.02	0.899107	4.9	4.1	-0.8	0.00631602	4.78	4.06	-0.73	0.00392068	4.81	4.09	-0.72	0.00332826	4.08	3.84	-0.25	0.427729	4.19	4.11	-0.08	0.679111	4.58	3.64	-0.94	0.00245108	3.14	2.05	-1.05	0.00124335	3.58	3.81	0.24	0.596837	3.55	3.4	-0.14
AryANE_v1_00076298	MDP0000181017_r	S	34.7	transport.phosphate	1	AT3G46980	carbohydrate transporter/ sugar porter	transport		667	4.65	3.24	-1.4	0.00205308	4.61	3.93	-0.68	0.0288339	4.7	3.05	-1.65	0.000602522	4.27	3.06	-1.21	0.000210927	4.26	2.9	-1.37	0.000499384	4.28	3.4	-0.88	0.000205917	4.45	3.26	-1.19	0.000207205	3.8	2.4	-1.37	0.00136357	2.3	3.57	1.29	0.00389198	2.84	2.97	0.14
AryANE_v1_00119823	MDP0000762395_r	S	34.7	transport.phosphate	4	AT3G46980	carbohydrate transporter/ sugar porter	transport		122	5.03	3.76	-1.27	0.00584961	4.34	3.4	-0.94	0.0252875	5.01	3.18	-1.83	0.000192988	4.71	3.21	-1.5	7.28904e-05	4.5	3.36	-1.15	0.00107258	5.11	3.77	-1.33	5.395e-06	3.61	2.35	-1.26	0.00467647	3.98	2.22	-1.73	5.47054e-05	2.35	4.39	2.05	0.00105917	2.66	3.11	0.45
AryANE_v1_00106839	MDP0000356610_r	S	35.2	not assigned.unknown	1					NA	1.86	0.34	-1.51	0.00503453	2	0.51	-1.49	0.0119655	1.8	-0.07	-1.87	0.00108229	1.21	-0.2	-1.41	0.00105742	1.37	-0.08	-1.46	0.00209772	1.56	-0.22	-1.78	0.000285222	1.13	-0.14	-1.27	0.000550124	0.54	-0.44	-0.94	0.00451598	0.5	0.74	0.25	0.338665	0.93	0.61	-0.31
AryANE_v1_00080232	MDP0000200771_r	S	29.5.11.4.3.2	protein.degradation.ubiquitin.E3.SCF.FBOX	4	AT1G13570	F-box family protein	biological process unknown		199	4.87	3.03	-1.83	0.189508	5.02	2.69	-2.33	0.02459	4.63	0.73	-3.9	2.26783e-05	5.14	0.62	-4.52	2.5559e-06	4.49	1.59	-2.9	2.09106e-05	4.69	1.57	-3.12	4.35e-08	4.86	2.19	-2.67	7.58979e-05	4.53	2.45	-2.04	0.000133784	1.05	3.9	2.86	0.000718613	1.27	2.31	1.05
AryANE_v1_00082574	MDP0000212717_r	S	30.2.17	signalling.receptor kinases.DUF 26	1	AT1G56145	leucine-rich repeat family protein / protein kinase family protein	protein amino acid phosphorylation		594	2.93	1.49	-1.44	0.0164	2.58	2.38	-0.2	0.681171	1.5	0.54	-0.96	0.00037592	0.99	0.16	-0.83	0.00215493	3.4	1.18	-2.23	0.000105904	3.94	2.09	-1.85	5.19359e-05	3.6	1.08	-2.52	0.000362742	3.16	0.33	-2.8	4.54975e-05	0.54	2.99	2.46	0.00247206	-0.06	1.93	1.99
AryANE_v1_00092692	MDP0000264094_r	S	29.5.11.4.3.2	protein.degradation.ubiquitin.E3.SCF.FBOX	4	AT1G13570	F-box family protein	biological process unknown		173	5.07	3.14	-1.92	0.213038	5.09	2.71	-2.38	0.0239596	4.98	0.33	-4.65	6.628e-07	5.16	0.73	-4.43	1.9464e-06	4.9	1.69	-3.22	0.000142946	5.04	1.75	-3.29	4.427e-07	4.94	1.87	-3.07	8.313e-06	4.42	1.39	-2.99	1.2459e-06	1.06	4.14	3.09	0.000313705	1.02	1.85	0.83
AryANE_v1_00097289	MDP0000286994_r	S	35.2	not assigned.unknown	3	AT3G03570	unknown protein	biological process unknown		89.7	3.29	2.21	-1.08	0.276485	2.81	1.5	-1.3	0.0424499	2.96	0.11	-2.85	8.2576e-06	2.53	-0.21	-2.74	4.39838e-05	3.99	0.31	-3.69	0.000251217	3.77	0.25	-3.52	2.1151e-06	3.74	0.31	-3.43	1.4172e-05	2.88	-0.63	-3.48	3.5415e-06	0.24	3.2	2.97	0.00388026	-0.56	1.18	1.75
AryANE_v1_00122062	MDP0000831734_r	S	20.1.7	stress.biotic.PR-proteins	4	AT4G12010	disease resistance protein (TIR-NBS-LRR class), putative	apoptosis		189	5.02	3.26	-1.76	0.045379	4.98	3.24	-1.74	0.0263039	4.89	1.99	-2.9	1.56601e-05	4.39	0.59	-3.8	2.39605e-05	5.12	1.64	-3.49	7.588e-06	4.58	1.54	-3.04	9.9491e-06	4.89	1.79	-3.1	3.6106e-06	4.02	1.51	-2.48	4.33033e-05	1.19	3.88	2.7	0.000677346	0.57	2.01	1.44
AryANE_v1_00122992	MDP0000860172_r	S	20.1.7	stress.biotic.PR-proteins	4	AT4G12010	disease resistance protein (TIR-NBS-LRR class), putative	apoptosis		190	5.01	3.43	-1.57	0.0798699	4.95	3.22	-1.73	0.0255525	4.84	1.91	-2.93	1.63325e-05	4.51	0.84	-3.67	8.25431e-05	5.2	1.58	-3.63	1.14184e-05	4.73	1.74	-2.99	1.2449e-06	4.89	1.57	-3.32	8.763e-07	3.57	1.03	-2.51	7.5727e-06	1.23	3.97	2.75	0.00269901	0.42	2.04	1.62
AryANE_v1_00064870	MDP0000124621_r	S	30.2.24	signalling.receptor kinases.S-locus glycoprotein like	1	AT4G27290	S-locus protein kinase, putative	protein amino acid phosphorylation		791	3.71	1.68	-2.02	0.0146149	4.27	2.46	-1.81	0.0484646	4.24	0.47	-3.77	3.59e-07	4.29	-0.03	-4.32	3.08171e-05	3.72	2.5	-1.22	0.00091677	4.59	3.82	-0.77	0.000820536	4.68	3.12	-1.56	0.000129896	3.6	2.05	-1.52	0.000470507	0.17	3.6	3.44	0.00101498	-0.27	2.27	2.55
AryANE_v1_00082063	MDP0000210179_r	S	29.4	protein.postranslational modification	2	AT1G79570	protein kinase family protein	protein amino acid phosphorylation		207	3.79	3.03	-0.75	0.0370226	3.6	2.86	-0.74	0.0790983	3.81	2.34	-1.47	3.63023e-05	3.53	1.83	-1.7	0.000235399	3.76	1.86	-1.91	0.000296393	4.63	2.91	-1.72	6.05961e-05	3.51	2.04	-1.47	0.00133069	3.22	1.7	-1.49	0.000265295	2.91	4.65	1.75	0.00180209	1.99	2.45	0.47
AryANE_v1_00071579	MDP0000157111_r	S	34.3	transport.amino acids	1	AT4G21120	AAT1 (CATIONIC AMINO ACID TRANSPORTER 1); cationic amino acid transporter	transport		733	2.38	1.49	-0.89	0.175878	1.08	0.91	-0.16	0.815311	2.33	0.76	-1.58	0.000935078	1.62	0.85	-0.77	0.00875362	1.52	0.41	-1.12	0.00351966	1.66	0.05	-1.61	0.000228474	2.4	0.78	-1.62	0.0057502	0.75	-0.06	-0.78	0.00535566	0.72	2.49	1.78	0.00199715	-0.01	0.44	0.46
AryANE_v1_00093800	MDP0000269546_r	S	26.22	misc.short chain dehydrogenase/reductase (SDR)	1	AT3G12800	short-chain dehydrogenase/reductase (SDR) family protein	metabolic process		382	5.44	4.94	-0.5	0.135091	3.47	2.44	-1.02	0.124238	3.55	1.29	-2.26	0.000101509	3.53	1.59	-1.94	5.90334e-05	6.12	4.08	-2.05	0.000262513	4.3	1.03	-3.27	1.17709e-05	4.5	1.42	-3.08	1.44537e-05	3.26	1.24	-1.99	2.81777e-05	1.26	5.14	3.9	0.0032369	0.69	1.99	1.31
AryANE_v1_00022554	MDP0000228203	AS	30.2.25	signalling.receptor kinases.wall associated kinase	4	AT1G21270	WAK2 (wall-associated kinase 2); protein serine/threonine kinase	protein amino acid phosphorylation		205	3.15	1.92	-1.23	0.0830888	3.04	1.69	-1.35	0.0513106	4.46	1.11	-3.35	0.000118872	3.8	0.78	-3.02	6.08185e-05	2.05	0.29	-1.76	0.000258233	2.71	0.2	-2.51	5.80435e-05	3.56	1.31	-2.25	0.000903227	2.65	0.73	-1.89	0.000101681	3.09	1.88	-1.2	0.0671992	3.05	1.4	-1.65
AryANE_v1_00035734	MDP0000294158	AS	30.2.25	signalling.receptor kinases.wall associated kinase	4	AT1G21270	WAK2 (wall-associated kinase 2); protein serine/threonine kinase	protein amino acid phosphorylation		206	3.77	2.26	-1.51	0.104348	3.57	1.71	-1.86	0.0478097	4.76	0.63	-4.13	7.479e-07	4.37	0.51	-3.86	9.88539e-05	2.98	0.24	-2.74	0.000738596	3.23	0.27	-2.96	1.48148e-05	3.76	0.78	-2.99	2.1728e-06	2.78	0.21	-2.54	1.25672e-05	3.27	1.96	-1.3	0.0417273	3.22	1.18	-2.04
AryANE_v1_00036117	MDP0000295993	AS	30.2.25	signalling.receptor kinases.wall associated kinase	4	AT1G21270	WAK2 (wall-associated kinase 2); protein serine/threonine kinase	protein amino acid phosphorylation		206	3.66	1.99	-1.66	0.0950075	3.63	1.68	-1.95	0.0509179	4.54	1.17	-3.37	0.0003079	4.47	0.45	-4.02	0.000324919	2.17	0.32	-1.86	0.0068261	2.67	0.04	-2.63	0.000735532	3.85	0.49	-3.36	2.5876e-06	2.23	0.25	-1.95	2.36078e-05	3.29	2.37	-0.91	0.131648	3.27	1.47	-1.8
AryANE_v1_00080303	MDP0000201074_r	S	35.1	not assigned.no ontology	1	AT4G03240	ATFH/FH (FRATAXIN HOMOLOG)	response to oxidative stress		149	3.58	2.21	-1.37	0.0987743	2.64	0.99	-1.65	0.013867	3.08	0.29	-2.79	3.3649e-06	2	0.56	-1.44	0.000318405	3.08	0.72	-2.37	0.000407385	2.84	0.69	-2.15	0.000657313	1.8	0.5	-1.3	0.00377699	1.49	0.15	-1.31	0.000281067	2.05	2.01	-0.03	0.941434	1.73	0.56	-1.16
AryANE_v1_00097878	MDP0000290088_r	S	35.2	not assigned.unknown	4	AT3G06240	F-box family protein	biological process unknown		68.9	5.35	4.96	-0.38	0.315235	5.37	4.41	-0.96	0.0421972	5.17	3.36	-1.82	2.01242e-05	5.1	2.84	-2.26	9.5829e-06	4.92	3.7	-1.23	0.00259332	5.21	3.61	-1.6	0.000196741	4.8	3.26	-1.54	0.00260215	4.09	2.77	-1.29	0.000301167	2.21	4.84	2.65	0.0203247	2.69	4.19	1.51
AryANE_v1_00081153	MDP0000205354_r	S	35.2	not assigned.unknown	4	A9PHE4_POPTR	Putative uncharacterized protein		Populus trichocarpa (Western balsam poplar) (Populus balsamifera subsp. trichocarpa)	91.3	4.29	3.52	-0.76	0.123103	4.46	2.67	-1.79	0.0323372	4.45	1.89	-2.56	3.57406e-05	4.74	2.16	-2.58	6.1471e-06	4.67	2.91	-1.77	0.000755933	4.63	3.23	-1.4	0.000456741	4.77	3.72	-1.06	0.00298191	3.8	2.78	-0.99	0.00473375	2.4	4.09	1.7	0.0334237	1.78	2.62	0.84
AryANE_v1_00081339	MDP0000206334_r	S	35.2	not assigned.unknown	2	AT1G21065	unknown protein	biological process unknown		270	1.55	2.01	0.46	0.414049	1.84	1.47	-0.37	0.522243	1.83	0.43	-1.4	0.000704183	1.44	0.5	-0.94	0.00158025	2.73	0.29	-2.45	0.000698194	3.27	0.43	-2.84	7.98834e-05	2.85	0.64	-2.21	6.97092e-05	2.05	0.44	-1.57	8.78117e-05	1.4	2.51	1.13	0.106607	0.81	1.06	0.26
AryANE_v1_00100366	MDP0000302024_r	S	34.13	transport.peptides and oligopeptides	1	AT4G10770	ATOPT7 (oligopeptide transporter 7); oligopeptide transporter	biological process unknown		1188	1.73	1.39	-0.34	0.44827	1.11	2.15	1.04	0.23774	1.43	0.57	-0.87	0.00461732	1.56	0.61	-0.95	0.00237515	3.32	1.5	-1.83	0.000290504	4.17	1.59	-2.58	0.0011659	3.4	0.78	-2.62	0.000126862	1.82	0.46	-1.32	0.000349793	0.08	2.77	2.7	0.0242784	0.39	1.72	1.34
AryANE_v1_00066949	MDP0000134603_r	S	33.99	development.unspecified	1	AT2G30300	nodulin-related	biological process unknown		372	3.88	2.59	-1.28	0.0464013	3.36	1.82	-1.54	0.0731932	2.13	0.27	-1.86	0.00370051	1.21	0.19	-1.02	0.000953588	3.59	1.6	-2	0.000763667	4.17	1.44	-2.73	0.00248581	3.06	0.3	-2.76	6.24865e-05	1.01	0.14	-0.84	0.0040139	0.68	2.59	1.92	0.0242814	0.71	2.12	1.41
AryANE_v1_00070412	MDP0000151474_r	S	29.5.11.4.2	protein.degradation.ubiquitin.E3.RING	4	AT1G47570	protein binding / zinc ion binding	biological process unknown		195	6.4	5.84	-0.55	0.101467	6.43	5.43	-1	0.022256	6.23	4.96	-1.27	0.000442877	6.58	5.28	-1.3	0.000116868	5.98	4.74	-1.24	0.000774397	6.3	4.97	-1.33	3.0299e-05	6.12	4.77	-1.35	6.11102e-05	5.4	4.14	-1.23	0.000396293	5.48	5.44	-0.03	0.85711	5.61	4.92	-0.68
AryANE_v1_00070964	MDP0000154163_r	S	35.2	not assigned.unknown	1					NA	2.69	3.17	0.48	0.506029	2.29	2.01	-0.28	0.381433	2.33	1.76	-0.57	0.00570308	2.06	1.43	-0.62	0.00486837	3.67	2.64	-1.03	0.00180056	3.49	2.14	-1.35	0.000126901	3.03	1.74	-1.29	0.00790422	1.85	0.84	-0.97	0.00169291	0.98	2.08	1.11	0.122644	1.34	1.82	0.49
AryANE_v1_00074241	MDP0000170622_r	S	35.2	not assigned.unknown	1					NA	1.79	1.3	-0.48	0.604102	1.61	0.77	-0.84	0.234457	2.41	-0.27	-2.69	2.16652e-05	2.03	-0.25	-2.28	2.84326e-05	2.37	0	-2.37	0.000133501	2.71	-0.12	-2.83	4.79351e-05	2.26	-0.13	-2.39	0.00904322	2.42	0.01	-2.38	1.96359e-05	1.6	1.74	0.15	0.478491	1.81	1.21	-0.59
AryANE_v1_00074927	MDP0000174187_r	S	29.5.11.4.2	protein.degradation.ubiquitin.E3.RING	4	AT1G47570	protein binding / zinc ion binding	biological process unknown		195	6.4	5.84	-0.56	0.118434	6.49	5.58	-0.91	0.0227341	6.52	5.25	-1.28	6.10473e-05	6.59	5.25	-1.34	0.000119829	5.93	4.73	-1.21	0.00135804	6.31	4.94	-1.37	8.64447e-05	6.15	4.86	-1.29	0.000107749	5.45	4.15	-1.27	0.000334347	5.49	5.44	-0.04	0.823807	5.62	4.96	-0.66
AryANE_v1_00082262	MDP0000211258_r	S	30.3	signalling.calcium	2	AT2G38800	calmodulin-binding protein-related	biological process unknown		129	2.32	1.42	-0.9	0.0897603	2.25	1.02	-1.23	0.0183817	2.99	0.93	-2.06	2.48045e-05	3.08	0.72	-2.36	4.8675e-06	3	0.2	-2.81	2.00331e-05	2.88	0.29	-2.59	9.9917e-06	3.47	1.12	-2.35	0.00124477	2.41	1.23	-1.15	0.000798783	1.76	1.71	-0.04	0.88127	2.09	1.2	-0.88
AryANE_v1_00086726	MDP0000233751_r	S	35.2	not assigned.unknown	1	AT2G31160	unknown protein	biological process unknown		227	2.23	2.18	-0.05	0.85602	2.18	1.22	-0.96	0.149805	2.34	0.03	-2.31	6.40623e-05	2.39	0.09	-2.3	0.00277968	2.27	1.2	-1.08	0.00178576	2.11	0.66	-1.45	0.000724107	2.66	0.38	-2.28	0.000100568	1.93	0.35	-1.55	0.00172228	0.08	2.1	2.03	0.0109517	-0.01	1.46	1.47
AryANE_v1_00106018	MDP0000345109_r	S	35.2	not assigned.unknown	1					NA	3.96	3.49	-0.47	0.383187	3.63	3.23	-0.4	0.0728904	3.6	2.81	-0.79	0.0012004	3.54	2.8	-0.74	0.00769587	3.58	2.4	-1.19	0.00230629	3.8	2.87	-0.93	0.000512239	3.17	2.62	-0.55	0.00347894	3.05	2.08	-0.93	0.00284258	2.52	3.08	0.57	0.0371729	2.16	2.76	0.61
AryANE_v1_00114063	MDP0000574554_r	S	10.7	cell wall.modification	4	AT2G03090	ATEXPA15 (ARABIDOPSIS THALIANA EXPANSIN A15)	cellulose and pectin-containing cell wall organization and biogenesis		317	5.83	5.29	-0.53	0.0365178	6.27	5.85	-0.42	0.518704	6.55	3.83	-2.72	0.000159026	6.26	4.32	-1.94	0.000498349	4.39	3.28	-1.11	0.00241334	5.92	4.85	-1.07	0.00937416	5.09	4.14	-0.95	0.00294099	4.6	3.39	-1.18	0.00363536	2.79	2.67	-0.11	0.902615	4.01	3.77	-0.24
AryANE_v1_00116974	MDP0000670959_r	S	10.7	cell wall.modification	2	AT2G03090	ATEXPA15 (ARABIDOPSIS THALIANA EXPANSIN A15)	cellulose and pectin-containing cell wall organization and biogenesis		318	3.32	2.59	-0.73	0.0133502	5.01	4.5	-0.51	0.450709	5.34	2.75	-2.6	0.000212763	5.77	3.75	-2.02	0.000893715	2.37	1.35	-1.03	0.0018588	4.21	2.98	-1.23	0.000911667	4.37	3.02	-1.35	0.00284566	2.77	1.5	-1.23	0.00113059	1.94	1.93	0.01	0.989917	2.87	2.76	-0.1
AryANE_v1_00120559	MDP0000785123_r	S	1.1.1.2	PS.lightreaction.photosystem II.PSII polypeptide subunits	1	AT1G67740	PSBY (photosystem II BY)	photosynthesis		101	3.38	3.57	0.19	0.419421	4.33	3.54	-0.79	0.166577	4.53	2.4	-2.13	0.000103767	4.25	2.83	-1.42	0.000278803	3.25	2	-1.26	0.000707008	2.97	2.21	-0.76	0.00260575	3.65	2.83	-0.82	0.000599203	2.82	1.91	-0.88	0.00510348	3.07	2.05	-1.01	0.019637	3.4	2.7	-0.69
AryANE_v1_00044361	MDP0000361998	AS	35.2	not assigned.unknown	4					NA	6.1	5.72	-0.37	0.099641	4.17	3.65	-0.52	0.317457	4.76	2.81	-1.95	0.000107482	3.97	3.16	-0.8	0.00362481	5.9	4.26	-1.64	0.0128385	4.76	2.87	-1.89	4.58751e-05	4.68	2.81	-1.87	3.33039e-05	4.4	2.93	-1.44	0.000160111	4.69	5.16	0.48	0.561907	4.88	3.84	-1.03
AryANE_v1_00066514	MDP0000132436_r	S	35.2	not assigned.unknown	4	AT1G51400	.	.		75.5	6.09	5.85	-0.24	0.247626	4.3	3.69	-0.61	0.251173	4.79	3.14	-1.65	0.000446384	4.06	3.36	-0.7	0.00866704	5.77	4.4	-1.38	0.0583567	5.09	3.13	-1.96	2.68238e-05	4.72	2.7	-2.02	8.2991e-06	3.91	2.41	-1.47	0.000156682	4.48	5	0.53	0.506724	4.86	3.86	-0.99
AryANE_v1_00112944	MDP0000538720_r	S	35.2	not assigned.unknown	4	AT1G51400	.	.		80.9	6.78	6.89	0.12	0.570172	5.94	5.27	-0.67	0.139933	5.94	4.44	-1.5	9.15805e-05	5.47	4.91	-0.56	0.00792567	6.83	6.55	-0.29	0.130989	6.62	5.02	-1.59	0.000524184	6.43	4.42	-2.01	8.56532e-05	5.92	4.33	-1.55	0.000720081	6.14	6.26	0.13	0.749345	6.4	5.39	-1
AryANE_v1_00118459	MDP0000717558_r	S	34.7	transport.phosphate	4	AT3G54700	phosphate transporter, putative	transport		841	4.92	4.13	-0.78	0.0870325	5.27	4.11	-1.16	0.0430321	5.64	2.74	-2.9	9.9672e-06	5.66	2.65	-3.01	5.4554e-06	4.21	4.37	0.16	0.383701	5.01	3.9	-1.11	0.000163295	4.7	3.42	-1.28	0.0018568	3.55	2.32	-1.2	0.00232335	2.81	3.68	0.88	0.0228151	2.82	3.02	0.2
AryANE_v1_00043431	MDP0000352047	AS	35.2	not assigned.unknown	4					NA	5.01	4.09	-0.92	0.0389798	5.36	4.12	-1.24	0.032826	5.74	2.86	-2.88	4.10848e-05	5.57	2.51	-3.06	1.31218e-05	4.06	4.28	0.21	0.282909	4.9	3.86	-1.04	3.8011e-05	4.61	3.31	-1.3	0.00605572	3.58	2.45	-1.09	0.00727829	2.75	3.63	0.89	0.0128359	2.91	3.01	0.11
AryANE_v1_00113927	MDP0000570409_r	S	34.7	transport.phosphate	4	AT2G38940	ATPT2 (PHOSPHATE TRANSPORTER 2); carbohydrate transporter/ phosphate transporter/ sugar porter	transport		866	4.82	4.04	-0.78	0.0859118	5.26	4.05	-1.21	0.0381999	5.55	2.83	-2.72	8.7572e-06	5.66	2.64	-3.01	1.9112e-06	4.07	4.14	0.06	0.716988	4.82	3.74	-1.08	7.69392e-05	4.62	3.21	-1.41	0.00106521	3.7	2.53	-1.14	0.000910227	2.85	3.49	0.65	0.030312	2.83	2.98	0.16
AryANE_v1_00057857	MDP0000794193	AS	35.2	not assigned.unknown	1					NA	3.03	2.17	-0.86	0.364442	3.09	2.16	-0.93	0.0772809	3.38	1.98	-1.4	0.00873013	3.74	1.22	-2.52	4.9166e-06	3.34	1.64	-1.71	0.0269927	3	1.1	-1.9	1.1347e-06	3.11	0.84	-2.27	9.3935e-06	2.3	0.21	-2.06	3.29224e-05	1.35	1.77	0.43	0.145196	1.24	1.61	0.38
AryANE_v1_00095513	MDP0000278249_r	S	34.7	transport.phosphate	2	AT2G38940	ATPT2 (PHOSPHATE TRANSPORTER 2); carbohydrate transporter/ phosphate transporter/ sugar porter	transport		872	4.98	4.17	-0.81	0.147505	5.54	4.29	-1.24	0.0239851	5.93	2.57	-3.36	1.5502e-06	5.53	2.45	-3.08	1.1398e-06	3.71	4.35	0.63	0.0220768	4.99	4	-0.99	0.0015359	4.99	3.27	-1.72	2.11674e-05	3.9	2.25	-1.62	8.24677e-05	2.94	4.29	1.36	0.0142725	2.84	3.3	0.47
AryANE_v1_00055448	MDP0000717558	AS	34.7	transport.phosphate	4	AT3G54700	phosphate transporter, putative	transport		841	1.94	1.48	-0.45	0.141263	2.48	1.82	-0.66	0.0629251	1.76	0.36	-1.4	0.000995532	1.08	0.08	-1	0.00361366	0.53	0.88	0.34	0.105275	2.12	1.59	-0.53	0.00304332	1.37	0.75	-0.62	0.0053518	1.6	0.71	-0.85	0.00928119	1.13	1.33	0.22	0.26291	1.27	1.17	-0.1
AryANE_v1_00067625	MDP0000137739_r	S	35.2	not assigned.unknown	4	B9RC68_RICCO	Putative uncharacterized protein		Ricinus communis (Castor bean)	89.7	3.46	3.62	0.16	0.635784	2.32	1.68	-0.64	0.0425549	2.46	0.99	-1.47	3.56222e-05	1.5	0.44	-1.06	0.000551853	3.3	2.82	-0.49	0.131294	2.17	1.44	-0.73	0.00198371	2.32	0.59	-1.73	0.00165383	1.65	-0.06	-1.68	0.000795523	1.84	3.82	1.99	0.0104301	1.59	2.01	0.43
AryANE_v1_00075886	MDP0000178934_r	S	35.2	not assigned.unknown	4	AT2G25770	unknown protein	biological process unknown		142	5.22	4.19	-1.03	0.0286328	4.3	3.68	-0.62	0.435065	4.48	1.26	-3.22	0.000735671	2.81	0.29	-2.51	0.000457762	4.89	4.45	-0.45	0.136565	5.34	4.04	-1.3	7.5344e-05	4.84	2.47	-2.37	2.7636e-05	3.8	1.11	-2.66	3.1674e-06	2	3.4	1.41	0.380553	1.34	2.76	1.42
AryANE_v1_00079831	MDP0000198757_r	S	30.2.17	signalling.receptor kinases.DUF 26	1	AT5G38280	PR5K (PR5-like receptor kinase); kinase/ transmembrane receptor protein serine/threonine kinase	protein amino acid phosphorylation		334	1.14	0.97	-0.17	0.571757	4.05	1.83	-2.22	0.0339269	3.92	1.13	-2.79	2.2473e-05	4.73	0.91	-3.81	3.768e-07	0.81	0.59	-0.22	0.484407	4.08	0.64	-3.44	6.27e-06	4.71	1.57	-3.14	4.45195e-05	3.41	0.52	-2.86	2.7233e-06	3.09	1.47	-1.61	0.352106	4.08	2.99	-1.08
AryANE_v1_00080042	MDP0000199846_r	S	26.10	misc.cytochrome P450	4	AT3G48280	CYP71A25 (cytochrome P450, family 71, subfamily A, polypeptide 25); oxygen binding	electron transport		398	4.03	3.3	-0.73	0.0750092	4.11	3.36	-0.75	0.0148332	4.07	3.3	-0.78	0.00692286	3.6	2.72	-0.88	0.000951112	3.88	3.41	-0.48	0.0324688	4.02	2.9	-1.12	0.00582286	4.84	3.32	-1.52	9.64468e-05	3.82	1.87	-1.92	2.39157e-05	2.63	3.06	0.44	0.112339	2.58	2.77	0.19
AryANE_v1_00080277	MDP0000200973_r	S	35.2	not assigned.unknown	1	AT5G17610	unknown protein	biological process unknown		132	4.04	3.29	-0.74	0.124836	3.8	3.72	-0.08	0.653602	4.11	3.22	-0.89	0.000834474	3.72	2.95	-0.77	0.00320261	3.81	3.09	-0.73	0.0125421	4.11	3.3	-0.81	0.00211678	3.26	2.62	-0.64	0.00787263	3.35	2.53	-0.79	0.00634344	3.24	2.87	-0.36	0.242429	3.22	2.67	-0.54
AryANE_v1_00086550	MDP0000232968_r	S	29.5.11	protein.degradation.ubiquitin	1	AT4G22290	ubiquitin thiolesterase	ubiquitin-dependent protein catabolic process		443	5.11	4.78	-0.33	0.348502	4.17	3.77	-0.4	0.415165	4.36	2.76	-1.6	0.002815	3.48	2.07	-1.4	0.000366782	3.64	3.39	-0.26	0.36525	4.32	3.45	-0.87	0.000912149	4.41	2.32	-2.09	0.000311448	3.04	1.34	-1.67	0.00117553	2.4	4	1.61	0.182242	3.29	2.84	-0.45
AryANE_v1_00088211	MDP0000242079_r	S	29.3.1	protein.targeting.nucleus	1	AT5G05680	nuclear pore complex protein-related	biological process unknown		853	4.02	3.32	-0.7	0.0580146	3.95	3.73	-0.22	0.104225	4.11	3.43	-0.68	0.00422754	3.98	3.37	-0.61	0.00508691	3.91	3.15	-0.77	0.0529653	4.18	3.18	-0.99	0.00397696	3.71	2.75	-0.97	0.000234125	3.19	2.06	-1.1	0.000891943	3.12	2.59	-0.51	0.0638372	3.13	1.97	-1.16
AryANE_v1_00093924	MDP0000270088_r	S	20.2.1	stress.abiotic.heat	1	AT3G44110	ATJ3 (Arabidopsis thaliana DnaJ homologue 3)	protein folding		509	5.67	5.53	-0.14	0.505879	5.74	5.4	-0.34	0.04253	5.91	5.19	-0.72	0.00106195	6	5.25	-0.75	0.00636844	5.31	4.77	-0.54	0.0216953	5.79	4.87	-0.92	0.00301423	5.08	4.21	-0.87	0.00435437	4.02	3.16	-0.83	0.00681874	4.42	4.35	-0.06	0.759752	4.16	3.95	-0.21
AryANE_v1_00095309	MDP0000277127_r	S	35.2	not assigned.unknown	4	AT1G69160	unknown protein	biological process unknown		107	4.68	4.74	0.06	0.811663	3.94	3.57	-0.37	0.253486	4.44	2.82	-1.62	1.6759e-05	3.82	2.68	-1.14	0.00118137	3.97	3.48	-0.5	0.0412768	4.17	2.68	-1.49	0.00315523	4.09	2.74	-1.35	0.000261423	3.59	1.99	-1.57	0.0095095	2.55	3.52	0.98	0.433513	2.82	3.18	0.37
AryANE_v1_00095318	MDP0000277183_r	S	13.1.6.5.5	amino acid metabolism.synthesis.aromatic aa.tryptophan.tryptophan synthase	4	AT5G38530	tryptophan synthase-related	tryptophan biosynthetic process		739	5.15	5.12	-0.03	0.888723	4.7	4.64	-0.06	0.596458	4.5	3.16	-1.34	0.00159206	3.94	2.5	-1.43	0.00010834	4.75	4.77	0.02	0.921193	5.08	4.41	-0.67	0.0018013	4.63	2.94	-1.69	0.000270089	3.7	2.33	-1.33	0.00113121	3.65	4.26	0.62	0.314705	4.08	3.94	-0.14
AryANE_v1_00097580	MDP0000288587_r	S	20.1.7	stress.biotic.PR-proteins	2	AT5G36930	disease resistance protein (TIR-NBS-LRR class), putative	apoptosis		622	4.15	3.94	-0.2	0.616965	3.56	3.15	-0.41	0.0761643	3.69	2.23	-1.46	0.000936738	3.25	2.25	-1	0.000592497	3.94	3.54	-0.41	0.0505859	4.56	2.84	-1.72	9.9423e-06	4.33	3.1	-1.23	0.00103087	3.54	1.84	-1.67	9.63361e-05	2.86	2.64	-0.21	0.30326	3.21	2.06	-1.15
AryANE_v1_00100906	MDP0000304487_r	S	35.2	not assigned.unknown	1					NA	3.89	3.62	-0.26	0.487102	4.44	3.89	-0.55	0.0885064	4.66	3.72	-0.95	0.00113005	4.33	3.13	-1.19	0.000579017	3.74	2.7	-1.05	0.0309593	4.07	3.32	-0.75	0.000772541	4.47	3.36	-1.11	0.00224721	3.67	2.58	-1.05	0.0010356	3.83	3.47	-0.35	0.213944	3.56	3.32	-0.24
AryANE_v1_00105067	MDP0000328419_r	S	35.2	not assigned.unknown	1					NA	1.59	1.23	-0.36	0.111943	1.69	1.05	-0.64	0.0392284	2.64	0.83	-1.81	1.71669e-05	2.55	0.23	-2.32	4.1367e-05	1.67	1.43	-0.25	0.188222	1.21	0.48	-0.73	0.003401	2.57	0.76	-1.81	7.07209e-05	2.11	0.48	-1.6	0.000334405	1.09	0.69	-0.39	0.111556	1.11	-0.01	-1.11
AryANE_v1_00107390	MDP0000362190_r	S	35.2	not assigned.unknown	1					NA	6.07	5.54	-0.53	0.0423551	6.46	6.19	-0.27	0.552797	6.76	4.52	-2.24	3.44613e-05	6.36	4.58	-1.78	0.000296883	5.3	4.46	-0.84	0.0219248	6.56	5.62	-0.94	0.00106422	5.99	4.75	-1.24	0.00382221	5.09	3.87	-1.19	0.00207784	4.66	4.57	-0.08	0.920128	4.91	4.62	-0.29
AryANE_v1_00108438	MDP0000392904_r	S	35.2	not assigned.unknown	4	AT2G25770	unknown protein	biological process unknown		142	5.22	4.17	-1.05	0.022584	4.2	3.35	-0.85	0.300059	4.75	1.21	-3.54	0.00099143	2.59	0.09	-2.5	0.000455816	4.92	4.25	-0.67	0.0501583	5.3	4	-1.3	0.000240204	4.84	2.34	-2.5	2.07822e-05	3.62	0.88	-2.7	3.6462e-06	1.78	3.4	1.63	0.353092	1.08	2.72	1.65
AryANE_v1_00108555	MDP0000396775_r	S	13.2.2.3	amino acid metabolism.degradation.glutamate family.arginine	1	AT2G34470	UREG (urease accessory protein G); metal ion binding / nucleotide binding	biological process unknown		471	5.28	5.13	-0.15	0.792382	5.34	5.1	-0.24	0.360167	4.86	3.12	-1.74	6.58302e-05	3.71	2.58	-1.12	0.000427646	4.91	4.28	-0.64	0.261331	6.13	4.13	-2	1.78852e-05	5.29	3.17	-2.12	5.45665e-05	4.08	2.19	-1.86	6.41019e-05	2.65	4.61	1.97	0.043521	2.94	3.98	1.05
AryANE_v1_00110665	MDP0000463846_r	S	27.3.25	RNA.regulation of transcription.MYB domain transcription factor family	1	AT5G67300	AtMYB44/AtMYBr1 (myb domain protein 44, myb domain protein r1); DNA binding / transcription factor	regulation of transcription, DNA-dependent		218	5.07	4.73	-0.34	0.676814	4.9	4.05	-0.85	0.0326967	5.11	3.09	-2.02	2.36338e-05	3.67	2.62	-1.05	0.000827161	4.59	4.44	-0.16	0.537726	5.01	3.81	-1.2	1.54223e-05	4.33	2.64	-1.69	4.96438e-05	3.43	1.65	-1.75	0.000636135	2.74	3.68	0.95	0.453511	2.94	3.13	0.19
AryANE_v1_00115489	MDP0000622488_r	S	13.2.2.3	amino acid metabolism.degradation.glutamate family.arginine	2	AT2G34470	UREG (urease accessory protein G); metal ion binding / nucleotide binding	biological process unknown		452	4.1	4.32	0.22	0.659793	3.99	4.17	0.18	0.418061	3.93	2.64	-1.29	0.00110144	2.62	1.83	-0.79	0.00323543	4.17	3.73	-0.45	0.0376628	4.55	3.61	-0.94	0.00505288	3.47	2.43	-1.04	0.00134829	2.57	1.31	-1.23	0.00043115	1.75	3.47	1.73	0.0498058	2.12	2.79	0.68
AryANE_v1_00116224	MDP0000647571_r	S	29.5.9	protein.degradation.AAA type	1	AT2G34560	katanin, putative	protein metabolic process		455	6.16	6.28	0.12	0.519996	5.78	5.97	0.2	0.199382	5.85	4.4	-1.45	6.70309e-05	5.21	3.79	-1.42	8.1413e-05	5.66	5.92	0.26	0.213879	6.13	5.3	-0.83	0.00132891	5.78	3.67	-2.11	0.000280993	4.69	3.39	-1.27	0.00304944	4.2	5.58	1.39	0.296841	3.62	5.54	1.92
AryANE_v1_00122686	MDP0000851204_r	S	35.2	not assigned.unknown	4	AT2G25770	unknown protein	biological process unknown		142	5.23	4.19	-1.03	0.0300417	4.24	3.39	-0.84	0.312943	4.55	1.31	-3.24	0.000866903	2.75	0.07	-2.68	0.000339604	4.99	4.35	-0.65	0.0350658	5.33	4.05	-1.28	0.000151616	4.9	2.44	-2.46	1.42844e-05	3.79	1.09	-2.67	3.7126e-06	1.89	3.4	1.52	0.380084	1.43	2.75	1.33
AryANE_v1_00043914	MDP0000357836	AS	35.2	not assigned.unknown	2					NA	3.26	2.31	-0.94	0.00533831	2.77	2.32	-0.45	0.0216346	2.76	1.97	-0.79	0.00121871	2.4	1.76	-0.64	0.00671279	2.48	2.73	0.24	0.471894	2.82	2.93	0.11	0.775594	2.72	1.7	-1.02	0.0030571	2.69	1.39	-1.27	0.00183321	1.85	2.84	1	0.0112762	1.72	1.48	-0.23
AryANE_v1_00063695	MDP0000119191_r	S	33.99	development.unspecified	4	AT1G06920	ATOFP4/OFP4 (ARABIDOPSIS THALIANA OVATE FAMILY PROTEIN 4)	biological process unknown		124	4.45	3.14	-1.31	0.057024	3.48	2.46	-1.02	0.184845	3.1	1.58	-1.52	0.000134102	2.53	1.79	-0.73	0.00693386	4.49	2.15	-2.35	0.000195061	3.5	2.21	-1.29	0.0138973	3.33	1.1	-2.23	5.58671e-05	2.75	0.65	-2.07	0.000119071	1.77	3.7	1.94	0.00327858	2	2.3	0.3
AryANE_v1_00121617	MDP0000817926_r	S	10.7	cell wall.modification	4	AT2G39700	ATEXPA4 (ARABIDOPSIS THALIANA EXPANSIN A4)	cellulose and pectin-containing cell wall organization and biogenesis		182	3.42	3.73	0.31	0.596751	3.44	2.86	-0.58	0.290005	4.13	2.1	-2.04	0.000168956	3.72	2.03	-1.69	0.00031673	3.7	2.76	-0.94	0.00888939	2.82	1.93	-0.89	0.0752337	3.35	2.13	-1.22	0.00233038	3.27	1.66	-1.57	0.000536474	3.17	2.74	-0.42	0.210185	3.04	1.69	-1.34
AryANE_v1_00084210	MDP0000221090_r	S	27.4	RNA.RNA binding	2	AT4G19610	RNA recognition motif (RRM)-containing protein	0		139	1.67	1.17	-0.5	0.0968169	1.47	0.72	-0.75	0.0533721	1.43	0.05	-1.38	0.000103894	0.99	0	-0.99	0.00884543	2	0.09	-1.92	0.00192106	1.82	0.77	-1.05	0.081419	2.12	0.34	-1.78	2.82186e-05	1.12	-0.68	-1.77	0.000307874	0.56	1.1	0.55	0.124308	-0.28	0.27	0.56
AryANE_v1_00091907	MDP0000260407_r	S	27.3.36	RNA.regulation of transcription.Argonaute	4	AT1G31280	AGO2 (ARGONAUTE 2)	biological process unknown		404	5.12	4.52	-0.59	0.0877794	4.72	4.02	-0.7	0.119575	4.65	2.99	-1.66	1.57108e-05	4.13	3.26	-0.87	0.00185038	5.2	4.18	-1.03	0.00188396	4.88	4.25	-0.63	0.0979721	4.45	3.46	-0.99	0.00216823	3.71	2.74	-0.94	0.00258433	3.35	4.23	0.89	0.324801	3.41	3.84	0.44
AryANE_v1_00097309	MDP0000287086_r	S	35.1.26	not assigned.no ontology.DC1 domain containing protein	1	AT1G20990	DC1 domain-containing protein	cellulose and pectin-containing cell wall organization and biogenesis		268	4.63	4.2	-0.42	0.218422	4.46	3.67	-0.79	0.299622	4.15	1.92	-2.23	0.000125368	3.27	1.49	-1.78	0.00336863	5.27	3.3	-1.98	0.000115486	4.51	3.72	-0.79	0.208579	4.38	3.09	-1.29	0.00350302	3.22	2.22	-0.97	0.00163316	2.49	3.98	1.5	0.0826958	2.96	3.78	0.82
AryANE_v1_00109700	MDP0000432497_r	S	10.7	cell wall.modification	4	AT2G03090	ATEXPA15 (ARABIDOPSIS THALIANA EXPANSIN A15)	cellulose and pectin-containing cell wall organization and biogenesis		317	5.07	4.51	-0.55	0.0404713	6.09	5.74	-0.35	0.63047	6.65	3.96	-2.69	5.84597e-05	6.19	4.46	-1.73	0.0010841	4.65	3.34	-1.31	0.00153544	5.69	4.47	-1.22	0.016851	5.23	3.73	-1.5	0.00109637	2.59	1.34	-1.22	0.00404845	3.52	3.4	-0.11	0.912963	3.75	3.75	0.01
AryANE_v1_00123838	MDP0000886270_r	S	17.2.3	hormone metabolism.auxin.induced-regulated-responsive-activated	3	AT2G21220	auxin-responsive protein, putative	response to auxin stimulus		176	1.55	2.05	0.5	0.487385	1.45	0.72	-0.73	0.191847	2.97	0.42	-2.55	3.2719e-06	1.26	-0.08	-1.34	0.0044639	1.41	2.83	1.41	0.000449263	1.21	0.42	-0.79	0.122034	1.44	0.41	-1.03	0.000330379	0.83	0.01	-0.79	0.00963464	0.93	1.28	0.36	0.673703	1.02	0.15	-0.87
AryANE_v1_00111215	MDP0000482160_r	S	35.2	not assigned.unknown	1	AT1G45688	unknown protein	biological process unknown		204	3.5	3.58	0.09	0.824674	3.49	2.71	-0.78	0.0197171	2.85	1.37	-1.48	0.0022351	1.98	0.88	-1.1	0.0017796	3.49	3.72	0.22	0.501339	3.72	2.44	-1.28	0.0354966	2.84	1.11	-1.73	7.66833e-05	1.79	0.12	-1.64	0.00117169	1.45	3.11	1.67	0.0472166	0.78	2.21	1.44
AryANE_v1_00072381	MDP0000161236_r	S	27.3.99	RNA.regulation of transcription.unclassified	1	AT2G20280	zinc finger (CCCH-type) family protein	biological process unknown		426	3.13	2.82	-0.3	0.585777	3.76	3.18	-0.57	0.0293212	3.92	2.87	-1.05	0.000649367	3.8	2.52	-1.28	0.00023487	2.89	2.26	-0.64	0.0654368	3.44	2.99	-0.45	0.0231099	3.99	3.01	-0.98	0.00315362	3.58	2.52	-1.03	0.00146408	2.69	2.82	0.14	0.722145	2.63	2.81	0.18
AryANE_v1_00085186	MDP0000225939_r	S	16.8.1	secondary metabolism.flavonoids.anthocyanins	3	AT5G05600	oxidoreductase, 2OG-Fe(II) oxygenase family protein	response to salt stress		289	3.37	3.04	-0.33	0.428545	3.56	2.85	-0.71	0.107692	5.05	4.07	-0.98	0.00346119	5.12	3.33	-1.79	2.20626e-05	2.95	3.38	0.42	0.0773775	3.24	3.45	0.21	0.400229	5.18	4	-1.18	0.00193114	4.51	3.31	-1.17	0.00495717	2.64	3.17	0.54	0.440265	3.7	3.37	-0.33
AryANE_v1_00116709	MDP0000662927_r	S	35.2	not assigned.unknown	1	AT5G51720	unknown protein	biological process unknown		124	5.95	6.01	0.06	0.740389	5.82	5.76	-0.06	0.836587	5.67	4.63	-1.04	0.002494	5.25	4.53	-0.72	0.00275825	6.12	5.55	-0.57	0.0264063	6.46	5.25	-1.21	0.0112813	5.91	4.51	-1.4	0.00137866	5.13	3.68	-1.42	0.000271698	5.18	4.92	-0.25	0.242987	4.99	4.94	-0.04
AryANE_v1_00067041	MDP0000135019_r	S	35.2	not assigned.unknown	4					NA	5.96	4.96	-1	0.231138	4.73	3.93	-0.79	0.0749094	4.28	3.2	-1.08	0.00157926	4.51	2.89	-1.62	0.000363888	5.93	5.3	-0.64	0.0615198	4.61	4.38	-0.23	0.447814	4.55	3.71	-0.84	0.00225941	4.17	3.26	-0.88	0.00927299	3.09	4.49	1.41	0.0895543	4	4.46	0.47
AryANE_v1_00096009	MDP0000280712_r	S	35.2	not assigned.unknown	1	AT5G65050	AGL31 (AGAMOUS LIKE MADS-BOX PROTEIN 31)	regulation of transcription, DNA-dependent		55.8	-0.22	-0.2	0.03	0.904928	-0.21	-0.08	0.13	0.25563	1.28	0.73	-0.55	0.00613261	3.37	1.83	-1.54	0.000330217	0.05	-0.16	-0.22	0.329553	-0.01	-0.2	-0.19	0.204616	3.6	1.24	-2.37	0.00875718	4.25	2.91	-1.31	0.0020702	-0.62	-0.55	0.08	0.804773	0.19	-0.64	-0.82
AryANE_v1_00013421	MDP0000181690	AS	29.4	protein.postranslational modification	4	AT3G53570	AFC1 (ARABIDOPSIS FUS3-COMPLEMENTING GENE 1); kinase	protein amino acid phosphorylation		521	1.79	1.59	-0.19	0.354853	1.75	1.44	-0.31	0.0542075	2.03	0.99	-1.04	0.000190792	1.74	0.6	-1.13	0.00332288	1.38	0.93	-0.45	0.203069	1.7	1.16	-0.54	0.0156694	2.54	1.74	-0.8	0.00338273	1.7	0.5	-1.17	0.00228535	1.17	0.81	-0.35	0.27659	1.28	0.53	-0.75
AryANE_v1_00035775	MDP0000294359	AS	27.3.7	RNA.regulation of transcription.C2C2(Zn) CO-like, Constans-like zinc finger family	2	AT5G57660	zinc finger (B-box type) family protein	regulation of transcription		295	5.75	5.47	-0.28	0.237527	4.22	3.34	-0.88	0.0224076	4.57	3.22	-1.35	0.00932476	5.09	3.9	-1.19	0.00149243	4.36	4.19	-0.18	0.312209	4.03	3.61	-0.42	0.143289	4.95	3.54	-1.41	0.00197043	5.71	4.82	-0.86	0.00881436	4.64	5.07	0.44	0.0851722	3.52	4.22	0.7
AryANE_v1_00039285	MDP0000311433	AS	35.2	not assigned.unknown	4					NA	3.27	3.26	-0.01	0.965707	3.18	2.96	-0.22	0.566346	2.96	1.61	-1.35	0.000162814	2.25	1.37	-0.88	0.00125476	3.11	2.76	-0.36	0.137717	3.07	2.61	-0.46	0.0674431	2.43	0.96	-1.47	0.00248211	1.34	0.09	-1.21	0.00134676	1.08	2.57	1.51	0.133038	1.54	1.74	0.21
AryANE_v1_00063524	MDP0000089512_r	S	10.2.2	cell wall.cellulose synthesis.COBRA	4	AT5G60920	COB (COBRA)	electron transport		288	4.68	4.83	0.15	0.624129	5.44	5.6	0.16	0.831451	5.49	4.48	-1.01	0.00343915	5.43	4.86	-0.57	0.00795982	4.03	3.67	-0.37	0.11106	5.48	4.84	-0.64	0.108732	5.22	3.62	-1.61	2.06781e-05	3.69	2.34	-1.31	0.000273973	1.93	3.21	1.29	0.274712	3.22	3.61	0.39
AryANE_v1_00063553	MDP0000094767_r	S	10.2.2	cell wall.cellulose synthesis.COBRA	1	AT5G60920	COB (COBRA)	electron transport		749	4.94	5.08	0.15	0.478253	4.87	5.2	0.33	0.641003	4.71	3.74	-0.97	0.00182929	4.24	3.69	-0.55	0.00769287	4.58	4.29	-0.3	0.468963	5.2	4.5	-0.7	0.0684474	4.51	3.19	-1.32	9.80309e-05	3.25	1.89	-1.33	0.000307651	2.43	3.85	1.43	0.13279	3.1	3.63	0.53
AryANE_v1_00066756	MDP0000133625_r	S	13.1.2.2	amino acid metabolism.synthesis.glutamate family.proline	1	AT5G14800	P5CR (PYRROLINE-5- CARBOXYLATE (P5C) REDUCTASE)	electron transport		304	3.5	3.13	-0.36	0.272872	3.06	3.01	-0.05	0.812616	3.08	2	-1.08	0.000308336	2.09	1.33	-0.76	0.00183023	3.34	3.11	-0.24	0.24384	3.37	2.85	-0.52	0.0430366	3.47	2.56	-0.91	0.00071378	2.24	1.48	-0.73	0.00985021	1.74	2.29	0.56	0.243144	1.65	2.15	0.51
AryANE_v1_00077190	MDP0000185616_r	S	27.3.7	RNA.regulation of transcription.C2C2(Zn) CO-like, Constans-like zinc finger family	4	AT1G68520	zinc finger (B-box type) family protein	regulation of transcription		267	4.96	4.91	-0.05	0.933682	4.54	3.81	-0.73	0.229718	5.07	3.95	-1.12	0.0015858	4.07	3.45	-0.62	0.00493882	4.96	4.12	-0.84	0.011435	4.28	2.96	-1.32	0.0205269	5.25	3.49	-1.76	0.00112606	4.84	3.85	-0.96	0.00389687	4.28	4.7	0.43	0.34969	3.35	3.19	-0.15
AryANE_v1_00077689	MDP0000188118_r	S	26.10	misc.cytochrome P450	4	AT4G37320	CYP81D5 (cytochrome P450, family 81, subfamily D, polypeptide 5); oxygen binding	electron transport		490	2.99	2.86	-0.12	0.552457	3.12	2.87	-0.25	0.392925	4.82	2.53	-2.29	0.00138974	4.4	3	-1.4	0.000629579	2.77	2.96	0.18	0.313395	2.95	2.64	-0.31	0.0998075	4.26	3.81	-0.45	0.0063597	3.92	2.89	-1	0.00137721	2.58	2.49	-0.08	0.817929	2.27	2.75	0.48
AryANE_v1_00081905	MDP0000209313_r	S	27.3.30	RNA.regulation of transcription.Trihelix, Triple-Helix transcription factor family	1	AT5G28300	trihelix DNA-binding protein, putative	regulation of transcription		306	5.32	5.03	-0.28	0.434636	5.23	4.94	-0.29	0.0275619	4.92	3.86	-1.06	0.00163246	3.81	3.06	-0.75	0.00665094	4.9	5.06	0.15	0.494943	5.09	5.01	-0.08	0.598192	4.52	3.27	-1.25	0.00396921	3.19	1.78	-1.37	0.000235542	2.5	4.28	1.79	0.190564	2.14	3.65	1.52
AryANE_v1_00083996	MDP0000219838_r	S	27.3.29	RNA.regulation of transcription.TCP transcription factor family	1	AT3G18550	TCP family transcription factor, putative	secondary shoot formation		102	-0.16	-0.07	0.09	0.626754	0.26	-0.08	-0.34	0.0325219	1.94	0.26	-1.68	0.00167476	1.98	0.27	-1.71	0.00147441	-0.12	-0.14	-0.03	0.873409	0	-0.03	-0.03	0.762825	2	1.04	-0.96	0.00453422	1.82	1.01	-0.78	0.00603798	-0.02	-0.23	-0.2	0.303757	0.07	-0.26	-0.32
AryANE_v1_00090197	MDP0000252045_r	S	31.1	cell.organisation	4	AT2G03430	ankyrin repeat family protein	biological process unknown		98.6	3.78	3.44	-0.34	0.115249	4.34	4.06	-0.28	0.389166	4.66	3.87	-0.79	0.00461809	4.19	3.5	-0.69	0.00311627	3.39	3.69	0.3	0.146885	4.22	3.35	-0.87	0.0210987	4.8	3.49	-1.31	0.000413989	3.99	2.9	-1.06	0.00311063	3.16	2.88	-0.27	0.398606	3.75	3.52	-0.22
AryANE_v1_00091386	MDP0000257872_r	S	21.2.1.4	redox.ascorbate and glutathione.ascorbate.L-galactose dehydrogenase	1	AT4G33670	L-galactose dehydrogenase (L-GalDH)	L-ascorbic acid biosynthetic process		511	4.31	4.49	0.19	0.343222	2.95	3.43	0.48	0.155248	2.87	1.23	-1.64	0.000114427	2.21	1.19	-1.01	0.000579712	4.2	4.32	0.11	0.578588	3.78	2.88	-0.9	0.0290555	2.76	1.51	-1.25	0.000413055	1.84	0.93	-0.88	0.00725438	2.18	3.81	1.64	0.0993032	2.02	2.32	0.31
AryANE_v1_00092601	MDP0000263659_r	S	30.2.17	signalling.receptor kinases.DUF 26	1	AT5G55830	lectin protein kinase, putative	protein amino acid phosphorylation		245	5.91	5.48	-0.43	0.331738	5.95	4.89	-1.06	0.0928472	4.94	3.39	-1.55	0.000831705	3.95	2.61	-1.34	0.00121505	5.5	5.37	-0.14	0.493476	5.13	4.82	-0.31	0.756099	4.26	2.53	-1.73	0.00379827	3.15	2.15	-0.97	0.00496389	3.39	5.71	2.33	0.0187155	4.19	3.83	-0.35
AryANE_v1_00093446	MDP0000267815_r	S	17.3.1.2.1	hormone metabolism.brassinosteroid.synthesis-degradation.sterols.SMT1	4	AT5G13710	SMT1 (STEROL METHYLTRANSFERASE 1)	metabolic process		152	4.78	4.49	-0.29	0.438034	4.55	3.81	-0.74	0.0152329	4.72	3.93	-0.79	0.00175748	4.18	3.35	-0.82	0.00123061	4.2	4.19	-0.02	0.914186	3.99	3.87	-0.12	0.435353	4.09	3.18	-0.91	0.000389069	3.87	2.71	-1.12	0.00165213	3.54	3.94	0.41	0.277027	3.3	3.2	-0.09
AryANE_v1_00104503	MDP0000321613_r	S	34.22	transport.cyclic nucleotide or calcium regulated channels	1	AT5G53130	CNGC1 (CYCLIC NUCLEOTIDE GATED CHANNEL 1); calmodulin binding / cation channel/ cyclic nucleotide binding / inward rectifier potassium channel	ion transport		188	2.97	2.28	-0.69	0.243981	1.91	1.66	-0.25	0.655785	3.97	1.07	-2.9	0.00249475	2.8	0.91	-1.89	0.00173714	2.32	1.58	-0.75	0.0172622	2.09	1.12	-0.97	0.0150675	3.43	1.64	-1.79	0.00113772	2.58	0.48	-2.07	2.98402e-05	1.38	1.56	0.19	0.682769	1.99	1.67	-0.32
AryANE_v1_00107302	MDP0000360864_r	S	10.2.2	cell wall.cellulose synthesis.COBRA	3	AT5G60920	COB (COBRA)	electron transport		250	5.68	5.8	0.12	0.561648	5.74	5.98	0.24	0.741483	5.99	4.96	-1.03	0.000425357	5.53	4.96	-0.57	0.0095336	5.12	4.6	-0.53	0.0430858	5.81	5.35	-0.46	0.193181	5.19	3.47	-1.72	0.000244865	4.4	2.8	-1.57	0.000535509	2.5	3.94	1.45	0.26577	3.31	3.68	0.37
AryANE_v1_00108423	MDP0000392374_r	S	30.2.11	signalling.receptor kinases.leucine rich repeat XI	4	AT5G65700	BAM1 (big apical meristem 1); ATP binding / kinase/ protein serine/threonine kinase	protein amino acid phosphorylation		1497	5.85	5.82	-0.03	0.951021	5.09	4.68	-0.41	0.43136	4.62	3.27	-1.35	0.00078943	3.15	2.49	-0.66	0.00591704	5.41	5.79	0.37	0.224177	4.42	4.92	0.5	0.514315	4	2.39	-1.61	0.00626333	2.59	1.57	-0.99	0.00701458	3.28	5.55	2.28	0.0915644	3.92	3.36	-0.56
AryANE_v1_00111513	MDP0000491512_r	S	35.1	not assigned.no ontology	1	AT2G39420	esterase/lipase/thioesterase family protein	biological process unknown		496	3.79	2.93	-0.86	0.0100897	5.65	5.26	-0.39	0.120693	5.66	4.58	-1.08	0.000626759	6.06	3.91	-2.15	2.44788e-05	3.59	3.47	-0.12	0.493274	5.32	5.64	0.32	0.435617	5.36	4.67	-0.69	0.00534117	4.36	3.11	-1.22	0.00042321	3.88	2.69	-1.18	0.154723	4.18	4.81	0.63
AryANE_v1_00111727	MDP0000498699_r	S	35.2	not assigned.unknown	4	AT5G23570	SGS3 (SUPPRESSOR OF GENE SILENCING 3)	amino acid transport		58.2	5.42	5.22	-0.2	0.539736	5.38	4.79	-0.58	0.0122253	5.38	3.9	-1.49	0.000127956	5.37	3.53	-1.83	6.26008e-05	5.06	4.68	-0.39	0.0696632	5.12	4.48	-0.64	0.0127934	5.17	3.43	-1.74	0.000160973	4.66	3.14	-1.49	0.000152406	4.04	5.39	1.36	0.0535998	4.52	4.36	-0.15
AryANE_v1_00112928	MDP0000538208_r	S	30.2.11	signalling.receptor kinases.leucine rich repeat XI	1	AT5G65710	HSL2 (HAESA-LIKE 2); ATP binding / kinase/ protein serine/threonine kinase	protein amino acid phosphorylation		1032	2.04	1.21	-0.83	0.021048	2.82	1.64	-1.17	0.0130123	3.31	1.78	-1.53	0.00822872	2.44	1.57	-0.87	0.00110797	1.59	2.49	0.89	0.035188	1.53	2.31	0.78	0.0926832	4.01	2.24	-1.77	0.0078242	2.55	1.3	-1.22	0.00832018	1.29	1.41	0.13	0.524483	1.62	0.89	-0.73
AryANE_v1_00114838	MDP0000601426_r	S	35.2	not assigned.unknown	4	AT5G23570	SGS3 (SUPPRESSOR OF GENE SILENCING 3)	amino acid transport		57.8	5.82	5.33	-0.48	0.1909	5.48	4.88	-0.6	0.0379046	5.55	3.94	-1.61	0.000154786	5.25	3.56	-1.68	0.000111005	5.45	5.31	-0.15	0.545168	5.33	4.75	-0.58	0.022497	5.33	3.77	-1.57	0.00217114	4.72	3.43	-1.26	0.00956794	4.25	5.67	1.43	0.0339819	4.7	4.42	-0.27
AryANE_v1_00118416	MDP0000716315_r	S	17.5.1	hormone metabolism.ethylene.synthesis-degradation	2	AT1G15550	GA4 (GA REQUIRING 4); gibberellin 3-beta-dioxygenase	gibberellin biosynthetic process		443	0.89	0.27	-0.62	0.0290202	3.47	1.88	-1.59	0.0288516	5.48	2.62	-2.87	4.59022e-05	5.12	1.52	-3.6	1.4093e-06	0.06	0.18	0.11	0.721796	1.6	1.74	0.14	0.6051	4.35	1.6	-2.75	0.000104162	2.04	1.13	-0.88	0.00814285	2.23	0.07	-2.15	0.204634	2.18	0.97	-1.21
AryANE_v1_00119371	MDP0000748324_r	S	35.1.21	not assigned.no ontology.epsin N-terminal homology (ENTH) domain-containing protein	1	AT2G25430	epsin N-terminal homology (ENTH) domain-containing protein	biological process unknown		743	5.56	5.81	0.26	0.209468	6.04	5.7	-0.34	0.226263	5.82	4.94	-0.89	0.00573845	5.07	3.95	-1.12	0.0017017	5.01	5.2	0.18	0.319694	5.74	5.84	0.1	0.526546	5.44	4.65	-0.79	0.00429209	4.73	3.76	-0.94	0.00220314	4.46	4.83	0.38	0.158627	4.27	4.39	0.12
AryANE_v1_00120801	MDP0000792101_r	S	30.2.99	signalling.receptor kinases.misc	1	AT5G01740	unknown protein	biological process unknown		171	5.35	4.87	-0.48	0.174222	3.59	2.95	-0.64	0.212501	4.82	2.4	-2.42	0.000134788	4.44	2.88	-1.56	0.000981252	4.45	4.23	-0.23	0.213112	4.07	3.5	-0.57	0.284145	4.65	2.58	-2.07	0.000387176	4.71	3.12	-1.56	0.0054368	3.45	4.17	0.73	0.578313	2.96	3.26	0.3
AryANE_v1_00121742	MDP0000821959_r	S	27.3.80	RNA.regulation of transcription.zf-HD	1	AT3G28920	ATHB34 (ARABIDOPSIS THALIANA HOMEOBOX PROTEIN 34); DNA binding / transcription factor	regulation of transcription		201	4.68	4.08	-0.59	0.260905	5.47	4.88	-0.59	0.069103	4.77	4	-0.77	0.00427778	4.69	3.67	-1.02	0.000415228	4.24	3.59	-0.65	0.0128209	5.17	4.98	-0.19	0.124659	4.62	3.64	-0.98	0.00814176	4.09	2.82	-1.24	0.00133204	3.18	3.11	-0.06	0.758127	3.46	3.69	0.24
AryANE_v1_00122378	MDP0000841946_r	S	35.2	not assigned.unknown	1	AT1G12020	unknown protein	biological process unknown		125	2.86	3.37	0.51	0.0488487	3.15	2.99	-0.16	0.348079	3	2.08	-0.93	0.00993776	2.26	1.63	-0.63	0.00763685	3.01	2.88	-0.14	0.560224	1.75	2.03	0.28	0.556416	3.36	1.79	-1.57	0.00119388	1.95	1.03	-0.89	0.00263482	1.25	2.59	1.35	0.254392	1.54	2.39	0.86
AryANE_v1_00124695	MDP0000913123_r	S	35.2	not assigned.unknown	4	B9RF51_RICCO	Putative uncharacterized protein		Ricinus communis (Castor bean)	56.6	3.85	2.86	-0.98	0.0148789	2.99	1.72	-1.27	0.024314	3.14	0.91	-2.23	0.0042486	3.49	1.08	-2.41	7.4672e-06	2.13	1.94	-0.2	0.272773	2.22	1.72	-0.5	0.0883259	4.22	2.9	-1.32	0.00825282	4.94	4.07	-0.83	0.00591659	3.53	3.95	0.43	0.28256	1.75	2.54	0.8
AryANE_v1_00084532	MDP0000222620_r	S	10.8.1	cell wall.pectin*esterases.PME	3	AT1G53830	ATPME2 (Arabidopsis thaliana pectin methylesterase 2)	cell wall modification		417	4.72	2.99	-1.73	0.00799671	3.96	1.85	-2.11	0.00566728	4.85	1.04	-3.81	4.536e-07	4.92	0.85	-4.07	1.29162e-05	3.1	2.13	-0.98	0.00206572	3.39	1.58	-1.81	2.81742e-05	3.14	2.09	-1.05	0.0415143	3.64	2.14	-1.47	0.000204495	3.51	3.48	-0.02	0.917385	3.34	2.44	-0.89
AryANE_v1_00071961	MDP0000159024_r	S	35.2	not assigned.unknown	3	B9S720_RICCO	Disease resistance protein RFL1, putative		Ricinus communis (Castor bean)	63.2	5.26	3.39	-1.86	0.00133405	3.64	2.47	-1.17	0.00363662	3.51	1.85	-1.66	0.00194121	3.7	1.53	-2.17	1.15953e-05	4.63	3.44	-1.2	0.0221079	4.33	2.04	-2.29	0.000500752	3.72	2.24	-1.48	0.0247495	3.84	1.9	-1.9	0.00201773	2.13	5.17	3.05	0.000355218	1.26	2.89	1.64
AryANE_v1_00082693	MDP0000213305_r	S	35.2	not assigned.unknown	1					NA	2.67	1.15	-1.51	0.00776028	1.52	1.09	-0.43	0.00851974	1.98	1.2	-0.78	0.00182123	2.05	0.89	-1.16	0.000367405	0.98	-0.24	-1.23	0.0178286	0.65	-0.16	-0.81	0.00529532	1.73	0.46	-1.27	0.0226693	1.6	0.64	-0.93	0.00204898	1.31	2.33	1.03	0.0108426	2.11	1.95	-0.16
AryANE_v1_00058691	MDP0000820497	AS	35.2	not assigned.unknown	2					NA	1.76	0.53	-1.22	0.016644	1.9	0.44	-1.46	0.00434571	3.05	0.17	-2.88	1.5045e-06	2.53	0.07	-2.46	0.000219206	0.94	-0.05	-1	0.0020878	1.58	-0.21	-1.79	0.000670593	2.01	0.29	-1.72	0.0243841	1.94	-0.37	-2.28	0.000125496	1.59	0.82	-0.76	0.115714	1.84	0.63	-1.2
AryANE_v1_00106055	MDP0000345713_r	S	35.2	not assigned.unknown	1					NA	5.88	5.47	-0.4	0.166082	5.18	4.42	-0.76	0.000741123	5.65	4.54	-1.11	0.00152948	5.54	4.63	-0.9	0.00141979	5.67	4.95	-0.73	0.00708993	5.2	4.72	-0.48	0.00342724	4.78	4.2	-0.58	0.0277539	5.49	4.59	-0.86	0.00394135	5.21	4.57	-0.63	0.0318643	5.29	4.31	-0.97
AryANE_v1_00108025	MDP0000378844_r	S	35.2	not assigned.unknown	4					NA	4.78	4.39	-0.39	0.116239	4.04	3.15	-0.89	7.30333e-05	4.04	3.36	-0.69	0.00412881	3.52	2.26	-1.26	0.000146452	4.36	3.69	-0.67	0.010107	4.3	3.22	-1.08	0.000421361	3.62	2.7	-0.92	0.0222178	4.13	2.67	-1.43	0.00200026	2.87	5.24	2.38	0.000628632	3.05	3.81	0.77
AryANE_v1_00117103	MDP0000674530_r	S	6.4	gluconeogenesis / glyoxylate cycle.PEPCK	1	AT5G18170	GDH1 (GLUTAMATE DEHYDROGENASE 1); oxidoreductase	amino acid metabolic process		192	1.31	0.84	-0.47	0.33275	1.02	0.29	-0.73	0.00178241	1.33	-0.31	-1.64	8.81004e-05	0.85	-0.23	-1.08	0.000407174	0.49	-0.11	-0.61	0.0136866	1.19	0.21	-0.98	0.000426559	1.38	0.61	-0.77	0.0176749	0.24	-0.73	-0.94	0.00240006	1.79	0.1	-1.68	0.0548235	0.71	-0.27	-0.98
AryANE_v1_00084625	MDP0000223057_r	S	35.2	not assigned.unknown	2	AT1G24480	unknown protein	biological process unknown		320	0.52	-0.02	-0.53	0.0387983	4.05	1.37	-2.68	0.00239502	4.84	0.59	-4.25	1.192e-07	5.34	1.38	-3.96	3.116e-07	0	-0.11	-0.12	0.549854	0.52	-0.06	-0.58	0.000728162	1.11	0.58	-0.53	0.0102149	1.68	0.19	-1.46	0.00013732	2.47	0.28	-2.18	0.196055	3.08	1.59	-1.48
AryANE_v1_00032971	MDP0000280634	AS	35.2	not assigned.unknown	1					NA	4.86	3.21	-1.65	0.223334	5.32	1.92	-3.4	0.00280341	5.83	0.91	-4.92	8.01e-08	5.17	0.88	-4.28	5.1241e-06	4.74	3.68	-1.07	0.0284245	5.1	3.55	-1.55	0.0187857	5.1	2.91	-2.19	0.027956	4.79	3.24	-1.52	0.00364168	4	0.45	-3.54	0.0082709	4.28	0.96	-3.32
AryANE_v1_00080177	MDP0000200491_r	S	20.1	stress.biotic	4	AT3G14460	disease resistance protein (NBS-LRR class), putative	apoptosis		179	4.27	2.92	-1.35	0.0744635	3.92	2.37	-1.55	0.000764913	4.15	1.78	-2.37	2.03747e-05	3.09	1.01	-2.08	0.00110131	3.65	3.83	0.17	0.587151	3.18	3.01	-0.17	0.734417	2.95	1.63	-1.32	0.0106967	3.47	1.11	-2.33	0.000426264	1.86	3.36	1.51	0.00373354	1.75	3.2	1.46
AryANE_v1_00107367	MDP0000361944_r	S	35.2	not assigned.unknown	1					NA	5.67	5.15	-0.51	0.042004	6.22	4.87	-1.35	0.00212782	6.36	3.05	-3.32	3.68137e-05	5.73	3.34	-2.39	0.00693722	5.19	5.12	-0.07	0.732673	5.97	5.39	-0.58	0.247513	4.78	4.24	-0.54	0.0113896	3.88	2.87	-0.98	0.00163727	2.37	3.95	1.6	0.0906844	3.7	3.34	-0.35
AryANE_v1_00016288	MDP0000196140	AS	35.2	not assigned.unknown	1	AT1G45688	unknown protein	biological process unknown		322	2.09	1.35	-0.73	0.0130941	2.28	1.42	-0.86	0.0010041	3.45	1.48	-1.97	0.000339018	3.38	1.47	-1.91	1.52974e-05	1.45	1.37	-0.09	0.634997	1.48	1.75	0.28	0.0920144	2.55	1.88	-0.67	0.0165476	1.19	0.26	-0.89	0.00743309	1.18	1.27	0.1	0.708571	1.27	1.74	0.47
AryANE_v1_00060429	MDP0000873427	AS	13.1.3.2.1	amino acid metabolism.synthesis.aspartate family.threonine.threonine synthase	1	AT4G29840	MTO2 (METHIONINE OVER-ACCUMULATOR); threonine synthase	metabolic process		830	2.58	1.71	-0.87	0.0425115	2.04	1.22	-0.81	0.00731744	1.29	0.38	-0.91	0.000487651	1.75	0.83	-0.91	0.000835312	0.93	1.18	0.24	0.261878	1.74	1.49	-0.25	0.417463	2.8	1.77	-1.03	0.0497626	2.76	2.01	-0.72	0.00793528	1.13	1.73	0.61	0.0438862	0.77	1.37	0.61
AryANE_v1_00069754	MDP0000148337_r	S	35.2	not assigned.unknown	1	AT1G15780	unknown protein	regulation of transcription, DNA-dependent		136	3.94	3.67	-0.27	0.401054	3.58	2.12	-1.46	0.000443687	4.11	1.83	-2.28	0.000127475	4.08	1.48	-2.6	0.000116871	3.42	3.38	-0.05	0.82886	2.52	2.03	-0.49	0.147302	1.57	1	-0.57	0.0143311	1.3	0.25	-1.02	0.00124611	1.71	2.12	0.42	0.334425	1.46	1.44	-0.02
AryANE_v1_00076709	MDP0000183185_r	S	35.2	not assigned.unknown	4	A5C3X5_VITVI	Putative uncharacterized protein		Vitis vinifera (Grape)	61.2	1.69	1.38	-0.31	0.15168	2.3	1.52	-0.78	0.00347277	3.06	1.35	-1.71	7.04164e-05	2.02	0.73	-1.29	0.00405767	1.53	1.16	-0.38	0.362911	2.16	1.33	-0.83	0.0275296	2.14	1.39	-0.75	0.0426531	1	0.18	-0.78	0.00537796	1.92	1.28	-0.63	0.0418847	2.45	0.98	-1.47
AryANE_v1_00096802	MDP0000284691_r	S	1.1.1.2	PS.lightreaction.photosystem II.PSII polypeptide subunits	4	AT5G51545	unknown protein	photosystem II assembly		150	1.64	1.48	-0.15	0.442575	2.44	1.63	-0.81	0.00661745	2.9	1.45	-1.45	0.000110942	2.22	0.89	-1.33	0.00311319	1.79	1.01	-0.78	0.0430726	2.2	1.33	-0.87	0.0103304	2.18	1.33	-0.85	0.0188075	1.17	0.42	-0.71	0.00962169	1.95	1.24	-0.7	0.0233274	2.57	1.18	-1.38
AryANE_v1_00125952	MDP0000950559_r	S	27.3.25	RNA.regulation of transcription.MYB domain transcription factor family	2	AT4G38620	MYB4 (myb domain protein 4); transcription factor	response to salt stress		310	2.31	2.54	0.23	0.565773	4.54	3.42	-1.12	8.40245e-05	5.05	3.63	-1.42	0.0050085	4.56	3.37	-1.19	0.000859706	2.42	2.51	0.09	0.697585	3.19	3.96	0.77	0.0167056	3.77	3.55	-0.22	0.432649	3.11	2.16	-0.91	0.00240576	2.77	0.85	-1.91	0.0339271	3.01	2.08	-0.92
AryANE_v1_00110448	MDP0000456987_r	S	35.2	not assigned.unknown	1	AT5G58870	FTSH9 (FtsH protease 9); ATP-dependent peptidase/ ATPase/ metallopeptidase	proteolysis		73.6	3.16	0.6	-2.56	0.000312933	2.23	0.97	-1.26	0.0163143	3.1	0.56	-2.54	1.75947e-05	2.79	0.22	-2.57	7.6302e-05	1.37	-0.05	-1.43	0.000908495	0.95	-0.2	-1.15	0.00338918	1.39	0.16	-1.23	0.0252912	1.51	-0.26	-1.73	7.40778e-05	-0.16	1.9	2.07	0.000978018	-0.51	0.52	1.03
AryANE_v1_00069509	MDP0000147160_r	S	35.2	not assigned.unknown	1					NA	4.71	2.39	-2.32	0.000239596	3.04	1.83	-1.21	0.0246028	2.8	0.93	-1.87	0.00178085	2.69	0.6	-2.09	2.37502e-05	4.1	1.94	-2.17	0.00408531	3.61	1.24	-2.37	0.000127328	2.95	1.38	-1.57	0.0408924	3.48	1.57	-1.88	2.86446e-05	1.6	4.64	3.05	0.000302007	0.55	2.38	1.83
AryANE_v1_00120667	MDP0000788152_r	S	34.7	transport.phosphate	4	AT3G46980	carbohydrate transporter/ sugar porter	transport		142	3.94	2.39	-1.55	0.00981845	3.14	2.02	-1.12	0.0254034	3.73	1.99	-1.74	2.98558e-05	3.69	2.04	-1.64	3.47357e-05	2.94	2.09	-0.86	0.00637927	3.27	2.22	-1.05	0.000178825	2.64	1.74	-0.9	0.0425117	2.54	1.61	-0.89	0.00304384	1.51	3.28	1.78	0.00357926	1.73	2.52	0.8
AryANE_v1_00019381	MDP0000211967	AS	35.2	not assigned.unknown	1	B9NCG6_POPTR	Cc-nbs-lrr resistance protein		Populus trichocarpa (Western balsam poplar) (Populus balsamifera subsp. trichocarpa)	111	3.15	1.11	-2.04	0.000257006	2.58	1.66	-0.91	0.0244253	1.84	0.07	-1.78	2.3933e-05	1.64	-0.03	-1.67	0.000373892	2.82	0.89	-1.94	0.00110068	2.49	0.73	-1.76	9.32726e-05	2.35	1.17	-1.19	0.0701036	2.45	0.54	-1.87	0.00155579	0.48	2.58	2.11	0.0124512	0.14	1.94	1.8
AryANE_v1_00100356	MDP0000301992_r	S	29.3.2	protein.targeting.mitochondria	1	AT2G29530	TIM10 (Arabidopsis thaliana translocase inner membrane subunit 10)	protein targeting to mitochondrion		86.7	1.56	-0.03	-1.59	0.00209013	1.06	0.27	-0.79	0.0491456	1.69	-0.34	-2.03	0.000781443	0.78	-0.17	-0.95	0.0036952	1.42	-0.13	-1.56	0.000323028	1.47	-0.17	-1.64	0.00041993	1.91	-0.05	-1.96	0.0207278	1.44	-0.49	-1.9	2.72113e-05	-0.27	1.06	1.34	0.0400755	-0.33	0.15	0.49
AryANE_v1_00109404	MDP0000422537_r	S	27.3.25	RNA.regulation of transcription.MYB domain transcription factor family	4	AT2G37630	AS1 (ASYMMETRIC LEAVES 1); DNA binding / transcription factor	response to salt stress		258	5.09	4.1	-0.99	0.00449623	4.76	3.61	-1.15	0.0156238	6.05	4.68	-1.37	0.00869193	5.84	4.79	-1.04	0.00327522	5.04	3.11	-1.94	0.000330408	4.22	3.3	-0.92	0.00032175	5.57	5.5	-0.07	0.855912	5.87	4.59	-1.24	0.00178142	5.09	5.48	0.4	0.0910444	5.48	3.87	-1.61
AryANE_v1_00111951	MDP0000506239_r	S	35.2	not assigned.unknown	4	AT2G03420	.	.		139	5.39	3.94	-1.45	0.00100103	4.06	2.45	-1.6	0.0222116	4.1	1.75	-2.36	5.78213e-05	4.38	1.47	-2.91	8.7332e-05	4.93	2.42	-2.52	0.00235037	4.75	2.53	-2.22	3.18083e-05	4.23	1.97	-2.26	0.0124076	4.84	1.78	-3.03	1.1451e-06	3.73	4.24	0.52	0.368372	3.74	3.98	0.25
AryANE_v1_00110609	MDP0000462163_r	S	35.2	not assigned.unknown	4	AT2G20142	unknown protein	signal transduction		78.2	3.01	1.63	-1.38	0.143711	0.95	0.3	-0.65	0.0305519	0.86	-0.2	-1.06	0.000204199	0.61	-0.02	-0.63	0.00418339	2.73	0.4	-2.33	0.000108668	1.04	-0.03	-1.07	0.000135954	1.33	0.03	-1.3	0.0236846	0.98	-0.03	-0.97	0.0023181	1.14	-0.42	-1.55	0.00546782	0.92	-0.31	-1.22
AryANE_v1_00093922	MDP0000270083_r	S	35.2	not assigned.unknown	1	AT5G13720	structural constituent of ribosome	biological process unknown		136	3.33	3.1	-0.23	0.273198	2.56	1.47	-1.09	0.0176976	2.27	1.33	-0.94	0.000787042	2.32	1.5	-0.82	0.00121886	3.19	0.61	-2.59	0.000391786	2.85	0.38	-2.47	2.93307e-05	2.43	1	-1.43	0.0169803	2.45	0.28	-2.14	9.62377e-05	2.46	0.85	-1.6	0.00273441	1.7	0.83	-0.86
AryANE_v1_00101861	MDP0000309262_r	S	27.4	RNA.RNA binding	4	AT4G19610	RNA recognition motif (RRM)-containing protein	0		151	2.06	1.12	-0.94	0.326024	1.42	0.47	-0.95	0.0683891	1.71	-0.17	-1.89	2.39893e-05	1.36	0.12	-1.24	0.000312209	1.84	-0.05	-1.9	0.000435198	2.34	-0.05	-2.39	0.00126214	2.19	0.2	-1.99	0.0421005	2.13	-0.78	-2.88	7.8369e-06	-0.37	3.11	3.49	0.00111266	-0.76	1.03	1.8
AryANE_v1_00074040	MDP0000169555_r	S	35.2	not assigned.unknown	2					NA	2.26	1.05	-1.21	0.0269984	1.54	0.58	-0.96	0.0427591	1.41	0.1	-1.32	0.000713067	1.36	0.06	-1.3	0.000251665	1.55	0.04	-1.52	0.000385006	1.47	0.04	-1.43	0.000122992	1.88	0.44	-1.44	0.0459818	1.57	-0.65	-2.19	0.000305498	-0.3	1.48	1.79	0.00146867	-0.72	0.37	1.09
AryANE_v1_00079103	MDP0000195162_r	S	35.1	not assigned.no ontology	1	AT5G61330	rRNA processing protein-related	biological process unknown		107	2.4	1.38	-1.01	0.19803	1.47	0.9	-0.57	0.0802035	2.18	0.18	-2	1.33853e-05	2.19	0.49	-1.7	2.90976e-05	2.41	0.22	-2.2	0.000207238	2.48	0.34	-2.14	0.00083582	2.22	0.25	-1.97	0.0132331	2.41	0.38	-1.99	2.52593e-05	2.34	3.41	1.08	0.00682406	2.14	1.6	-0.53
AryANE_v1_00087310	MDP0000237119_r	S	35.2	not assigned.unknown	4	AT2G20142	unknown protein	signal transduction		77.8	2.33	1.6	-0.72	0.0817168	0.97	0.57	-0.4	0.0821388	0.79	0.12	-0.67	0.00203352	0.76	0.04	-0.72	0.00273326	2.48	0.35	-2.14	8.43823e-05	1.02	0.05	-0.97	0.000981938	1.45	0.29	-1.16	0.0337021	0.64	-0.5	-1.1	0.000864724	1.37	0.47	-0.89	0.0205783	0.76	-0.51	-1.26
AryANE_v1_00087443	MDP0000237866_r	S	35.2	not assigned.unknown	4					NA	4.28	4.27	0	0.986264	5.19	4.78	-0.41	0.385209	4.95	4.19	-0.76	0.00923756	4.93	4.03	-0.9	0.00653969	3.88	2.01	-1.88	0.00219653	4.22	3.13	-1.09	0.00107545	3.05	2.19	-0.86	0.0593887	3.57	2.49	-1.05	0.00227724	4.53	5.53	1.01	0.0105144	5.01	4.83	-0.17
AryANE_v1_00087912	MDP0000240415_r	S	10.2.2	cell wall.cellulose synthesis.COBRA	1	AT4G16120	ATSEB1	protein modification process		132	0.67	0.66	0	0.997713	0.45	0.27	-0.18	0.392169	0.65	-0.15	-0.8	0.00179305	1.11	-0.1	-1.21	0.00108055	1.17	-0.12	-1.3	0.00119275	0.85	0.11	-0.74	0.00727478	1.75	0.71	-1.04	0.0494739	2.25	0.64	-1.58	0.000303502	-0.31	0.1	0.42	0.0828588	0.04	0.92	0.88
AryANE_v1_00089843	MDP0000250424_r	S	33.99	development.unspecified	2	AT2G32700	WD-40 repeat family protein	biological process unknown		182	3.61	2.07	-1.53	0.0679444	2.67	1.03	-1.64	0.026486	2.86	0.27	-2.59	3.2644e-06	2.85	0.18	-2.67	0.000790122	3.4	1.02	-2.39	4.85587e-05	3.06	0.72	-2.34	8.3551e-06	2.69	1.05	-1.64	0.0140116	2.64	0.22	-2.39	9.77314e-05	0.49	2.91	2.43	0.0108029	0.75	1.63	0.89
AryANE_v1_00069913	MDP0000149089_r	S	35.2	not assigned.unknown	2	AT1G26355	unknown protein	biological process unknown		75.9	5.47	4.42	-1.04	0.120523	4.28	3.55	-0.73	0.121015	3.44	1.84	-1.6	3.66857e-05	2.94	1.65	-1.29	0.000264556	4.52	2.28	-2.24	6.58493e-05	5.04	3.17	-1.87	5.2729e-06	3.04	2.22	-0.82	0.0882535	2.99	1.45	-1.51	0.000334563	2	3.71	1.72	0.0391167	1.77	2.49	0.73
AryANE_v1_00090388	MDP0000252887_r	S	27.3.25	RNA.regulation of transcription.MYB domain transcription factor family	4	AT2G37630	AS1 (ASYMMETRIC LEAVES 1); DNA binding / transcription factor	response to salt stress		271	5.89	4.59	-1.29	0.0501803	4.7	3.58	-1.12	0.0138199	6.16	4.46	-1.71	0.00439211	5.83	4.94	-0.89	0.00356048	5.26	3.47	-1.8	0.000292501	4.36	3.27	-1.09	0.00927631	5.86	5.69	-0.17	0.678514	6.04	4.67	-1.34	0.000349248	5.3	5.75	0.46	0.111529	5.25	3.68	-1.56
AryANE_v1_00093411	MDP0000267648_r	S	27.3.67	RNA.regulation of transcription.putative transcription regulator	2	AT2G47790	transducin family protein / WD-40 repeat family protein	biological process unknown		533	4.95	4.49	-0.45	0.275978	3.69	3.32	-0.37	0.400284	3.67	2.38	-1.29	0.00253084	3.4	2.45	-0.95	0.000871974	4.44	3.5	-0.95	0.00377228	4.16	2.38	-1.78	1.50541e-05	3.01	1.84	-1.17	0.0160419	3.37	1.99	-1.35	0.00393488	3.45	4.49	1.05	0.0541744	3.47	3.24	-0.22
AryANE_v1_00108563	MDP0000396965_r	S	30.2.17	signalling.receptor kinases.DUF 26	4	AT5G38280	PR5K (PR5-like receptor kinase); kinase/ transmembrane receptor protein serine/threonine kinase	protein amino acid phosphorylation		310	1.97	1.28	-0.69	0.201167	1.56	1.07	-0.49	0.0529157	1.65	0.78	-0.87	0.000627936	2.25	0.84	-1.41	8.48621e-05	1.99	0.72	-1.28	0.000760543	1.23	0.54	-0.69	0.00403452	2.43	1.1	-1.33	0.0197228	2.62	1.35	-1.24	0.00148347	1.82	1	-0.81	0.266758	1.51	1.01	-0.5
AryANE_v1_00113669	MDP0000562114_r	S	25	C1-metabolism	4	AT5G56260	dimethylmenaquinone methyltransferase family protein	regulation of RNA metabolic process		135	3.24	2.82	-0.41	0.349994	1.42	1.67	0.25	0.382819	1.86	0.92	-0.94	0.0068382	2.13	1.01	-1.12	0.000337771	2.82	1.83	-1	0.00191348	2.47	1.18	-1.29	0.000345211	2.59	1.26	-1.33	0.0227412	2.91	1.42	-1.46	0.000152588	1.63	2.31	0.69	0.189779	1.17	1.87	0.71
AryANE_v1_00120412	MDP0000780353_r	S	35.1.41	not assigned.no ontology.hydroxyproline rich proteins	2	AT1G72790	hydroxyproline-rich glycoprotein family protein	biological process unknown		117	4.29	4.81	0.53	0.110578	4.1	3.7	-0.4	0.190703	4.12	3.45	-0.67	0.00976612	3.65	2.27	-1.37	0.000313346	4.52	3.7	-0.83	0.00608213	4.6	3.96	-0.64	0.00526217	3.23	2.08	-1.15	0.067517	2.99	1.72	-1.24	0.00059674	2.74	4.26	1.54	0.287925	2.81	3.44	0.63
AryANE_v1_00037007	MDP0000300314	AS	20.2.1	stress.abiotic.heat	1	AT2G29500	17.6 kDa class I small heat shock protein (HSP17.6B-CI)	response to oxidative stress		108	0.99	0.3	-0.68	0.0360875	0.84	0.5	-0.34	0.314924	1.13	-0.02	-1.15	0.000632738	0.73	-0.04	-0.77	0.00415921	0.74	0.15	-0.6	0.0260499	1.3	0.08	-1.22	0.00179225	0.82	0.15	-0.67	0.0440963	0.13	-0.79	-0.88	0.00376275	0.3	0.83	0.54	0.194328	0.63	0.84	0.21
AryANE_v1_00063706	MDP0000119251_r	S	20.1.7	stress.biotic.PR-proteins	1	AT5G17680	disease resistance protein (TIR-NBS-LRR class), putative	apoptosis		323	3.44	2.99	-0.45	0.27298	2.19	1.4	-0.79	0.0255179	2.25	1.4	-0.85	0.0016467	2.8	1.41	-1.38	0.000370438	3.02	2.3	-0.73	0.0187624	2.51	1.03	-1.48	4.9211e-06	2.59	1.4	-1.19	0.0349711	2.57	0.82	-1.72	0.000197321	1.23	2.73	1.51	0.0521099	1.31	1.45	0.14
AryANE_v1_00063800	MDP0000119678_r	S	17.2.3	hormone metabolism.auxin.induced-regulated-responsive-activated	4	AT2G28085	auxin-responsive family protein	response to auxin stimulus		112	4.9	4.46	-0.44	0.557735	1.47	2.04	0.57	0.148455	3.53	1.56	-1.97	0.00116653	1.84	0.85	-0.99	0.000984906	4.6	4.3	-0.31	0.323356	3.01	0.86	-2.15	0.00378156	3.04	1.64	-1.4	0.0244673	2.2	0.72	-1.45	0.000154963	2.72	3.21	0.5	0.607396	2.29	1.13	-1.16
AryANE_v1_00066501	MDP0000132362_r	S	35.2	not assigned.unknown	4	AT2G03420	.	.		139	5.08	3.76	-1.31	0.0103484	3.92	2.47	-1.45	0.0250302	4.08	1.46	-2.62	6.31677e-05	4.09	1.38	-2.71	0.000153109	4.27	2.58	-1.69	0.0216172	4.46	2.4	-2.06	0.00019281	4.73	2.75	-1.99	0.0363898	5.11	2.94	-2.14	7.01945e-05	3.69	4.11	0.43	0.477254	3.49	3.82	0.33
AryANE_v1_00116027	MDP0000641117_r	S	17.2.3	hormone metabolism.auxin.induced-regulated-responsive-activated	4	AT2G28085	auxin-responsive family protein	response to auxin stimulus		112	4.71	4.42	-0.29	0.696592	1.36	2.03	0.67	0.0570804	3.35	1.43	-1.92	0.00124552	1.82	0.86	-0.96	0.00398186	4.32	4.1	-0.23	0.411776	2.93	0.78	-2.15	0.00450258	2.88	1.64	-1.24	0.0398442	2.19	0.55	-1.61	8.306e-05	2.65	3.17	0.53	0.545671	1.95	0.8	-1.14
AryANE_v1_00125176	MDP0000927351_r	S	30.2.17	signalling.receptor kinases.DUF 26	1	AT1G66980	protein kinase family protein / glycerophosphoryl diester phosphodiesterase family protein	glycerol metabolic process		303	0.49	0.27	-0.22	0.273352	1.25	0.41	-0.84	0.121448	1.97	0.16	-1.82	0.000232765	2.2	0.19	-2.01	1.47418e-05	0.46	0.22	-0.25	0.41292	2.09	0.01	-2.08	0.000728627	2.17	0.67	-1.5	0.0209907	2.5	0.36	-2.11	1.37287e-05	1.6	0.83	-0.76	0.440092	1.98	1.09	-0.89
AryANE_v1_00099355	MDP0000296964_r	S	35.1.19	not assigned.no ontology.C2 domain-containing protein	2	AT4G11610	unknown protein	biological process unknown		940	4.69	1.85	-2.84	0.000592721	3.94	2.3	-1.64	0.0541168	4.69	1.22	-3.47	0.000109753	4.85	2.34	-2.51	4.28205e-05	0.97	0.84	-0.13	0.532879	0.86	1.22	0.36	0.144168	2.02	1.93	-0.09	0.744951	2.6	1.72	-0.84	0.00472847	1.4	4.11	2.72	0.0136943	1.18	3.08	1.91
AryANE_v1_00043633	MDP0000354292	AS	35.2	not assigned.unknown	1					NA	3.58	1.99	-1.59	0.00119582	1.75	1.55	-0.2	0.299707	2.38	1.11	-1.27	0.000333876	2.08	1.46	-0.62	0.0078215	2.04	2.43	0.38	0.151933	2.32	2.09	-0.23	0.574165	2.09	1.32	-0.77	0.0379267	2.53	1.53	-0.97	0.00599727	1.99	1.13	-0.85	0.0931247	1.75	1.52	-0.23
AryANE_v1_00048319	MDP0000486143	AS	30.2.11	signalling.receptor kinases.leucine rich repeat XI	2	AT5G65710	HSL2 (HAESA-LIKE 2); ATP binding / kinase/ protein serine/threonine kinase	protein amino acid phosphorylation		508	3.63	1.78	-1.85	0.0087357	3	1.71	-1.29	0.0199766	4.13	3.12	-1.02	0.0014033	3.36	2.47	-0.89	0.00130693	1.6	1.28	-0.33	0.10297	0.4	0.36	-0.04	0.749715	2.1	0.95	-1.15	0.0106957	1.04	0.14	-0.87	0.0097523	2	0.67	-1.32	0.114091	1.75	0.75	-1
AryANE_v1_00089853	MDP0000250465_r	S	17.2.3	hormone metabolism.auxin.induced-regulated-responsive-activated	1	AT4G34750	auxin-responsive protein, putative / small auxin up RNA (SAUR_E)	response to auxin stimulus		55.1	1.94	1.16	-0.78	0.0119285	0.42	0.17	-0.25	0.0685495	1.49	0.47	-1.02	0.000724928	2.28	1.19	-1.09	0.000544163	2.17	1.43	-0.74	0.00968441	0.59	0.25	-0.34	0.0407266	2.79	2.01	-0.78	0.16056	3.23	1.31	-1.89	0.0020904	2.25	1.16	-1.08	0.136894	1.68	0.79	-0.89
AryANE_v1_00118997	MDP0000736035_r	S	35.2	not assigned.unknown	1	Q0ZIH9_TOBAC	UP-9A		Nicotiana tabacum (Common tobacco)	64.7	4.83	4.34	-0.49	0.049533	4.41	2.98	-1.43	0.0291849	5.32	3.37	-1.95	0.00181138	6.41	3.92	-2.48	4.3706e-06	4.44	3.38	-1.07	0.00648519	3.81	2.7	-1.11	0.0185662	3.93	2.96	-0.97	0.152275	4.27	2.17	-2.07	2.51889e-05	3.75	2.62	-1.12	0.13535	3.81	2.6	-1.21
AryANE_v1_00123105	MDP0000863404_r	S	29.4	protein.postranslational modification	1	AT1G53700	WAG1; kinase	protein amino acid phosphorylation		494	-0.07	-0.38	-0.3	0.154788	0.39	0.08	-0.31	0.242316	2.99	0.63	-2.36	0.00171481	4.46	0.39	-4.06	3.49001e-05	0.31	0.44	0.12	0.728722	-0.05	0.01	0.06	0.497688	0.49	0.89	0.4	0.189924	2.11	0.41	-1.67	0.00126218	0.11	-0.33	-0.43	0.411203	0.1	-0.83	-0.92
AryANE_v1_00104811	MDP0000323489_r	S	26.4	misc.beta 1,3 glucan hydrolases	1	AT1G18650	glycosyl hydrolase family protein 17	biological process unknown		114	5.29	5.1	-0.19	0.340065	5.55	5.23	-0.32	0.488241	5.19	3.82	-1.37	4.59843e-05	4.62	3.23	-1.39	9.74476e-05	4.36	4.73	0.36	0.0777894	4.95	5.29	0.34	0.106379	4.23	3.76	-0.47	0.0369759	3.96	2.77	-1.16	0.00180965	3.36	4.05	0.71	0.411146	3.2	4.01	0.82
AryANE_v1_00074469	MDP0000171771_r	S	27.3.27	RNA.regulation of transcription.NAC domain transcription factor family	4	AT5G39820	ANAC094 (Arabidopsis NAC domain containing protein 94); transcription factor	multicellular organismal development		72.8	-0.21	-0.18	0.04	0.84894	0.8	0.53	-0.27	0.625328	2.22	0.25	-1.97	0.00264724	3.95	1.13	-2.82	2.3125e-06	-0.21	-0.21	-0.01	0.962289	-0.05	0.72	0.77	0.0259057	1.53	1.68	0.15	0.647965	3	1.7	-1.27	0.000330545	-0.25	-0.34	-0.08	0.662351	0.19	1.02	0.84
AryANE_v1_00108471	MDP0000394116_r	S	27.3.27	RNA.regulation of transcription.NAC domain transcription factor family	4	AT5G39820	ANAC094 (Arabidopsis NAC domain containing protein 94); transcription factor	multicellular organismal development		72	-0.02	0.14	0.16	0.492887	0.86	0.66	-0.2	0.709249	2.29	0.72	-1.57	0.0024628	3.94	1.26	-2.68	2.518e-06	0.21	0.04	-0.18	0.612302	-0.1	0.7	0.8	0.0199492	1.47	1.63	0.16	0.65604	3.43	2.13	-1.27	0.00211519	-0.59	-0.48	0.12	0.612559	-0.61	0.94	1.56
AryANE_v1_00041225	MDP0000320584	AS	29.4	protein.postranslational modification	1	AT5G03470	ATBp ALPHA (PP2A, Bp subunit, alpha isoform); protein phosphatase type 2A regulator	signal transduction		588	5.45	5.86	0.42	0.100792	3.46	3.48	0.02	0.964724	3.91	1.77	-2.14	1.93059e-05	3.45	1.98	-1.47	0.0068957	5.45	5.13	-0.33	0.0937424	3.64	3.4	-0.24	0.497131	3.62	1.91	-1.71	0.0218421	4.09	2.15	-1.91	0.00970589	3.37	5.36	2	0.298011	3.61	3.15	-0.46
AryANE_v1_00068480	MDP0000141915_r	S	30.11	signalling.light	1	AT3G19850	phototropic-responsive NPH3 family protein	response to light stimulus		494	6.65	6.25	-0.4	0.0824086	5.49	5.35	-0.14	0.653636	5.18	3.28	-1.9	0.00415483	3.94	2.3	-1.64	0.000357794	6.46	6.57	0.1	0.648561	5.25	5.6	0.35	0.255698	5.22	4.91	-0.31	0.0630447	5.09	4.14	-0.91	0.00419718	5.31	6.15	0.85	0.238722	5.49	4.47	-1.02
AryANE_v1_00091241	MDP0000257042_r	S	29.4.1.57	protein.postranslational modification.kinase.receptor like cytoplasmatic kinase VII	4	AT4G22130	kinase	protein amino acid phosphorylation		312	3.92	3.85	-0.06	0.885172	3.35	2.07	-1.27	0.023167	3.5	1.47	-2.03	0.000283872	2.74	1.08	-1.66	0.00012514	3.61	3.52	-0.1	0.608621	3.5	2.38	-1.12	0.042658	1.44	0.47	-0.97	0.0148023	1.09	0.05	-1	0.00476542	1.24	2.69	1.46	0.197515	1.93	1.62	-0.31
AryANE_v1_00048540	MDP0000492744	AS	1.1.1.1	PS.lightreaction.photosystem II.LHC-II	3	AT5G01530	chlorophyll A-B binding protein CP29 (LHCB4)	photosynthesis, light harvesting		459	5.72	5.31	-0.41	0.097957	4.11	3.64	-0.47	0.14912	3.59	2.21	-1.38	0.00170265	4.21	3.18	-1.03	0.00280785	3.2	3.53	0.32	0.235918	3.68	3.36	-0.32	0.296125	4	2.79	-1.21	0.027896	3.56	2.84	-0.69	0.00935029	4.28	4.84	0.57	0.0433176	3.24	4.09	0.86
AryANE_v1_00065215	MDP0000126298_r	S	35.2	not assigned.unknown	1	AT5G51180	unknown protein	biological process unknown		390	4.07	3.45	-0.61	0.0684325	4.24	3.8	-0.44	0.0256862	3.9	3.3	-0.6	0.00543138	4.53	3.33	-1.2	0.00148151	3.64	2.75	-0.9	0.0114249	3.59	3.61	0.02	0.94475	3.81	3.69	-0.12	0.443673	3.39	2.36	-1	0.00221607	2.65	2.65	0.01	0.985209	3.17	3.16	0
AryANE_v1_00065302	MDP0000126706_r	S	35.2	not assigned.unknown	2	AT2G38640	unknown protein	biological process unknown		206	6.74	6.87	0.14	0.52631	6.95	6.57	-0.38	0.0642092	6.55	5.98	-0.57	0.00448557	6.07	5.34	-0.73	0.00229781	6.81	7.03	0.21	0.328781	6.98	6.33	-0.65	0.320414	7.33	6.36	-0.97	0.0160123	4.97	3.96	-0.98	0.00159123	5.35	5.63	0.29	0.823224	5.99	5.94	-0.04
AryANE_v1_00067792	MDP0000138500_r	S	10.7	cell wall.modification	2	AT2G40610	ATEXPA8 (ARABIDOPSIS THALIANA EXPANSIN A8)	cellulose and pectin-containing cell wall organization and biogenesis		374	4.07	4.5	0.44	0.585274	4.75	4.32	-0.43	0.561798	5.08	2.45	-2.63	0.00392675	5.8	3.4	-2.4	0.00553353	3.54	3.68	0.13	0.665645	4.37	3.89	-0.48	0.152229	3.36	4.07	0.71	0.125588	2.94	1.96	-0.94	0.00311552	3.14	3.05	-0.08	0.822067	3.31	2.57	-0.73
AryANE_v1_00068615	MDP0000142647_r	S	35.2	not assigned.unknown	1					NA	2.67	1.88	-0.78	0.29808	0.7	0.56	-0.14	0.672532	1.71	0.48	-1.23	0.000173667	1.75	0.76	-0.99	0.00133426	1.38	0.97	-0.42	0.189751	1.04	0.16	-0.88	0.0348511	2.19	0.97	-1.22	0.0280203	2.08	0.01	-2.03	1.72498e-05	1.06	1.67	0.62	0.224868	0.51	0.4	-0.1
AryANE_v1_00072224	MDP0000160434_r	S	35.2	not assigned.unknown	1	AT1G24480	unknown protein	biological process unknown		327	0.04	-0.17	-0.21	0.289141	2.64	0.77	-1.87	0.0191935	4.06	0.56	-3.5	3.34402e-05	4.97	1.21	-3.76	1.5047e-06	-0.14	-0.06	0.08	0.655582	0.18	-0.08	-0.26	0.0921586	0.89	0.3	-0.59	0.0343722	1.89	0.81	-1.05	0.00590971	2.17	0.15	-2	0.177787	3	1.41	-1.58
AryANE_v1_00073621	MDP0000167338_r	S	35.2	not assigned.unknown	1	AT5G11000	unknown protein	biological process unknown		257	3.31	3.3	-0.01	0.983287	2.9	3.15	0.25	0.441992	3.17	2.29	-0.89	0.00111335	3.58	2.49	-1.09	0.000307781	3.53	3.4	-0.14	0.409309	2.49	2.87	0.38	0.461992	2.92	2.51	-0.41	0.249065	3.78	2.7	-1.05	0.00272954	2.74	2.98	0.25	0.219683	3.7	2.71	-0.99
AryANE_v1_00080942	MDP0000204316_r	S	35.2	not assigned.unknown	4	AT1G60870	MEE9 (maternal effect embryo arrest 9)	embryonic development ending in seed dormancy		88.2	5.57	5.71	0.15	0.643399	4.22	4.18	-0.04	0.85397	4.74	3.09	-1.65	2.88833e-05	3.98	3.36	-0.62	0.00895111	5.01	4.94	-0.08	0.665643	4.83	4.46	-0.37	0.273292	3.94	3.03	-0.91	0.0565266	4.71	3	-1.68	0.000104628	4.29	5.84	1.56	0.184676	3.71	5.69	1.98
AryANE_v1_00086624	MDP0000233319_r	S	35.2	not assigned.unknown	1	AT1G42480	unknown protein	biological process unknown		151	5.28	5.51	0.24	0.514098	5.1	5.44	0.34	0.0409652	5.34	4.53	-0.81	0.0090361	5.13	4.44	-0.69	0.00468245	4.93	5.02	0.08	0.810438	5.05	5.46	0.41	0.12446	4.67	4.62	-0.05	0.753464	4.42	3.48	-0.91	0.00238732	4.35	4.59	0.25	0.34897	4.05	4.62	0.58
AryANE_v1_00101860	MDP0000309260_r	S	35.2	not assigned.unknown	2					NA	0.29	0.62	0.33	0.234236	0.19	0.04	-0.15	0.484582	1.39	0.23	-1.16	0.000165372	2.89	1.22	-1.67	4.13589e-05	0.26	0.56	0.29	0.292762	0.14	0.19	0.05	0.771738	2.9	2.07	-0.83	0.0841436	3.31	1.64	-1.64	7.83697e-05	0.74	0.21	-0.52	0.111589	1.17	-0.26	-1.42
AryANE_v1_00104812	MDP0000323490_r	S	26.4	misc.beta 1,3 glucan hydrolases	1	AT1G18650	glycosyl hydrolase family protein 17	biological process unknown		120	4.59	4.68	0.1	0.590589	5.15	4.66	-0.49	0.281313	4.65	3.33	-1.33	0.00100675	3.92	2.73	-1.19	0.000192043	4.42	3.81	-0.62	0.0595405	4.45	4.54	0.09	0.755942	4.04	2.75	-1.29	0.0109049	3.03	1.75	-1.25	0.000536619	2.48	3.88	1.41	0.184571	2.74	3.34	0.61
AryANE_v1_00110726	MDP0000465341_r	S	29.4.1.57	protein.postranslational modification.kinase.receptor like cytoplasmatic kinase VII	4	AT3G51550	protein kinase family protein	protein amino acid phosphorylation		765	4.3	4.32	0.02	0.946561	5.4	4.49	-0.9	0.156332	5.15	3.35	-1.8	0.00447265	4.52	3.5	-1.02	0.000683345	4.07	3.81	-0.26	0.248916	4.82	3.92	-0.9	0.145746	4.82	4.03	-0.8	0.0606068	3.23	1.8	-1.4	0.00508348	3.21	3.96	0.76	0.0207318	3.57	2.84	-0.73
AryANE_v1_00113047	MDP0000542887_r	S	35.2	not assigned.unknown	2	AT4G31830	unknown protein	biological process unknown		125	0.98	0.53	-0.45	0.257678	2.71	1.13	-1.58	0.015119	2.36	0.59	-1.77	0.00464991	2.47	0.19	-2.28	6.6808e-06	0.58	0.43	-0.16	0.408426	0.48	0.82	0.34	0.0248413	0.9	0.65	-0.25	0.178551	1.41	0.49	-0.89	0.00419425	0.12	0.68	0.57	0.0681712	0.64	0.82	0.18
AryANE_v1_00116459	MDP0000655267_r	S	35.2	not assigned.unknown	2	AT1G60870	MEE9 (maternal effect embryo arrest 9)	embryonic development ending in seed dormancy		97.4	6.62	6.82	0.21	0.283417	6.88	6.7	-0.18	0.511932	6.44	5.03	-1.42	0.000901672	5.63	4.89	-0.74	0.00480454	6.45	6.19	-0.27	0.222533	6.99	6.51	-0.48	0.139414	6.48	5.47	-1.01	0.0361242	6.06	4.33	-1.7	8.5866e-05	5.2	6.63	1.44	0.150762	5.17	7.05	1.89
AryANE_v1_00119206	MDP0000743239_r	S	10.7	cell wall.modification	1	AT2G39700	ATEXPA4 (ARABIDOPSIS THALIANA EXPANSIN A4)	cellulose and pectin-containing cell wall organization and biogenesis		434	3.01	3.23	0.22	0.472637	1.8	1.51	-0.29	0.286121	2.89	1.32	-1.57	2.09422e-05	2.88	1.6	-1.28	0.0026642	2.67	2.7	0.03	0.934297	1.85	1.27	-0.58	0.112029	2.09	1.46	-0.63	0.0181858	2.63	1.19	-1.41	0.00017251	2.9	2.43	-0.46	0.352373	2.71	1.33	-1.37
AryANE_v1_00123037	MDP0000861535_r	S	20.1	stress.biotic	2	AT4G38660	thaumatin, putative	response to other organism		294	5.3	4.86	-0.44	0.46245	5.05	4.07	-0.98	0.0545385	3.88	2.93	-0.95	0.00224444	4.27	2.67	-1.6	4.4208e-05	4.94	5.2	0.26	0.416588	4.99	5.49	0.5	0.35503	4.32	3.62	-0.7	0.103104	3.99	3.08	-0.87	0.00668144	2.56	4.29	1.74	0.135417	4.41	3.75	-0.66
AryANE_v1_00125243	MDP0000928954_r	S	35.2	not assigned.unknown	4	AT1G60870	MEE9 (maternal effect embryo arrest 9)	embryonic development ending in seed dormancy		88.2	6.06	5.89	-0.17	0.538643	4.36	4.2	-0.16	0.47951	4.86	3.23	-1.63	4.54101e-05	3.93	3.25	-0.68	0.0047941	5.15	5.23	0.07	0.671683	4.79	4.63	-0.16	0.536369	3.78	3.19	-0.59	0.139255	4.88	3.6	-1.25	0.00127302	4.47	5.95	1.49	0.200278	3.77	5.77	2.01
AryANE_v1_00125863	MDP0000947607_r	S	35.1	not assigned.no ontology	1	AT1G24530	transducin family protein / WD-40 repeat family protein	biological process unknown		124	2.51	2.49	-0.01	0.970295	2.58	2.5	-0.07	0.437513	2.9	1.99	-0.91	0.00229326	3.91	2.36	-1.55	0.000696723	2.44	2.12	-0.33	0.097201	2.25	2.36	0.11	0.452568	3.48	3.17	-0.31	0.278906	3.84	3.05	-0.76	0.00871807	2.67	2.55	-0.11	0.702549	2.51	2.31	-0.2
AryANE_v1_00094800	MDP0000274634_r	S	35.2	not assigned.unknown	1					NA	1.95	1.48	-0.47	0.495774	2.38	1.12	-1.26	0.00573683	1.81	1.22	-0.6	0.013441	2.53	1.19	-1.34	0.000107204	1.78	0.59	-1.2	0.00674278	2.31	0.05	-2.26	0.00026738	2.12	0.12	-2	0.0011988	1.9	0.13	-1.73	0.00170142	1.85	0.4	-1.44	0.00295834	2.15	1.28	-0.86
AryANE_v1_00112388	MDP0000520325_r	S	35.2	not assigned.unknown	1	AT2G26570	unknown protein	biological process unknown		627	4.67	3.78	-0.88	0.24244	5.28	4.6	-0.68	0.00376545	4.5	4.15	-0.35	0.0308159	4.93	3.6	-1.32	0.000448022	4.09	2.97	-1.13	0.00133476	4.56	3.6	-0.96	0.00370207	4.43	3.13	-1.3	0.00260037	3.66	2.49	-1.14	0.000743778	2.66	3.9	1.25	0.0566909	3.44	4.04	0.61
AryANE_v1_00072773	MDP0000163222_r	S	31.1	cell.organisation	1	AT5G48460	fimbrin-like protein, putative	biological process unknown		1066	4.73	5.18	0.45	0.225367	5.94	4.72	-1.22	0.000386411	5.34	4.55	-0.8	0.0325786	5.22	3.71	-1.51	5.376e-05	4.71	4.91	0.2	0.640573	5.74	4.57	-1.17	0.00309207	5.64	3.83	-1.81	0.00199822	4.15	2.87	-1.25	0.00167496	3.91	3.68	-0.22	0.743677	4.07	4.59	0.53
AryANE_v1_00105513	MDP0000336630_r	S	35.2	not assigned.unknown	1	C6SZI9_SOYBN	Putative uncharacterized protein		Glycine max (Soybean) (Glycine hispida)	83.6	6.15	5.89	-0.25	0.291676	5.29	4.23	-1.05	0.000681098	5.42	3.93	-1.49	0.0145023	4.9	3.56	-1.34	0.000189815	5.89	5.13	-0.77	0.0586704	4.76	3.63	-1.13	0.000560957	4.68	3.3	-1.38	0.000802674	5.15	4.39	-0.73	0.00774335	4.06	4.53	0.48	0.457044	3.84	3.76	-0.07
AryANE_v1_00110706	MDP0000464852_r	S	26.10	misc.cytochrome P450	4	AT3G48280	CYP71A25 (cytochrome P450, family 71, subfamily A, polypeptide 25); oxygen binding	electron transport		394	3.74	3.33	-0.41	0.396843	4.08	3.22	-0.86	0.00666133	4.04	3.46	-0.58	0.0444422	3.74	2.8	-0.93	0.000653031	3.85	3.23	-0.63	0.0217512	4.24	3.22	-1.02	0.00622921	4.99	3.45	-1.54	4.13425e-05	3.98	1.82	-2.13	1.50957e-05	2.72	3.08	0.37	0.246546	2.91	2.9	0
AryANE_v1_00118843	MDP0000730604_r	S	35.2	not assigned.unknown	1	AT5G17640	unknown protein	biological process unknown		570	5.27	4.79	-0.47	0.194973	5.36	3.97	-1.39	0.000469892	5.01	4.42	-0.59	0.0361364	4.96	3.42	-1.54	0.000562948	4.81	3.9	-0.91	0.00962165	4.75	4.32	-0.43	0.140356	4.49	3.57	-0.92	0.00742378	4.44	3.14	-1.26	0.000478171	4.81	3.92	-0.88	0.0698222	4.73	4.02	-0.7
AryANE_v1_00079279	MDP0000196040_r	S	35.2	not assigned.unknown	4	AT5G15680	binding	biological process unknown		2057	3.78	3.51	-0.26	0.201253	4.03	3.56	-0.47	0.00984273	3.8	3.88	0.08	0.662842	4.33	3.7	-0.63	0.00431486	3.61	2.77	-0.84	0.0054116	3.81	3.39	-0.42	0.145417	3.99	3.05	-0.94	0.000338328	3.38	2.58	-0.76	0.0081853	2.58	3.09	0.52	0.0687049	2.93	2.14	-0.78
AryANE_v1_00044281	MDP0000360672	AS	35.2	not assigned.unknown	2					NA	4.25	3.22	-1.03	0.219572	6.84	3.66	-3.18	0.000281358	6.73	5.61	-1.12	0.0342918	6.67	5.61	-1.06	0.00764364	5.46	3.15	-2.32	0.0178425	6.68	5.2	-1.48	0.121923	6.6	2.63	-3.97	3.9172e-06	5.68	4.46	-1.19	0.00986036	4.02	3.08	-0.93	0.327198	3.65	5.01	1.37
AryANE_v1_00120874	MDP0000794484_r	S	35.1	not assigned.no ontology	4	AT1G47480	unknown protein	biological process unknown		401	5.9	5.02	-0.87	0.122147	4.73	5.43	0.7	0.00138539	4.97	4.08	-0.89	0.0505525	5.11	3.92	-1.19	0.00490528	5.13	3.55	-1.58	0.000275115	4.89	3.87	-1.02	0.000530143	4.65	3.84	-0.81	0.00404018	4.92	3.78	-1.11	0.00156985	4.21	5.9	1.7	0.0036446	3.76	5.57	1.81
AryANE_v1_00122639	MDP0000849585_r	S	35.1	not assigned.no ontology	4	AT1G47480	unknown protein	biological process unknown		401	5.69	4.95	-0.74	0.200975	4.71	5.46	0.75	0.00457659	4.78	4.13	-0.65	0.19655	5.24	4.02	-1.22	0.00328445	5.17	3.38	-1.8	0.000345845	4.77	3.51	-1.26	0.000786671	4.91	3.93	-0.98	0.00356558	4.74	3.09	-1.61	0.000102429	4.11	5.83	1.73	0.00722173	3.87	5.62	1.76
AryANE_v1_00124729	MDP0000914572_r	S	29.3.4.99	protein.targeting.secretory pathway.unspecified	1	AT3G51670	SEC14 cytosolic factor family protein / phosphoglyceride transfer family protein	transport		604	4.99	5.71	0.72	0.256484	1.23	2.96	1.73	0.00295822	2.66	1.4	-1.26	0.133283	1.99	0.87	-1.12	0.000254681	5.56	5.26	-0.31	0.219755	2.32	1.45	-0.87	0.0192423	2.18	1.34	-0.84	0.00984281	2.58	1.3	-1.25	0.00803898	2.5	5.76	3.27	0.0345988	1.29	1.8	0.51
AryANE_v1_00078850	MDP0000193840_r	S	2.2.2.1.2	major CHO metabolism.degradation.starch.starch cleavage.beta amylase	4	AT4G00490	BMY9 (beta-amylase 9); beta-amylase	polysaccharide catabolic process		622	4.86	4.77	-0.09	0.684285	6.21	4.67	-1.54	0.0210014	6.18	5.78	-0.4	0.0453925	6.22	5.14	-1.08	0.000369029	3.1	1.65	-1.46	0.00309819	3.77	1.55	-2.22	3.4379e-05	4.95	2.41	-2.54	0.00153819	3.6	2.43	-1.14	0.00249235	3.57	1.56	-2	0.00787842	3.58	2.99	-0.58
AryANE_v1_00102872	MDP0000314253_r	S	35.2	not assigned.unknown	4	AT2G33620	DNA-binding family protein / AT-hook protein 1 (AHP1)	regulation of transcription, DNA-dependent		65.9	2.17	2.23	0.06	0.889775	2.27	1.93	-0.34	0.366619	2.71	2.35	-0.36	0.165765	3.32	2.57	-0.75	0.00984984	2.02	0.01	-2.02	0.00127185	2.27	0.07	-2.2	0.000181678	1.93	-0.06	-1.99	0.00423636	2.78	1.87	-0.88	0.00735952	1.28	-0.5	-1.76	0.0264062	1.3	0.16	-1.13
AryANE_v1_00114205	MDP0000579198_r	S	35.2	not assigned.unknown	2					NA	0.34	0.74	0.4	0.114523	0.94	0.7	-0.24	0.450331	1.5	1.32	-0.18	0.439533	1.94	1.16	-0.78	0.00434826	0.53	-0.13	-0.67	0.00980333	0.99	0.12	-0.87	0.00204746	2.53	1.06	-1.47	0.000287102	2.16	0.94	-1.19	0.00123518	0.71	0.56	-0.14	0.453581	1.23	1.54	0.32
AryANE_v1_00119888	MDP0000764433_r	S	2.2.2.1.2	major CHO metabolism.degradation.starch.starch cleavage.beta amylase	4	AT2G32290	BMY5 (beta-amylase 5); beta-amylase	polysaccharide catabolic process		500	5.77	5.51	-0.26	0.302766	5.84	5.29	-0.55	0.0160824	5.95	5.03	-0.93	0.0250754	6.08	4.91	-1.17	0.000917061	5.41	4.14	-1.28	0.000671641	5.84	3.15	-2.69	1.64436e-05	6.22	3.83	-2.39	0.000496649	5.02	2.84	-2.15	1.41728e-05	3.69	4.86	1.18	0.0181001	3.91	4.44	0.54
AryANE_v1_00113509	MDP0000557597_r	S	35.2	not assigned.unknown	1					NA	0.96	0.8	-0.16	0.686133	1.63	0.97	-0.66	0.0184033	1.51	0.79	-0.72	0.0280261	1.88	0.55	-1.32	0.00051225	1.11	0.88	-0.24	0.37133	1.88	0.88	-1	0.00293395	1.95	0.71	-1.24	0.000767326	1.51	0.46	-1.02	0.00123245	0.8	1.6	0.81	0.0295147	0.55	1.45	0.91
AryANE_v1_00067609	MDP0000137656_r	S	29.4	protein.postranslational modification	4	AT5G58320	kinase interacting protein-related	biological process unknown		200	5.03	4.39	-0.64	0.0400176	4.6	4.47	-0.13	0.51708	4.61	4.2	-0.42	0.0777153	4.87	3.77	-1.1	0.000463795	4.59	4.04	-0.56	0.0249534	5.03	4.54	-0.49	0.00234394	4.36	3.1	-1.26	0.00276759	4.53	3.5	-1	0.0013272	4.01	4.84	0.84	0.0311999	4.09	3.9	-0.18
AryANE_v1_00079809	MDP0000198634_r	S	30.2.17	signalling.receptor kinases.DUF 26	2	AT1G65790	ARK1 (A. THALIANA RECEPTOR KINASE I); kinase	protein amino acid phosphorylation		245	1.39	1.48	0.1	0.725314	0.38	0.56	0.18	0.381909	0.78	0	-0.78	0.0346894	1.12	0.1	-1.02	0.00713012	2.2	1.73	-0.48	0.0668894	1.67	0.77	-0.89	0.00923458	3.09	1.39	-1.7	1.86884e-05	2.67	1.15	-1.48	0.000727694	0.57	1.86	1.3	0.100902	0.46	0.72	0.26
AryANE_v1_00092598	MDP0000263645_r	S	30.4.4	signalling.phosphinositides.phosphoinositide phospholipase C	4	AT3G08510	ATPLC2 (PHOSPHOLIPASE C 2); phospholipase C	lipid metabolic process		854	4.79	4.61	-0.17	0.43311	5.26	5.01	-0.25	0.118104	4.87	4.73	-0.15	0.24333	5.47	4.59	-0.88	0.00106247	4.53	3.94	-0.6	0.0168545	4.9	4.52	-0.38	0.00546869	4.96	4.32	-0.64	0.0073449	3.78	2.77	-0.98	0.00153864	4.02	4.11	0.1	0.566161	3.68	3.94	0.26
AryANE_v1_00097939	MDP0000290381_r	S	27.2	RNA.transcription	4	AT1G14790	RDR1 (RNA-DEPENDENT RNA POLYMERASE 1); RNA-directed RNA polymerase/ nucleic acid binding	posttranscriptional gene silencing		264	4.06	3.9	-0.16	0.394206	3.94	3.9	-0.04	0.738366	3.95	3.3	-0.65	0.0431566	3.89	3.05	-0.84	0.0032471	3.88	3.35	-0.54	0.0226645	4.07	3.46	-0.61	0.00306408	3.91	2.85	-1.06	0.000838696	3.7	2.7	-0.96	0.00998196	2.68	3.98	1.31	0.0917059	2.9	2.92	0.03
AryANE_v1_00104933	MDP0000325803_r	S	35.2	not assigned.unknown	2					NA	4.3	4.68	0.38	0.32654	4.82	4.43	-0.39	0.10889	4.24	3.99	-0.25	0.377481	4.42	3.66	-0.76	0.00714359	4.75	4.36	-0.39	0.211923	4.87	3.91	-0.96	0.00182988	5	4.27	-0.73	0.00629871	4.43	3.32	-1.08	0.00173104	3.75	3.75	0.01	0.973914	4.53	4.6	0.08
AryANE_v1_00113746	MDP0000564897_r	S	27.3.22	RNA.regulation of transcription.HB,Homeobox transcription factor family	1	AT2G22430	ATHB6 (ARABIDOPSIS THALIANA HOMEOBOX PROTEIN 6); transcription factor	regulation of transcription, DNA-dependent		208	5.98	6.08	0.11	0.636411	6.04	5.8	-0.24	0.203247	5.73	5.17	-0.57	0.0510817	4.98	4.39	-0.59	0.00715028	5.18	5.63	0.44	0.0495029	5.75	5.33	-0.42	0.0050961	5.62	3.5	-2.12	2.72126e-05	4.52	2.79	-1.7	0.000125349	4.21	4.99	0.8	0.35513	3.88	4.97	1.1
AryANE_v1_00119717	MDP0000759303_r	S	20.1	stress.biotic	1	AT3G07040	RPM1 (RESISTANCE TO P. SYRINGAE PV MACULICOLA 1)	apoptosis		145	5.83	5.91	0.09	0.689298	5.4	5.23	-0.16	0.249916	5.24	5.02	-0.22	0.515402	5.17	3.49	-1.68	0.00414655	5.77	5.13	-0.65	0.0568743	5.65	4.61	-1.04	0.000431225	5.65	4.43	-1.22	0.00130827	4.46	3.07	-1.36	0.000241321	3.74	4.84	1.11	0.257583	3.56	4.17	0.62
AryANE_v1_00125714	MDP0000943147_r	S	35.1	not assigned.no ontology	1	AT1G78230	protein binding	biological process unknown		432	5.52	5.49	-0.02	0.930735	4.73	4.09	-0.63	0.0235393	4.51	3.34	-1.17	0.0145637	3.67	2.7	-0.97	0.000710391	5.61	4.89	-0.73	0.0413217	4.88	3.63	-1.25	0.000481361	4.58	2.03	-2.55	2.634e-06	3.13	1.16	-1.93	0.00515843	3.3	4.49	1.2	0.292113	3.15	3.3	0.15
AryANE_v1_00102597	MDP0000312812_r	S	20.1.7	stress.biotic.PR-proteins	1	AT4G27190	disease resistance protein (NBS-LRR class), putative	apoptosis		221	3.27	2.47	-0.79	0.0686332	2.93	2.55	-0.37	0.18643	2.14	2.36	0.22	0.45514	1.8	0.73	-1.07	0.000337199	3.21	2.14	-1.07	0.00337938	2.53	2.48	-0.05	0.874553	3.11	1.91	-1.2	0.00956617	2.16	0.99	-1.14	0.000751516	1.23	2.98	1.76	0.0608641	1.25	2.31	1.06
AryANE_v1_00072282	MDP0000160719_r	S	35.2	not assigned.unknown	1	AT2G32900	ATZW10	mitosis		810	3.77	3.39	-0.38	0.0938379	3.89	3.38	-0.51	0.106748	3.81	3.43	-0.38	0.0485319	4.21	3.44	-0.76	0.00189688	3.67	2.81	-0.86	0.00363424	3.54	3.07	-0.47	0.0145438	3.72	2.61	-1.11	0.00685045	3.58	2.62	-0.92	0.00236918	3.21	3.39	0.19	0.331771	3.63	2.91	-0.71
AryANE_v1_00101374	MDP0000306842_r	S	29.5.11.4.3.2	protein.degradation.ubiquitin.E3.SCF.FBOX	1	AT3G07550	F-box family protein (FBL12)	ubiquitin-dependent protein catabolic process		164	4.03	3.83	-0.19	0.669835	4.27	4.31	0.04	0.720454	4.19	3.67	-0.52	0.0500225	4.13	3.31	-0.82	0.00123188	3.81	2.88	-0.93	0.00284072	3.8	3.73	-0.07	0.833175	4.23	3.54	-0.69	0.00189666	3.81	2.9	-0.88	0.0028428	3.64	3.43	-0.2	0.355456	3.54	4.54	1
AryANE_v1_00104813	MDP0000323491_r	S	35.2	not assigned.unknown	4					NA	3.04	3.01	-0.02	0.941541	3.2	2.85	-0.35	0.359864	2.73	1.75	-0.98	0.0117848	2.53	1.55	-0.98	0.000546196	3.07	2.12	-0.96	0.00752772	2.97	2.33	-0.64	0.0669046	2.65	1.09	-1.56	0.000900012	1.65	0.81	-0.81	0.00478792	1.11	2.39	1.29	0.15762	2	2.02	0.03
AryANE_v1_00119574	MDP0000755364_r	S	35.2	not assigned.unknown	1	Q0ZIH9_TOBAC	UP-9A		Nicotiana tabacum (Common tobacco)	68.6	5.82	5.54	-0.28	0.213423	5.72	4.98	-0.74	0.0492355	5.66	4.74	-0.92	0.0433453	6.08	4.95	-1.12	0.00038161	6.24	5.47	-0.78	0.00655768	5.95	4.89	-1.06	0.0640293	5.72	4.16	-1.56	0.00345718	5.06	3.01	-2.02	9.43518e-05	4.74	3.63	-1.1	0.10604	5.27	3.99	-1.27
AryANE_v1_00107912	MDP0000375310_r	S	26.10	misc.cytochrome P450	1	AT4G37340	CYP81D3 (cytochrome P450, family 81, subfamily D, polypeptide 3); oxygen binding	electron transport		496	5.44	5.23	-0.2	0.669649	5.58	5.84	0.26	0.498555	4.51	4.67	0.16	0.598441	4.37	3.6	-0.77	0.00702857	4.59	4.4	-0.2	0.410676	4.86	4.02	-0.84	0.0260062	5.41	3.22	-2.19	1.92251e-05	2.87	2	-0.84	0.00379043	2.75	4.04	1.3	0.148391	2.4	4.88	2.49
AryANE_v1_00063587	MDP0000106455_r	S	29.7	protein.glycosylation	2	AT1G05170	galactosyltransferase family protein	protein amino acid glycosylation		492	5.29	4.93	-0.36	0.509004	4.73	4.48	-0.25	0.105414	4.09	3.25	-0.84	0.0183776	3.47	2.88	-0.58	0.0068523	4.76	4.87	0.1	0.681918	4.56	4.29	-0.27	0.289162	3.69	3.04	-0.65	0.00248845	2.87	1.86	-0.98	0.00154817	3.67	4.53	0.87	0.134435	3.42	3.88	0.47
AryANE_v1_00064959	MDP0000125000_r	S	35.2	not assigned.unknown	1	AT4G32140	unknown protein	biological process unknown		537	6.14	6.35	0.21	0.443268	5.91	5.87	-0.04	0.859576	5.56	4.99	-0.57	0.0331196	5.48	4.92	-0.56	0.00761161	5.54	5.29	-0.26	0.17024	6.06	5.78	-0.28	0.0221223	5.61	4.34	-1.27	0.00127221	4.78	3.99	-0.76	0.00677552	5.26	5.46	0.21	0.529945	4.63	5.05	0.42
AryANE_v1_00064995	MDP0000125193_r	S	35.2	not assigned.unknown	2					NA	1.17	1.46	0.3	0.614254	3.95	3.01	-0.94	0.128797	4.56	3.44	-1.12	0.0129972	4.44	3.35	-1.09	0.00417034	0.4	0.32	-0.08	0.763613	3.14	2.71	-0.43	0.14868	4.2	2.23	-1.97	6.14784e-05	2.53	1.43	-1.07	0.000935066	2.32	-0.05	-2.36	0.117332	2.77	1.1	-1.66
AryANE_v1_00066061	MDP0000130255_r	S	21.2	redox.ascorbate and glutathione	4	AT2G32720	B5 4 (cytochrome b5 family protein 4); heme binding / transition metal ion binding	electron transport		172	4.63	4.74	0.12	0.599948	4.71	4.26	-0.45	0.0898224	4.55	3.92	-0.64	0.0258125	4.25	3.45	-0.8	0.00178389	4.42	3.96	-0.47	0.0350146	4.57	4.24	-0.33	0.0335048	3.53	2.51	-1.02	0.00064652	4.04	2.97	-1.03	0.00114874	2.95	3.43	0.49	0.504483	2.9	3.75	0.86
AryANE_v1_00066486	MDP0000132291_r	S	26.2	misc.UDP glucosyl and glucoronyl transferases	1	AT3G21560	UGT84A2; UDP-glycosyltransferase/ sinapate 1-glucosyltransferase	metabolic process		82	5.64	5.36	-0.27	0.225872	5.74	5.7	-0.04	0.796327	5.67	5.18	-0.5	0.178108	6.09	5.37	-0.72	0.00261591	5.25	4.77	-0.49	0.0288878	5.88	5.42	-0.46	0.0402422	6.03	4.81	-1.22	0.000362014	5.33	4.31	-0.99	0.00477544	4.69	5.1	0.42	0.0817289	5.05	5.25	0.2
AryANE_v1_00073129	MDP0000164956_r	S	31.1	cell.organisation	4	AT2G03430	ankyrin repeat family protein	biological process unknown		99.4	3.72	3.44	-0.27	0.225796	4.18	3.86	-0.32	0.3633	4.54	3.95	-0.59	0.0209757	4.23	3.55	-0.68	0.0051429	3.48	3.63	0.14	0.45479	4.14	3.17	-0.97	0.0101665	5.07	3.51	-1.56	3.69755e-05	3.13	1.97	-1.13	0.00074534	3.04	2.66	-0.36	0.229014	3.66	3.58	-0.08
AryANE_v1_00074979	MDP0000174474_r	S	24.2	Biodegradation of Xenobiotics.lactoylglutathione lyase	4	AT2G28420	lactoylglutathione lyase family protein / glyoxalase I family protein	carbohydrate metabolic process		105	0.52	0.26	-0.25	0.345368	0.5	0.26	-0.24	0.0930877	1.12	0.4	-0.72	0.0327249	2.38	0.21	-2.17	7.5095e-06	0.22	0.13	-0.09	0.623554	0.19	0.17	-0.02	0.852015	0.51	0.05	-0.46	0.00826224	1.58	-0.23	-1.77	0.00321665	0.69	-0.02	-0.7	0.267854	2.08	1.35	-0.72
AryANE_v1_00081160	MDP0000205391_r	S	35.2	not assigned.unknown	3	AT4G39840	unknown protein	biological process unknown		82	4.5	4.8	0.31	0.486552	4.73	4.86	0.13	0.492564	4.73	4.44	-0.29	0.392173	4	3.37	-0.63	0.00504666	4.61	3.97	-0.65	0.0122022	4.59	4.14	-0.45	0.0453724	4.48	2.82	-1.66	0.000176754	3.14	1.95	-1.16	0.000584263	2.54	2.99	0.46	0.398646	2.35	2.22	-0.12
AryANE_v1_00081834	MDP0000208847_r	S	35.2	not assigned.unknown	2	AT5G14410	unknown protein	biological process unknown		56.6	3.69	4.43	0.74	0.0131856	3.19	3.23	0.04	0.911037	2.52	1.72	-0.8	0.0248996	2.32	0.92	-1.4	0.00225375	3.32	3.49	0.17	0.446794	2.89	2.39	-0.5	0.215036	2.37	1.04	-1.33	0.000144834	2.27	0.74	-1.5	0.000194461	2.01	3.38	1.38	0.157299	1.83	3.52	1.69
AryANE_v1_00081957	MDP0000209620_r	S	31.1	cell.organisation	1	AT5G47820	FRA1 (FRAGILE FIBER 1); microtubule motor	microtubule-based movement		1531	4.02	4.12	0.1	0.670753	4.32	4.15	-0.17	0.22166	3.92	3.98	0.06	0.621708	4.02	3.43	-0.59	0.00685346	3.88	3.45	-0.44	0.0755787	4.09	3.86	-0.22	0.17232	3.81	3.3	-0.51	0.00523134	2.49	1.69	-0.77	0.00611069	2.33	3.42	1.1	0.100145	2.79	3.23	0.45
AryANE_v1_00090199	MDP0000252048_r	S	35.2	not assigned.unknown	4	AT5G48820	ICK6 (KIP-RELATED PROTEIN 3)	cell cycle arrest		65.1	4.64	4.94	0.3	0.363467	5.55	5.32	-0.23	0.258468	4.65	3.66	-0.99	0.0118497	4.17	3.33	-0.84	0.00422843	4.42	4.74	0.31	0.237953	5.81	5.15	-0.66	0.0538654	5.26	4.07	-1.19	0.000252757	3.72	2.66	-1.02	0.0043494	3.99	4.86	0.88	0.296765	4.46	5.14	0.69
AryANE_v1_00095735	MDP0000279371_r	S	35.1	not assigned.no ontology	1	AT1G78230	protein binding	biological process unknown		449	4.51	4.43	-0.08	0.673777	4.38	3.76	-0.62	0.0920823	4.15	4.04	-0.12	0.719577	3.81	3	-0.81	0.00730283	4.2	3.78	-0.42	0.0467478	4.44	4.01	-0.43	0.140766	4.51	2.65	-1.86	3.2948e-05	3.19	1.48	-1.68	0.000393388	2.77	3.24	0.48	0.632395	2.93	2.89	-0.04
AryANE_v1_00097350	MDP0000287302_r	S	20.1	stress.biotic	2	AT4G11650	ATOSM34 (OSMOTIN 34)	response to other organism		317	0.16	0.01	-0.15	0.518371	1.71	0.49	-1.22	0.0903862	4.83	2.45	-2.38	0.0114178	3.96	2.14	-1.82	0.00308674	1.65	0.11	-1.55	0.134707	1.22	0.48	-0.74	0.40475	4.64	1.84	-2.8	0.000157339	3.33	1.64	-1.66	0.00498627	1.27	-0.21	-1.47	0.194144	1.62	-0.25	-1.87
AryANE_v1_00109902	MDP0000438780_r	S	26.10	misc.cytochrome P450	4	AT3G26210	CYP71B23 (cytochrome P450, family 71, subfamily B, polypeptide 23); oxygen binding	electron transport		396	3.56	2.91	-0.64	0.455653	4.12	3.46	-0.66	0.067559	3.92	3.35	-0.57	0.0284225	3.62	2.13	-1.49	0.00241505	3.81	3.16	-0.66	0.0368776	4.33	3.51	-0.82	0.0402249	4.27	2.97	-1.3	8.12904e-05	3.71	2.21	-1.47	0.000728531	2.49	2.86	0.38	0.401575	2.77	2.96	0.2
AryANE_v1_00111051	MDP0000477317_r	S	30.2.3	signalling.receptor kinases.leucine rich repeat III	4	AT2G26730	leucine-rich repeat transmembrane protein kinase, putative	protein amino acid phosphorylation		360	5.44	5.23	-0.2	0.661256	4.23	4.24	0.01	0.98524	3.62	3.08	-0.54	0.0261854	3.31	2.27	-1.04	0.000936092	5.5	5.21	-0.3	0.197801	4.52	4.57	0.05	0.935728	3.72	2.62	-1.1	0.00204687	2.98	2.01	-0.93	0.00206068	2.37	4.94	2.58	0.0742847	3.19	3.76	0.58
AryANE_v1_00111083	MDP0000478232_r	S	35.2	not assigned.unknown	2	AT3G11760	unknown protein	biological process unknown		664	5.62	5.33	-0.28	0.2479	4.72	4.55	-0.16	0.166653	4.93	4.79	-0.14	0.72166	4.67	4.07	-0.6	0.00551488	5.51	5.22	-0.3	0.138723	5.05	4.61	-0.44	0.148313	5.03	4.52	-0.51	0.00362805	4.57	3.41	-1.12	0.00197172	4.37	4.91	0.56	0.129297	4.56	4.04	-0.52
AryANE_v1_00114086	MDP0000575203_r	S	35.2	not assigned.unknown	1	AT4G39840	unknown protein	biological process unknown		334	3.01	3.56	0.55	0.246733	4.11	4.25	0.14	0.678983	4.28	3.77	-0.51	0.126291	2.92	2.29	-0.63	0.00467419	3.34	3.03	-0.32	0.190148	3.99	3.57	-0.42	0.0350824	3.57	2.22	-1.35	0.00021158	1.51	0.63	-0.85	0.00440972	1.84	2.64	0.81	0.475889	2.74	2.3	-0.44
AryANE_v1_00114199	MDP0000578891_r	S	35.1.21	not assigned.no ontology.epsin N-terminal homology (ENTH) domain-containing protein	2	AT2G25430	epsin N-terminal homology (ENTH) domain-containing protein	biological process unknown		757	6.59	6.85	0.26	0.226834	6.53	6.76	0.23	0.263348	6.67	6.28	-0.4	0.0171123	6.23	5.37	-0.86	0.00170401	6.63	6.54	-0.1	0.544042	6.86	6.62	-0.24	0.309557	6.58	5.84	-0.74	0.00377529	5.62	4.51	-1.08	0.0080079	5.54	6.33	0.8	0.0496417	5.54	5.65	0.11
AryANE_v1_00115817	MDP0000633498_r	S	26.10	misc.cytochrome P450	4	AT3G26210	CYP71B23 (cytochrome P450, family 71, subfamily B, polypeptide 23); oxygen binding	electron transport		396	3.57	2.83	-0.74	0.424171	4.09	3.44	-0.65	0.0618478	3.84	3.37	-0.47	0.0876952	3.41	2.65	-0.76	0.00416944	3.57	3.09	-0.49	0.172445	4.37	3.33	-1.04	0.0158308	4.34	3.04	-1.3	0.000294271	3.53	2.02	-1.48	0.000500174	2.51	2.99	0.49	0.171561	2.69	3.05	0.37
AryANE_v1_00117585	MDP0000689889_r	S	35.2	not assigned.unknown	1	AT3G55240	unknown protein	developmental process		155	3.74	4.15	0.42	0.0742473	2.54	2.84	0.3	0.13481	3.59	2.81	-0.78	0.034473	4.74	3.47	-1.27	0.0015626	3.3	3.96	0.65	0.024403	2	1.69	-0.31	0.121127	2.21	1.12	-1.09	0.0032359	0.89	0.16	-0.7	0.00869744	1.54	0.84	-0.68	0.0343303	1.1	1.2	0.11
AryANE_v1_00119811	MDP0000761936_r	S	35.2	not assigned.unknown	1					NA	0.62	0.32	-0.29	0.298091	1.5	1.62	0.12	0.71541	2.78	2.05	-0.74	0.0605099	3.01	1.94	-1.07	0.000440499	0.18	0.29	0.1	0.549365	1.67	1.32	-0.35	0.450337	2.51	1.85	-0.66	0.00765615	2.57	0.81	-1.73	5.59012e-05	1.28	-0.19	-1.46	0.139484	0.98	0.66	-0.31
AryANE_v1_00121103	MDP0000801659_r	S	35.2	not assigned.unknown	2	AT3G28920	ATHB34 (ARABIDOPSIS THALIANA HOMEOBOX PROTEIN 34); DNA binding / transcription factor	regulation of transcription		227	4.84	4.66	-0.18	0.757015	5.68	5.12	-0.56	0.0130758	5.26	5.12	-0.14	0.501347	5.48	4.46	-1.02	0.000612405	4.52	3.9	-0.62	0.0245949	5.87	5.65	-0.22	0.230753	4.72	3.97	-0.75	0.00404369	5.14	4.17	-0.94	0.00282118	4.12	3.86	-0.25	0.301073	4.61	4.68	0.08
AryANE_v1_00115214	MDP0000613379_r	S	20.1.7	stress.biotic.PR-proteins	4	AT4G19520	disease resistance protein (TIR-NBS-LRR class), putative	apoptosis		116	4.44	3.45	-0.98	0.0887517	4.07	2.63	-1.43	0.000721238	3.63	2.65	-0.98	0.0141332	4.17	1.75	-2.41	2.36051e-05	3.99	2.18	-1.81	0.000158351	3.96	1.95	-2.01	1.12153e-05	3.8	2.45	-1.35	0.036761	3.04	1.47	-1.54	0.000166579	2.33	2.84	0.52	0.16796	2.54	2.59	0.05
AryANE_v1_00119322	MDP0000746790_r	S	35.2	not assigned.unknown	1					NA	2.01	1.62	-0.38	0.373904	2	1.06	-0.93	0.00205085	2.09	0.78	-1.31	0.107585	2.33	0.94	-1.39	0.000107175	1.82	0.38	-1.45	0.000898179	2.13	0.35	-1.78	0.000188104	1.88	0.17	-1.71	0.0275912	1.81	0.23	-1.54	0.000140074	1.56	1.05	-0.5	0.0582484	1.69	1.28	-0.4
AryANE_v1_00044234	MDP0000359924	AS	35.2	not assigned.unknown	1					NA	0.75	0.86	0.11	0.674185	1.01	0.1	-0.91	0.00157147	0.75	0.05	-0.7	0.0310122	0.67	-0.19	-0.86	0.00109161	0.71	-0.23	-0.95	0.0248034	1.13	0.01	-1.12	0.00170259	1.18	0.2	-0.98	0.0311685	0.93	-0.37	-1.26	0.000603315	1.15	0.23	-0.91	0.188507	0.33	-0.6	-0.93
AryANE_v1_00117667	MDP0000692406_r	S	27.3.29	RNA.regulation of transcription.TCP transcription factor family	2	AT3G02150	PTF1 (PLASTID TRANSCRIPTION FACTOR 1); transcription factor	regulation of transcription		145	3.38	3.21	-0.17	0.450592	3.88	2.19	-1.69	1.23184e-05	3.66	3.45	-0.21	0.198505	3.85	3.1	-0.75	0.00194791	3.15	2.36	-0.79	0.0248226	2.52	1.81	-0.71	0.074885	2.55	2.4	-0.15	0.689347	1.95	0.86	-1.05	0.0010638	2.87	1.4	-1.46	0.00274639	3.08	1.02	-2.05
AryANE_v1_00075885	MDP0000178932_r	S	35.2	not assigned.unknown	2	AT2G25770	unknown protein	biological process unknown		82.4	1.56	0.9	-0.65	0.0789433	0.69	0.08	-0.61	0.00711633	0.76	0.12	-0.64	0.0302839	1.73	0.77	-0.95	0.00750379	0.99	0.54	-0.46	0.0475674	0.83	0.41	-0.42	0.0128146	1.95	0.71	-1.24	0.0184648	2.17	0.63	-1.5	0.00917744	1.1	1.84	0.75	0.457675	0.27	0.43	0.17
AryANE_v1_00088265	MDP0000242361_r	S	20.1	stress.biotic	2	AT3G07040	RPM1 (RESISTANCE TO P. SYRINGAE PV MACULICOLA 1)	apoptosis		333	4.04	3.8	-0.23	0.796258	3.77	3.13	-0.64	0.0019529	3.65	3.33	-0.32	0.493639	3.01	1.23	-1.78	0.000493796	3.2	3.12	-0.09	0.817945	3.51	3.22	-0.29	0.355103	4.11	3.19	-0.92	0.017105	1.99	1.24	-0.71	0.00852728	2.97	3.29	0.33	0.436418	1.92	2.51	0.59
AryANE_v1_00090698	MDP0000254398_r	S	33.99	development.unspecified	2	AT3G14172	other RNA	regulation of transcription, DNA-dependent		494	5.12	5.29	0.18	0.432885	5.5	4.84	-0.66	0.00190129	5.19	4.84	-0.35	0.0634654	5.33	4.64	-0.68	0.00402376	5.08	4.79	-0.29	0.164026	5.35	4.93	-0.42	0.0209582	4.82	4.12	-0.7	0.0633314	4.58	3.55	-1	0.00633114	4.07	5.05	0.99	0.0561152	4.25	3.93	-0.31
AryANE_v1_00112879	MDP0000536815_r	S	29.5.11.4.3.2	protein.degradation.ubiquitin.E3.SCF.FBOX	3	AT1G22220	F-box family protein	biological process unknown		86.7	5.7	6	0.3	0.193144	5.87	4.84	-1.03	7.76613e-05	5.63	5.09	-0.54	0.0343438	5.32	4.46	-0.86	0.00519207	5.41	5.71	0.29	0.270304	5.42	5.19	-0.23	0.339364	5.8	5.34	-0.46	0.0152501	5.86	4.71	-1.12	0.00160829	4.53	4.76	0.24	0.565811	4.86	4.79	-0.07
AryANE_v1_00084790	MDP0000223871_r	S	35.2	not assigned.unknown	4					NA	5.1	4.41	-0.69	0.0513108	4.36	4.95	0.59	0.00228032	3.74	3.69	-0.05	0.814548	3.79	2.99	-0.8	0.00918898	4.46	4.34	-0.13	0.508806	4.71	4.72	0.01	0.954421	3.67	3.41	-0.26	0.412184	3.04	2.23	-0.77	0.00882967	3.37	3.59	0.23	0.473738	3.47	4.19	0.72
AryANE_v1_00067196	MDP0000135782_r	S	34.7	transport.phosphate	3	AT3G46980	carbohydrate transporter/ sugar porter	transport		133	2.86	1.64	-1.22	0.00969118	1.46	1.09	-0.37	0.0995049	1.95	1.16	-0.79	0.0211492	2.61	1.7	-0.91	0.000764783	2.03	0.78	-1.25	0.0070663	1.37	0.56	-0.81	0.000274854	2.21	1.36	-0.85	0.0404839	1.64	0.34	-1.27	0.000423892	1.09	2.34	1.26	0.00745792	1.32	2.05	0.73
AryANE_v1_00104395	MDP0000321179_r	S	29.4	protein.postranslational modification	1	AT5G67080	MAPKKK19 (Mitogen-activated protein kinase kinase kinase 19); kinase	protein amino acid phosphorylation		168	2.67	1.54	-1.12	0.00261311	2.79	2.08	-0.7	0.0126458	2.64	2.39	-0.26	0.113637	2.89	2.06	-0.83	0.00513138	1.71	-0.01	-1.73	0.000355808	1.93	0.41	-1.52	0.00026034	2.02	0.76	-1.26	0.0222603	2.13	1.14	-0.95	0.00289419	1.74	1.49	-0.24	0.323864	1.81	1.72	-0.08
AryANE_v1_00069651	MDP0000147843_r	S	29.5.5	protein.degradation.serine protease	2	AT5G07250	rhomboid family protein	regulation of transcription, DNA-dependent		234	4.94	4.51	-0.42	0.0706114	3.32	2.64	-0.68	0.210696	3.96	3.23	-0.73	0.0235575	3.92	3.08	-0.84	0.00205214	3.95	2.81	-1.14	0.00228176	3.72	1.69	-2.03	4.80063e-05	3.26	1.86	-1.4	0.0171652	3.96	1.88	-2.05	3.40405e-05	4.42	2.44	-1.97	0.00186566	3.59	2.41	-1.17
AryANE_v1_00118263	MDP0000711154_r	S	30.2.17	signalling.receptor kinases.DUF 26	2	AT1G66920	serine/threonine protein kinase, putative	protein amino acid phosphorylation		87.8	1.3	0.71	-0.58	0.235903	1.09	0.57	-0.52	0.0661109	1.38	0.8	-0.58	0.0130896	1.33	0.71	-0.62	0.00509735	1.14	0.14	-1.01	0.00211004	1.4	0.52	-0.88	0.00134988	1.83	0.7	-1.13	0.02471	1.77	0.64	-1.1	0.00115311	1.14	0.05	-1.08	0.0140815	0.75	-0.05	-0.79
AryANE_v1_00001413	MDP0000122578	AS	35.2	not assigned.unknown	1					NA	2.69	1.82	-0.87	0.0144643	1.76	1.32	-0.44	0.0760174	1.79	0.77	-1.02	0.0212266	1.87	0.85	-1.02	0.000789215	1.95	0.9	-1.06	0.00819084	1.38	0.77	-0.61	0.00668959	1.92	0.99	-0.93	0.045243	1.32	-0.04	-1.33	0.000693803	0.99	1.83	0.85	0.0231706	0.98	1.15	0.17
AryANE_v1_00079661	MDP0000197921_r	S	35.2	not assigned.unknown	2					NA	1.87	1.41	-0.46	0.0740294	1.28	0.9	-0.37	0.0773657	1.48	0.89	-0.6	0.0143237	1.56	0.94	-0.62	0.0061146	1.18	0.42	-0.77	0.00555774	1.36	0.4	-0.95	0.00148351	2.2	0.94	-1.26	0.0297439	2.8	1.92	-0.84	0.00897813	1.25	2.43	1.19	0.0386581	1.81	1.93	0.13
AryANE_v1_00102718	MDP0000313482_r	S	35.2	not assigned.unknown	2	AT1G55790	ATP binding / phenylalanine-tRNA ligase	translation		136	2.9	2.16	-0.74	0.0533909	2.99	2.24	-0.75	0.0480675	3.49	2.85	-0.64	0.0156714	3.29	2.71	-0.58	0.00727879	2.11	1.03	-1.09	0.00141266	2.64	1.39	-1.25	0.00135799	1.76	0.84	-0.92	0.0580756	1.73	0.39	-1.31	0.00224401	1.33	1.78	0.46	0.363787	2.02	1.74	-0.27
AryANE_v1_00106354	MDP0000350229_r	S	35.2	not assigned.unknown	1					NA	2.42	1.77	-0.64	0.0847999	1.55	0.8	-0.75	0.0135621	1.8	0.73	-1.07	0.0202814	1.72	0.34	-1.38	0.00503046	2.17	1.31	-0.86	0.00493633	1.62	1.18	-0.44	0.00374485	2.28	1.39	-0.89	0.0797246	2.27	0.95	-1.28	0.000327863	1.53	1.09	-0.43	0.125405	1.31	0.77	-0.53
AryANE_v1_00101344	MDP0000306705_r	S	20.1.7	stress.biotic.PR-proteins	1	AT4G27190	disease resistance protein (NBS-LRR class), putative	apoptosis		291	0.87	0.56	-0.31	0.415092	2.03	1.06	-0.97	0.0602783	2.57	2.06	-0.51	0.242934	2.85	1.73	-1.12	0.00105013	0.69	0.13	-0.57	0.0194303	1.59	0.12	-1.47	0.000313198	2.54	0.32	-2.22	0.0120872	2.17	-0.49	-2.63	2.17379e-05	1.41	-0.01	-1.41	0.162583	1.45	-0.09	-1.54
AryANE_v1_00110713	MDP0000465035_r	S	11.1.9	lipid metabolism.FA synthesis and FA elongation.long chain fatty acid CoA ligase	4	AT2G47240	long-chain-fatty-acid--CoA ligase family protein / long-chain acyl-CoA synthetase family protein	fatty acid biosynthetic process		619	6.43	5.33	-1.1	0.0267151	6.05	5.53	-0.52	0.445754	5.47	4.87	-0.6	0.0133071	5.15	4.27	-0.88	0.00189078	5.34	5.41	0.06	0.849114	5.86	5.11	-0.75	0.00404008	4.59	3.91	-0.68	0.102209	4.02	2.52	-1.47	0.000175114	4.94	4.32	-0.61	0.259053	4.39	5.15	0.77
AryANE_v1_00066098	MDP0000130405_r	S	29.6	protein.folding	1	AT1G18170	immunophilin / FKBP-type peptidyl-prolyl cis-trans isomerase family protein	protein folding		256	3.71	3.84	0.13	0.613976	2.5	2.42	-0.08	0.685804	4.18	3.24	-0.94	0.0330786	4.78	3.66	-1.12	0.00178969	4.56	3.68	-0.89	0.014735	3.58	2.25	-1.33	0.000468474	4.16	4.14	-0.02	0.918214	5.02	4.08	-0.91	0.00227465	3.85	3	-0.84	0.380446	4.32	2.78	-1.53
AryANE_v1_00078868	MDP0000193915_r	S	30.2.24	signalling.receptor kinases.S-locus glycoprotein like	1	AT4G27290	S-locus protein kinase, putative	protein amino acid phosphorylation		856	1.14	0.97	-0.17	0.443079	0.55	0.34	-0.21	0.326404	0.71	0.3	-0.41	0.0589986	1.22	0.49	-0.73	0.00258854	1.09	0.56	-0.54	0.0216934	0.82	0.38	-0.44	0.00459062	1.97	1.23	-0.74	0.0307672	2.14	1.33	-0.77	0.00585771	0.22	1.44	1.23	0.113612	0.84	0.99	0.16
AryANE_v1_00090808	MDP0000255006_r	S	35.2	not assigned.unknown	1					NA	1.65	2	0.36	0.219505	2.68	1.94	-0.74	0.0157545	2.43	2.25	-0.18	0.331269	2.6	1.71	-0.89	0.00104659	1.72	1.23	-0.49	0.204705	2.35	1.65	-0.7	0.00343431	2.15	1.42	-0.73	0.0233413	1.94	0.68	-1.23	0.000637192	1.39	1.16	-0.22	0.387302	1.46	1.46	0
AryANE_v1_00081296	MDP0000206118_r	S	31.1	cell.organisation	2	AT3G18670	ankyrin repeat family protein	amino acid metabolic process		270	4.4	4.95	0.56	0.27339	5.05	3.68	-1.37	0.0247006	5.26	4.12	-1.14	0.0711725	5.03	3.27	-1.75	0.00315605	3.64	4.78	1.13	0.00112475	3.97	4.81	0.84	0.00558749	3.27	2.62	-0.65	0.0501059	3.25	2.29	-0.93	0.0096789	2.5	3.54	1.05	0.261704	3.27	2.89	-0.37
AryANE_v1_00110329	MDP0000453295_r	S	13.1.4.4.1	amino acid metabolism.synthesis.branched chain group.leucine specific.2-isopropylmalate synthase	3	AT1G18500	IPMS1/MAML-4 (METHYLTHIOALKYLMALATE SYNTHASE-LIKE 4); 2-isopropylmalate synthase	metabolic process		282	-0.09	-0.2	-0.1	0.615297	1.55	2.03	0.48	0.484612	3.77	3.92	0.15	0.793898	4.71	3.2	-1.5	0.000209872	0.07	-0.22	-0.29	0.132271	1.13	4.39	3.26	1.8395e-06	2.08	4.16	2.08	0.0374028	3.94	2.4	-1.51	0.000255092	1.71	-0.31	-2.01	0.163781	2.23	1.16	-1.06
AryANE_v1_00010319	MDP0000165865	AS	23.1.1.5	nucleotide metabolism.synthesis.pyrimidine.orotate phosphoribosyltransferase	4	AT3G54470	uridine 5p-monophosphate synthase / UMP synthase (PYRE-F) (UMPS)	pde novop pyrimidine base biosynthetic process		299	2.74	2.74	0	0.998596	2.91	2.95	0.04	0.854743	2.85	2.47	-0.38	0.0507539	2.53	1.8	-0.73	0.002138	2.45	1.13	-1.32	0.00411769	2.36	2.21	-0.15	0.63469	3.27	2.18	-1.09	0.0176439	2.72	1.95	-0.73	0.00723694	1.63	3.37	1.75	0.00159047	2.13	2.88	0.76
AryANE_v1_00123895	MDP0000888490_r	S	35.2	not assigned.unknown	4					NA	2.06	0.55	-1.5	0.0256774	0.67	0.27	-0.39	0.0383174	0.37	0.05	-0.33	0.303332	0.44	-0.12	-0.56	0.00748791	1.17	0.24	-0.93	0.0037371	0.51	0	-0.51	0.0206004	1.3	0.35	-0.95	0.0797945	1.43	0.44	-0.96	0.00390734	-0.23	2.35	2.59	0.00816416	-0.87	-0.14	0.74
AryANE_v1_00006789	MDP0000148547	AS	30.2.17	signalling.receptor kinases.DUF 26	1	AT1G66910	protein kinase, putative	protein amino acid phosphorylation		159	1.94	1.68	-0.25	0.421575	2.03	1.66	-0.37	0.0539637	1.81	1.24	-0.57	0.0212375	1.82	1.25	-0.57	0.00696803	1.64	0.34	-1.31	0.000605248	1.65	1.26	-0.39	0.0267493	2.65	1.78	-0.87	0.0501468	2.16	0.82	-1.3	0.000630521	1.62	0.96	-0.64	0.228309	1.42	0.94	-0.48
AryANE_v1_00076490	MDP0000182020_r	S	35.1.19	not assigned.no ontology.C2 domain-containing protein	2	AT3G19830	C2 domain-containing protein	biological process unknown		664	3.26	2.51	-0.74	0.0831077	2.4	2.25	-0.15	0.326331	2.66	2.35	-0.31	0.165954	2.69	1.65	-1.04	0.00245368	3.03	2.08	-0.95	0.00274218	2.6	2.12	-0.48	0.065902	2.18	1.7	-0.48	0.0886057	2.62	1.34	-1.24	0.000406091	2.29	2.79	0.51	0.148985	2.56	2.53	-0.03
AryANE_v1_00116209	MDP0000647267_r	S	35.2	not assigned.unknown	1	AT3G11760	unknown protein	biological process unknown		797	2.86	2.98	0.13	0.602701	3.17	3.06	-0.11	0.40826	3.18	3.19	0.01	0.930994	3.72	3.08	-0.64	0.00433462	2.8	2	-0.8	0.00467931	3.1	2.85	-0.25	0.0724105	3.21	3	-0.21	0.270211	2.92	1.91	-0.98	0.00172617	2.65	2.94	0.3	0.558835	2.92	2.6	-0.31
AryANE_v1_00114592	MDP0000593400_r	S	11.9.2.1	lipid metabolism.lipid degradation.lipases.triacylglycerol lipase	4	AT5G14180	lipase family protein	glycerol biosynthetic process		210	1.41	0.62	-0.78	0.0238948	1.11	2.12	1.01	0.156222	3.04	2.43	-0.62	0.390054	3.8	2.26	-1.53	0.00552701	0.33	1.49	1.15	0.00601251	0.2	0.64	0.44	0.0737917	2.04	1.71	-0.33	0.171263	2.43	1.4	-0.99	0.00708775	1.77	0.84	-0.92	0.180111	1.86	0.41	-1.44
AryANE_v1_00117864	MDP0000698662_r	S	35.2	not assigned.unknown	2	AT4G34419	.	.		83.6	6.4	5.77	-0.63	0.0652861	5.14	4.68	-0.46	0.0480946	6.36	5.63	-0.74	0.0369662	6.25	5.35	-0.9	0.00268748	5.76	5.49	-0.28	0.162367	4.99	5.51	0.52	0.221862	4.87	5.3	0.43	0.0390795	5.39	4.48	-0.88	0.00695217	5.45	5.59	0.16	0.647276	5.94	4.64	-1.29
AryANE_v1_00001846	MDP0000124580	AS	35.2	not assigned.unknown	4					NA	2.62	2.66	0.05	0.787933	2.01	1.66	-0.35	0.321702	1.26	0.71	-0.55	0.070674	1.81	1.2	-0.61	0.00994142	1.23	1.13	-0.11	0.530531	1	1.09	0.09	0.367358	1.35	0.82	-0.53	0.0213435	1.73	0.82	-0.87	0.00522875	1.51	2.42	0.92	0.475116	1.75	2.3	0.55
AryANE_v1_00074075	MDP0000169715_r	S	24.2	Biodegradation of Xenobiotics.lactoylglutathione lyase	3	AT2G28420	lactoylglutathione lyase family protein / glyoxalase I family protein	carbohydrate metabolic process		246	-0.03	-0.03	0	0.999863	0.58	0.24	-0.34	0.0282164	0.61	-0.09	-0.7	0.0714997	2.61	0.37	-2.23	1.89409e-05	0.02	0.04	0.01	0.941209	0.43	0.29	-0.14	0.345859	0.58	0	-0.58	0.0136402	2.23	0.01	-2.19	0.00455729	0.87	-0.05	-0.91	0.307637	1.49	-0.09	-1.57
AryANE_v1_00075329	MDP0000176193_r	S	24.2	Biodegradation of Xenobiotics.lactoylglutathione lyase	2	AT2G28420	lactoylglutathione lyase family protein / glyoxalase I family protein	carbohydrate metabolic process		244	-0.28	-0.38	-0.09	0.660972	-0.1	-0.35	-0.25	0.100002	-0.13	-0.44	-0.31	0.269781	1.08	-0.34	-1.41	0.0025509	-0.37	-0.26	0.1	0.653784	-0.3	-0.35	-0.05	0.611854	-0.03	-0.27	-0.24	0.156116	0.29	-1.21	-1.46	0.0044387	0.33	-0.38	-0.7	0.209909	0.56	-0.93	-1.49
AryANE_v1_00077677	MDP0000188053_r	S	35.2	not assigned.unknown	2	AT5G15510	unknown protein	biological process unknown		133	1.51	1.96	0.45	0.590404	0.86	0.73	-0.13	0.666603	1.12	0.21	-0.91	0.0336314	1.82	0.32	-1.5	0.000587115	2.09	1.99	-0.11	0.535799	1.75	1.53	-0.22	0.185336	2.85	1.54	-1.31	0.0212937	1.57	0.46	-1.08	0.00509427	2.01	2.46	0.46	0.0898983	1.1	1.5	0.4
AryANE_v1_00096725	MDP0000284325_r	S	30.2.24	signalling.receptor kinases.S-locus glycoprotein like	2	AT2G19130	S-locus lectin protein kinase family protein	protein amino acid phosphorylation		355	-0.28	-0.11	0.18	0.485967	0.48	0.45	-0.03	0.923464	1.38	1.19	-0.19	0.19589	2.05	1.18	-0.87	0.00607355	-0.29	0.06	0.35	0.183915	-0.01	0.05	0.06	0.622225	1.16	0.51	-0.65	0.093938	0.91	0.1	-0.78	0.00520433	0.73	-0.45	-1.17	0.227006	0.56	-0.3	-0.86
AryANE_v1_00009050	MDP0000159537	AS	30.11	signalling.light	4	D7SQN4_VITVI	Whole genome shotgun sequence of line PN40024, scaffold_134.assembly12x		Vitis vinifera (Grape)	168	1.81	1.04	-0.77	0.0153778	1.82	1.54	-0.28	0.230711	2.54	1.53	-1.01	0.0391161	2.82	1.78	-1.04	0.000766772	1.28	0.74	-0.55	0.0203419	1.73	1.69	-0.04	0.774215	2.22	1.86	-0.36	0.163077	1.76	0.28	-1.45	0.000146168	2.12	1.3	-0.81	0.242214	2.24	1.55	-0.68
AryANE_v1_00011376	MDP0000171400	AS	35.2	not assigned.unknown	1	AT2G01570	RGA1 (REPRESSOR OF GA1-3 1); transcription factor	gibberellic acid mediated signaling		52.4	5.03	3.06	-1.96	0.0289586	1.91	1.52	-0.39	0.430708	2.27	0.98	-1.29	0.0253963	3.9	0.91	-2.98	5.32929e-05	4.92	4.07	-0.85	0.0674127	2.04	1.76	-0.28	0.383424	2.64	1.93	-0.71	0.0392217	3.03	1.97	-1.03	0.00471035	1.23	3.83	2.62	0.0345602	3.05	3.54	0.5
AryANE_v1_00022092	MDP0000225486	AS	30.11	signalling.light	4	AT3G22104	phototropic-responsive NPH3 protein-related	response to light stimulus		50.4	1.69	1.22	-0.46	0.0698871	2.05	1.7	-0.35	0.0281954	2.43	1.76	-0.67	0.0437581	3.09	1.99	-1.1	0.000475082	0.97	0.24	-0.73	0.0175661	1.43	1.39	-0.04	0.752398	2.15	1.57	-0.58	0.0266904	1.79	0.65	-1.11	0.00144308	1.83	0.6	-1.21	0.0831807	2.35	1.9	-0.44
AryANE_v1_00061920	MDP0000920400	AS	35.2	not assigned.unknown	2	AT1G32928	unknown protein	biological process unknown		60.5	3.86	3.19	-0.67	0.0935074	2.64	1.62	-1.01	0.0453074	2.46	0.71	-1.75	0.0153937	2.78	0.72	-2.06	0.000260686	2.35	2.23	-0.13	0.480867	1.97	1.64	-0.33	0.0650597	2.7	1.9	-0.8	0.0525341	3.21	2.36	-0.82	0.00820856	0.66	0.35	-0.3	0.162303	1.39	1.45	0.07
AryANE_v1_00063139	Md_miR162a_r	S	#N/A	#N/A	2					NA	4.51	4.49	-0.02	0.967064	4.78	5.25	0.47	0.366813	3.62	2.73	-0.89	0.0343137	2.03	1.36	-0.66	0.00585476	4.17	4.3	0.12	0.475216	3.74	4.99	1.25	0.0137739	3.01	3.08	0.07	0.830886	1.7	0.67	-1	0.00479956	4.27	4.31	0.05	0.799999	3.53	4.95	1.42
AryANE_v1_00071036	MDP0000154589_r	S	35.1	not assigned.no ontology	1	AT1G49320	BURP domain-containing protein	protein folding		220	0.31	0.42	0.12	0.534009	0.81	0.65	-0.16	0.326543	1.18	0.42	-0.76	0.0371489	2.78	0.85	-1.93	0.00118001	0.16	-0.02	-0.19	0.351731	0.42	0.61	0.19	0.264696	1.22	0.82	-0.4	0.259925	2.58	1.48	-1.07	0.00286276	0.54	0.48	-0.05	0.824478	1.06	0.77	-0.28
AryANE_v1_00073572	MDP0000167107_r	S	27.3.25	RNA.regulation of transcription.MYB domain transcription factor family	1	AT1G25340	MYB116 (myb domain protein 116); DNA binding / transcription factor	regulation of transcription		217	4.89	5.6	0.71	0.0176634	5.14	5.6	0.46	0.0766991	4.58	4.14	-0.45	0.155546	3.75	3.14	-0.61	0.00675843	4.62	5.22	0.59	0.0397814	5.22	5.27	0.05	0.882218	4.7	3.94	-0.76	0.239519	3.26	1.55	-1.68	0.00151138	2.43	4.32	1.9	0.230263	2.19	4.44	2.26
AryANE_v1_00076119	MDP0000180068_r	S	35.2	not assigned.unknown	1	AT1G80760	NIP6;1 (NOD26-like intrinsic protein 6;1); water channel	transport		70.9	1.14	0.91	-0.23	0.324798	0.6	0.47	-0.13	0.501303	1.26	0.65	-0.62	0.049976	1.63	0.74	-0.89	0.00499034	0.66	0.53	-0.13	0.561379	0.18	0.17	0	0.983714	0.96	0.56	-0.4	0.0644456	0.79	-0.27	-1.03	0.00110523	1.01	1.27	0.27	0.260821	0.19	0.08	-0.11
AryANE_v1_00082857	MDP0000214111_r	S	29.4.1.57	protein.postranslational modification.kinase.receptor like cytoplasmatic kinase VII	2	AT5G54590	protein kinase family protein	protein amino acid phosphorylation		649	4.15	3.82	-0.33	0.165109	3.9	3.66	-0.24	0.109017	4.06	3.56	-0.5	0.0186223	4.38	3.62	-0.75	0.00259971	3.84	3.74	-0.11	0.64665	3.81	3.53	-0.28	0.143324	3.57	2.97	-0.6	0.0149709	2.96	2.12	-0.81	0.00422339	3.06	2.76	-0.28	0.217242	2.69	2.76	0.08
AryANE_v1_00086853	MDP0000234477_r	S	35.2	not assigned.unknown	2					NA	0.35	0.28	-0.07	0.718053	0.93	0.46	-0.47	0.0890131	2.6	2.29	-0.31	0.696487	3.92	1.83	-2.09	0.00787488	0.59	-0.03	-0.63	0.0573276	0.63	0.59	-0.04	0.922032	2.69	1.84	-0.85	0.0945232	4.2	2.17	-2	0.00127176	2.23	0.14	-2.07	0.17316	2.58	1.09	-1.48
AryANE_v1_00089065	MDP0000246331_r	S	35.2	not assigned.unknown	1	AT1G56580	unknown protein	biological process unknown		62.4	0.96	1.14	0.18	0.454093	1.29	0.96	-0.33	0.229345	2.51	2.11	-0.4	0.0494366	3.26	2.05	-1.21	0.000338579	1.16	0.54	-0.63	0.0387033	1.29	0.8	-0.49	0.0322056	1.64	1.19	-0.45	0.113371	2.31	1.46	-0.82	0.00930328	0.78	0.24	-0.53	0.0468315	1.28	0.88	-0.39
AryANE_v1_00095880	MDP0000280105_r	S	26.10	misc.cytochrome P450	2	AT4G31940	CYP82C4 (cytochrome P450, family 82, subfamily C, polypeptide 4); oxygen binding	electron transport		525	2.57	2.51	-0.06	0.834621	1.35	1.77	0.42	0.101247	2.13	1.79	-0.34	0.217026	2.74	1.93	-0.81	0.00137098	2.36	1.53	-0.84	0.0116518	1.58	0.9	-0.68	0.03012	2.58	1.82	-0.76	0.128877	2.53	1.7	-0.79	0.00462539	2.37	1.92	-0.44	0.0818888	2.4	2.19	-0.21
AryANE_v1_00096655	MDP0000283947_r	S	34.3	transport.amino acids	1	AT1G47670	amino acid transporter family protein	amino acid transport		398	3.16	2.99	-0.16	0.651816	2.86	3.31	0.45	0.26291	2.62	2.8	0.18	0.708081	1.83	0.7	-1.12	0.000696414	3.08	3.13	0.04	0.829074	3.24	3.02	-0.22	0.385272	2.54	1.9	-0.64	0.0149445	1.37	0.5	-0.84	0.00405539	2.32	2.17	-0.13	0.88888	2.03	2.63	0.61
AryANE_v1_00099436	MDP0000297419_r	S	11.9.2.1	lipid metabolism.lipid degradation.lipases.triacylglycerol lipase	1	AT5G14180	lipase family protein	glycerol biosynthetic process		487	0.04	-0.17	-0.21	0.297133	0.24	0.28	0.04	0.851475	1.83	1.65	-0.18	0.772633	1.32	0.6	-0.72	0.00968624	-0.09	-0.07	0.01	0.958134	0.18	-0.02	-0.2	0.192144	1.93	1.73	-0.2	0.265484	2.46	0.89	-1.54	0.000132672	-0.5	-0.55	-0.04	0.83034	-0.82	-0.55	0.28
AryANE_v1_00099582	MDP0000298062_r	S	26.10	misc.cytochrome P450	4	AT1G75130	CYP721A1 (cytochrome P450, family 721, subfamily A, polypeptide 1); oxygen binding	electron transport		191	3.47	3.54	0.07	0.833356	2.81	2.3	-0.51	0.139906	2.34	1.85	-0.49	0.0154214	1.81	1.08	-0.73	0.00452196	3.7	3.12	-0.59	0.0347455	2.93	2.34	-0.59	0.0573707	3.55	2.36	-1.19	0.0240116	2.74	1.32	-1.39	0.00477913	1.3	2.46	1.17	0.301819	1.34	1.85	0.52
AryANE_v1_00100938	MDP0000304651_r	S	35.2	not assigned.unknown	1	AT2G17550	unknown protein	translation		438	5.32	5.6	0.29	0.288584	5.91	5.9	-0.01	0.964306	5.11	4.8	-0.32	0.0401355	5.32	4.43	-0.89	0.00112476	5.31	4.97	-0.35	0.29293	5.89	5.36	-0.53	0.0314913	5.04	4.33	-0.71	0.0340768	4.18	3.26	-0.89	0.00260128	4.11	4.29	0.19	0.685048	3.91	5	1.1
AryANE_v1_00101379	MDP0000306861_r	S	17.2.3	hormone metabolism.auxin.induced-regulated-responsive-activated	4	AT3G43120	auxin-responsive protein-related	response to auxin stimulus		211	4.35	3.89	-0.46	0.394534	4.66	4.39	-0.27	0.21741	5.18	5.09	-0.09	0.515894	5.46	4.86	-0.6	0.00705694	3.81	3.61	-0.21	0.30546	3.69	3.99	0.3	0.308793	4.58	4.44	-0.14	0.492219	3.66	2.92	-0.71	0.00799792	3.62	3.24	-0.37	0.224942	4.28	3.41	-0.86
AryANE_v1_00101998	MDP0000309890_r	S	31.1	cell.organisation	2	AT3G18670	ankyrin repeat family protein	amino acid metabolic process		133	1.99	1.42	-0.57	0.043248	2.24	1.05	-1.19	0.0252782	2.83	2.32	-0.51	0.0233511	2.8	1.07	-1.73	3.70783e-05	1.17	0.9	-0.28	0.401223	1.54	1.84	0.3	0.0368645	1.87	1.95	0.08	0.622494	2.28	1.24	-1	0.00141251	1.08	1.23	0.16	0.518723	1.18	1.43	0.25
AryANE_v1_00109595	MDP0000428660_r	S	26.2	misc.UDP glucosyl and glucoronyl transferases	4	AT3G22250	UDP-glucoronosyl/UDP-glucosyl transferase family protein	metabolic process		327	-0.05	0.04	0.09	0.718959	0.2	0.25	0.05	0.719879	1.7	1.38	-0.32	0.479194	2.3	1.39	-0.91	0.00470516	-0.28	-0.15	0.13	0.464214	0.04	0.02	-0.02	0.846478	1.64	1.35	-0.29	0.151955	2.66	1.08	-1.55	0.000428308	1.65	0.55	-1.09	0.241035	0.89	0.52	-0.36
AryANE_v1_00111788	MDP0000500503_r	S	20.1.7	stress.biotic.PR-proteins	1	AT5G17680	disease resistance protein (TIR-NBS-LRR class), putative	apoptosis		586	2.48	2.56	0.08	0.745911	3.02	3.28	0.26	0.198369	3.44	2.22	-1.23	0.0309123	3.28	2.64	-0.64	0.00405005	2.5	2.26	-0.25	0.195057	2.54	2.72	0.18	0.564522	2.38	2.33	-0.05	0.813531	3.15	2.29	-0.83	0.00382836	2.24	1.61	-0.62	0.273222	2.72	1.95	-0.76
AryANE_v1_00113651	MDP0000561496_r	S	16.1.2.3	secondary metabolism.isoprenoids.mevalonate pathway.HMG-CoA reductase	2	AT1G76490	HMG1 (3-HYDROXY-3-METHYLGLUTARYL COA REDUCTASE)	isoprenoid biosynthetic process		235	3.09	3.15	0.06	0.727035	2.73	2.32	-0.41	0.0184542	2.52	1.85	-0.68	0.0314666	2.62	1.22	-1.4	0.000372753	2.43	2.26	-0.18	0.303387	2.53	2.3	-0.23	0.229722	3.04	2.53	-0.51	0.0694382	2.86	1.96	-0.86	0.00808003	1.88	3.08	1.21	0.0190615	1.81	2.06	0.25
AryANE_v1_00118628	MDP0000723286_r	S	35.2	not assigned.unknown	4					NA	5.33	4.9	-0.43	0.278227	5.11	5.39	0.28	0.314041	4.14	4.08	-0.06	0.911722	4.75	3.07	-1.68	0.00340898	4.31	3.72	-0.59	0.0190337	4.6	4.67	0.07	0.838488	3.95	2.86	-1.09	0.196431	2.94	1.28	-1.63	0.000297686	4.01	5.06	1.06	0.403277	3.75	5.26	1.51
AryANE_v1_00118654	MDP0000724110_r	S	20.1.7	stress.biotic.PR-proteins	2	AT5G17680	disease resistance protein (TIR-NBS-LRR class), putative	apoptosis		270	3.3	3.07	-0.23	0.501537	3.18	2.58	-0.6	0.0438307	2.58	2.43	-0.15	0.620083	3.22	1.67	-1.55	5.0868e-05	2.95	2.1	-0.85	0.0271449	3.04	2.21	-0.83	0.0188682	2.6	1.13	-1.47	0.0375346	2.56	0.31	-2.22	1.76137e-05	2.17	2.91	0.75	0.424183	1.98	2.47	0.49
AryANE_v1_00120943	MDP0000796596_r	S	35.2	not assigned.unknown	2					NA	-0.16	0.25	0.42	0.133971	0.24	-0.15	-0.39	0.161436	0.37	-0.14	-0.52	0.0262346	0.99	0.19	-0.8	0.00641967	0.2	0.21	0.01	0.946794	0.2	0.2	0	0.969572	1.37	0.77	-0.6	0.236274	2.55	1.67	-0.85	0.0033953	0.03	-0.44	-0.46	0.184587	-0.26	-1	-0.73
AryANE_v1_00121197	MDP0000804900_r	S	26.2	misc.UDP glucosyl and glucoronyl transferases	4	AT3G22250	UDP-glucoronosyl/UDP-glucosyl transferase family protein	metabolic process		330	0	-0.2	-0.19	0.39486	0.26	0.26	0	0.991156	1.68	1.33	-0.35	0.480639	2.69	1.53	-1.16	0.0033612	0.03	-0.02	-0.06	0.733815	0.04	0.12	0.08	0.381204	1.63	0.8	-0.83	0.0115088	2.76	1.8	-0.93	0.00237115	1.47	0.07	-1.39	0.147424	0.3	0.19	-0.11
AryANE_v1_00123750	MDP0000883195_r	S	28.1.3	DNA.synthesis/chromatin structure.histone	4					NA	3.23	3.11	-0.11	0.789985	2.11	1.85	-0.26	0.143716	2.59	2.26	-0.33	0.258237	3.19	2.52	-0.66	0.00360024	2.46	2.16	-0.31	0.204105	2.08	1.92	-0.16	0.421624	2.36	1.63	-0.73	0.0179852	2.69	1.75	-0.91	0.00230973	2.37	2.82	0.46	0.299938	2.79	2.63	-0.15
AryANE_v1_00067072	MDP0000135157_r	S	35.2	not assigned.unknown	2					NA	0.24	4.79	4.55	1.89284e-05	0.43	3.66	3.24	0.00547903	1.1	5.12	4.02	2.3132e-05	0.67	4.78	4.11	3.5245e-06	0.03	3.96	3.92	1.90022e-05	0.59	4.14	3.55	2.621e-07	0.1	3.6	3.5	0.000282283	0.77	3.31	2.58	2.78846e-05	2.88	0.08	-2.79	0.00497437	3.02	1.77	-1.24
AryANE_v1_00017997	MDP0000204610	AS	30.2.25	signalling.receptor kinases.wall associated kinase	4	AT1G21240	WAK3 (WALL ASSOCIATED KINASE 3); kinase/ protein serine/threonine kinase	protein amino acid phosphorylation		167	0.29	3.5	3.22	0.000113703	0.65	4.13	3.48	1.5093e-06	0.98	4.61	3.63	2.559e-07	0.85	4.41	3.56	6.299e-07	2.49	3.85	1.35	0.00053081	2.97	3.81	0.84	0.00204936	3.02	3.83	0.81	0.00905071	1.96	2.9	0.98	0.00161866	0.47	2.09	1.63	0.0062673	0.22	2.16	1.94
AryANE_v1_00072748	MDP0000163089_r	S	20.1.3.1	stress.biotic.signalling.MLO-like	2	AT1G61560	MLO6 (MILDEW RESISTANCE LOCUS O 6); calmodulin binding	defense response		620	4.42	5.37	0.95	0.00636555	3.84	6.08	2.24	0.0071207	3.54	6.77	3.23	5.101e-06	3.07	6.58	3.51	7.907e-07	3.68	5.51	1.82	0.000440335	3.38	6.5	3.12	1.1339e-06	3.46	6.2	2.74	0.000254699	2.84	5.67	2.86	1.9577e-06	4.93	3.69	-1.23	0.189356	5.28	4.02	-1.26
AryANE_v1_00074429	MDP0000171628_r	S	4.2.14	glycolysis.plastid branch.pyruvate kinase (PK)	1	AT3G22960	pyruvate kinase, putative	glycolysis		603	-0.21	1.48	1.7	0.000866755	0.25	2.82	2.57	0.00858805	1.24	5.36	4.12	1.6801e-06	1.41	5.52	4.11	1.60031e-05	-0.27	0.61	0.87	0.00359008	-0.04	1.95	1.99	2.3874e-06	0.65	3.96	3.31	2.07905e-05	0.95	3.18	2.27	3.41699e-05	2.28	0.1	-2.17	0.148803	2.58	1.08	-1.49
AryANE_v1_00002882	MDP0000129470	AS	35.1.40	not assigned.no ontology.glycine rich proteins	1	AT2G15780	glycine-rich protein	electron transport		98.2	1.77	3.58	1.81	0.00182454	2.73	4.99	2.26	5.91497e-05	2.87	4.36	1.49	0.000309274	2.79	3.98	1.19	0.000708856	1.22	2.94	1.72	0.00143233	2.23	4.67	2.44	6.39683e-05	2.17	4.04	1.87	2.37508e-05	1.68	2.93	1.28	0.00120598	2.14	2.31	0.18	0.551393	2.67	3.45	0.78
AryANE_v1_00073457	MDP0000166471_r	S	29.4	protein.postranslational modification	1	AT1G27840	ATCSA-1; nucleotide binding	biological process unknown		281	1.06	3.02	1.96	0.000740999	0.46	2.98	2.52	1.98492e-05	0.52	2.56	2.04	0.000398874	0.23	1.94	1.71	0.000106689	-0.03	2.79	2.81	3.48886e-05	0.44	2.74	2.3	1.0083e-06	1.17	2.71	1.54	3.46442e-05	0.04	1.7	1.7	0.000239741	1.86	2.48	0.63	0.077928	1.57	2.11	0.55
AryANE_v1_00080137	MDP0000200325_r	S	35.2	not assigned.unknown	1	AT1G32120	unknown protein	biological process unknown		107	2.84	4.58	1.74	0.00246351	3.13	4.64	1.51	0.00016223	3.59	5.16	1.57	0.000242069	3.51	4.96	1.45	6.67431e-05	2.44	3.54	1.09	0.00531459	2.53	3.52	0.99	0.0021051	2.96	3.94	0.98	0.000795376	2.25	3.04	0.82	0.00469776	2.51	3.33	0.84	0.0129461	2.36	3.22	0.87
AryANE_v1_00082315	MDP0000211593_r	S	30.2.9	signalling.receptor kinases.leucine rich repeat IX	1	AT3G23750	leucine-rich repeat family protein / protein kinase family protein	protein amino acid phosphorylation		145	0.32	3.13	2.82	0.000111907	-0.16	2.74	2.9	6.1352e-06	0.07	3.39	3.32	3.9935e-06	0.2	3.08	2.88	0.000106841	0.2	3.25	3.04	1.39624e-05	0.22	3.09	2.87	2.5684e-06	0.11	3.6	3.49	1.51511e-05	-0.43	2.32	2.78	6.0542e-06	1.97	1.5	-0.46	0.161365	2.4	2.11	-0.29
AryANE_v1_00097902	MDP0000290186_r	S	20.1	stress.biotic	2	AT3G14470	disease resistance protein (NBS-LRR class), putative	apoptosis		343	0	2.26	2.27	0.000168602	0.05	2.63	2.58	0.000157867	0.22	2.1	1.88	0.000880558	-0.33	0.88	1.21	0.00042553	-0.06	2.68	2.73	3.70166e-05	0.18	2.16	1.98	0.000495369	-0.02	2.1	2.12	0.00267926	-0.8	1.17	2	3.40838e-05	1.58	2	0.43	0.0747427	1.73	1.7	-0.02
AryANE_v1_00110615	MDP0000462276_r	S	35.2	not assigned.unknown	3					NA	1.55	2.88	1.33	0.00158379	1.05	2.47	1.42	0.00402176	1.39	2.69	1.3	0.000117692	1.03	2.24	1.21	0.00766398	1.55	3.27	1.71	0.000197348	1.51	3.36	1.85	2.55079e-05	1.19	2.54	1.35	0.0010807	1.48	2.6	1.15	0.00110678	1.91	2.21	0.31	0.206121	1.53	1.97	0.45
AryANE_v1_00107677	MDP0000368534_r	S	35.2	not assigned.unknown	1					NA	0.06	1.06	1.01	0.00405944	0.3	2.13	1.83	0.00386787	0.43	1.91	1.48	0.00182817	0.45	1.79	1.34	0.00720436	0.76	1.55	0.78	0.0212033	0.47	2.52	2.05	0.00158608	0.48	1.67	1.19	0.00603028	0.38	1.19	0.84	0.00374801	1.19	-0.09	-1.27	0.00450201	1.6	0.63	-0.96
AryANE_v1_00082443	MDP0000212167_r	S	35.2	not assigned.unknown	4					NA	5.17	5.38	0.21	0.741275	5.26	6.76	1.51	0.000507949	5.26	6.75	1.49	0.000297939	5.39	6.51	1.12	0.00118757	4.57	6.6	2.02	0.000152374	5.59	6.99	1.4	0.00168436	4.79	6.84	2.05	9.38555e-05	4.21	5.86	1.69	0.00132124	3.4	5.82	2.43	0.000647257	4.36	6	1.65
AryANE_v1_00107277	MDP0000360260_r	S	35.2	not assigned.unknown	1					NA	1.98	2.68	0.71	0.0899781	1.6	2.64	1.04	0.00549847	1.51	2.28	0.76	0.00466481	1.24	1.95	0.71	0.00631616	2.06	3.71	1.64	0.00047199	2.05	3.22	1.17	0.00103103	1.4	2.69	1.29	0.00648966	1.6	2.79	1.23	0.000422968	0.93	2.7	1.78	0.00777132	0.81	2.09	1.29
AryANE_v1_00072473	MDP0000161693_r	S	27.2	RNA.transcription	2	AT4G19210	ATRLI2 (Arabidopsis thaliana RNase L inhibitor protein 2)	electron transport		99.4	2.6	3.59	0.99	0.0296125	1.76	3.87	2.11	0.00066628	1.25	3.87	2.62	4.19201e-05	1.06	3.39	2.33	4.37002e-05	2.78	4.1	1.31	0.00335774	1.83	3.84	2.01	0.000177073	1.66	3.04	1.38	0.00461109	0.82	2.42	1.63	8.4842e-05	1.54	4.02	2.49	0.00379318	0.9	3.08	2.19
AryANE_v1_00101452	MDP0000307271_r	S	35.1.5	not assigned.no ontology.pentatricopeptide (PPR) repeat-containing protein	1	AT4G19890	.	.		686	0.39	0.75	0.36	0.129115	0.04	1.05	1.01	0.000282214	0.34	0.97	0.63	0.0034925	0.11	0.79	0.68	0.00787703	0.43	1.36	0.92	0.00455215	0.34	1.33	0.99	3.62836e-05	0.04	1.04	1	0.00617673	-0.54	0.27	0.84	0.00432771	0.83	1.66	0.84	0.0746452	-0.65	0.35	1.01
AryANE_v1_00072379	MDP0000161222_r	S	35.2	not assigned.unknown	1					NA	-0.12	1.71	1.83	0.0972302	0.09	3.65	3.56	4.239e-07	0.34	3.72	3.38	3.69995e-05	0.3	3.03	2.73	0.00013246	-0.1	3.04	3.13	4.72372e-05	0.26	3.54	3.28	2.28994e-05	0.03	3.11	3.08	0.000789625	0.92	3.12	2.23	1.36619e-05	2.18	2.68	0.51	0.285931	2.77	2.96	0.19
AryANE_v1_00077522	MDP0000187247_r	S	20.2.3	stress.abiotic.drought/salt	2	AT5G19690	STT3A (STAUROSPORIN AND TEMPERATURE SENSITIVE 3-LIKE A); oligosaccharyl transferase	protein amino acid glycosylation		217	0.29	1.18	0.9	0.0764604	0.29	1.71	1.42	0.000716086	0.96	2.74	1.78	0.00108098	0.41	1.93	1.52	0.000766696	0.56	1.65	1.08	0.00639469	0.65	1.88	1.23	0.00303217	0.98	1.84	0.86	0.00250626	-0.43	0.55	1.02	0.00262195	0.2	1.6	1.41	0.110253	0.17	1.07	0.9
AryANE_v1_00090528	MDP0000253535_r	S	30.2.17	signalling.receptor kinases.DUF 26	2	AT4G23180	CRK10 (CYSTEINE-RICH RLK10); kinase	protein amino acid phosphorylation		638	0.69	1.64	0.96	0.161985	0.49	2.25	1.76	3.24391e-05	0.74	2.22	1.48	0.00539808	0.69	1.9	1.22	0.00723482	1.11	2.99	1.87	0.00182787	0.44	2.43	1.99	0.000730942	0.31	1.93	1.62	2.72682e-05	-0.62	0.39	1.05	0.00112357	0.47	2.32	1.86	0.0349396	0.48	1.13	0.65
AryANE_v1_00090807	MDP0000255005_r	S	20.2.1	stress.abiotic.heat	2	AT5G12030	AT-HSP17.6A (Arabidopsis thaliana heat shock protein 17.6A)	response to heat		166	0.56	0.66	0.11	0.770333	1.55	2.36	0.81	0.00208987	0.65	2.62	1.97	0.000163339	1.67	2.71	1.04	0.000503659	0.49	1.67	1.18	0.00102299	0.12	3.87	3.75	9.31e-07	0.28	2.98	2.7	2.68947e-05	1.35	3.1	1.78	4.39341e-05	2.08	0.11	-1.96	0.214749	2.52	2.32	-0.19
AryANE_v1_00111022	MDP0000476035_r	S	20.2.1	stress.abiotic.heat	4	AT5G12030	AT-HSP17.6A (Arabidopsis thaliana heat shock protein 17.6A)	response to heat		164	0.6	0.72	0.12	0.806663	1.61	2.46	0.86	0.000611168	0.85	2.75	1.89	0.000414509	1.98	3.02	1.04	0.000745407	0.57	1.62	1.05	0.00391448	0.57	4.13	3.56	4.7369e-06	0.67	3.39	2.72	0.000583815	1.31	3.37	2.09	1.75341e-05	2.3	0.44	-1.85	0.157244	3.28	2.7	-0.57
AryANE_v1_00114606	MDP0000593675_r	S	13.1.6.1.7	amino acid metabolism.synthesis.aromatic aa.chorismate.chorismate synthase	4	AT1G48850	EMB1144 (EMBRYO DEFECTIVE 1144); chorismate synthase	aromatic amino acid family biosynthetic process		98.2	1.6	2.7	1.1	0.0453879	1.92	3.49	1.58	0.00830201	2.05	3.95	1.9	1.30134e-05	1.69	3.79	2.1	1.00785e-05	0.94	3.21	2.27	0.000147722	1.37	3.92	2.55	8.11e-07	1.26	3.33	2.07	0.00091479	1.04	2.37	1.36	0.000489031	2.33	1.31	-1.01	0.0631262	2.36	1.64	-0.72
AryANE_v1_00116605	MDP0000659622_r	S	30.2.17	signalling.receptor kinases.DUF 26	4	AT5G38280	PR5K (PR5-like receptor kinase); kinase/ transmembrane receptor protein serine/threonine kinase	protein amino acid phosphorylation		312	4.12	4.46	0.35	0.239926	4.79	5.37	0.58	0.00633222	4.52	5.29	0.77	0.00539379	3.78	4.69	0.91	0.00179936	3.31	4.29	0.97	0.00222382	4.36	5.22	0.86	0.000264821	4.31	5.74	1.43	0.000221949	3.25	4.38	1.16	0.000998979	4.05	3.86	-0.18	0.512182	4.02	3.62	-0.39
AryANE_v1_00120729	MDP0000790026_r	S	35.2	not assigned.unknown	2	AT5G13210	unknown protein	lipid metabolic process		776	1.57	2.08	0.52	0.0451582	2.28	3.13	0.85	0.0011377	1.83	2.84	1.01	0.00160084	1.38	2.22	0.84	0.00527928	1.04	2.23	1.19	0.00857255	1.98	3.17	1.19	0.00534052	1.89	2.49	0.6	0.0019618	-0.04	1.13	1.2	0.00881048	2.23	2.36	0.14	0.795904	2.12	2.12	0.01
AryANE_v1_00098993	MDP0000295370_r	S	8.1.4	TCA / org transformation.TCA.IDH	4	AT1G65930	isocitrate dehydrogenase, putative / NADP+ isocitrate dehydrogenase, putative	metabolic process		162	1.29	1.98	0.69	0.0917447	0.49	1.72	1.24	0.00528887	0.64	2.92	2.28	0.000629214	0.89	2.22	1.33	0.00010512	0.66	1.42	0.75	0.0238682	0.42	1.62	1.2	0.00137409	1.01	2.95	1.94	0.000657346	-0.01	0.72	0.77	0.00528897	1.08	1.19	0.12	0.536352	0.42	1.04	0.62
AryANE_v1_00116895	MDP0000668689_r	S	17.2.3	hormone metabolism.auxin.induced-regulated-responsive-activated	1	AT2G28085	auxin-responsive family protein	response to auxin stimulus		105	-0.17	0.36	0.53	0.0381144	-0.18	0.35	0.53	0.00918005	0.09	1.34	1.25	0.000109969	-0.12	0.86	0.99	0.00128627	-0.14	0.32	0.45	0.0391746	-0.12	0.93	1.05	7.91028e-05	-0.22	1.62	1.84	0.000661376	-0.01	0.83	0.87	0.00844776	-0.51	-0.5	0.02	0.912217	0.11	0.08	-0.02
AryANE_v1_00104286	MDP0000320748_r	S	17.3.1.2.99	hormone metabolism.brassinosteroid.synthesis-degradation.sterols.other	4	AT1G58440	XF1; oxidoreductase	metabolic process		730	0.56	0.75	0.19	0.473754	1.33	2.66	1.33	7.02991e-05	0.89	2.73	1.84	0.00100491	0.86	2.41	1.55	6.62475e-05	0.2	0.76	0.55	0.0270386	1.04	2.27	1.23	0.018876	0.94	1.92	0.98	0.00637145	0.57	1.24	0.7	0.00950261	-0.11	0.08	0.2	0.321584	0.3	0.66	0.36
AryANE_v1_00116973	MDP0000670948_r	S	35.2	not assigned.unknown	2	B9GQF3_POPTR	Predicted protein		Populus trichocarpa (Western balsam poplar) (Populus balsamifera subsp. trichocarpa)	60.5	3.65	5.25	1.61	0.0016954	3.8	4.51	0.71	0.378053	3.53	5.72	2.19	2.11964e-05	3.25	5.55	2.31	1.43276e-05	0.79	5.23	4.44	4.2594e-06	0.84	5.65	4.81	2.64e-07	0.12	4.42	4.3	0.00316489	0.5	4.11	3.65	1.4609e-06	0.23	5.22	5	8.96702e-05	-0.41	4.96	5.38
AryANE_v1_00064990	MDP0000125171_r	S	8.1.4	TCA / org transformation.TCA.IDH	2	AT5G14590	isocitrate dehydrogenase, putative / NADP+ isocitrate dehydrogenase, putative	metabolic process		77.4	-0.3	0.87	1.17	0.00553243	-0.31	0.79	1.1	0.0352122	-0.28	2.07	2.35	7.06337e-05	-0.29	1.46	1.75	4.02299e-05	-0.26	0.83	1.08	0.00216311	0	1.31	1.31	0.000689907	-0.1	1.68	1.78	0.00864184	-0.05	0.76	0.84	0.00409198	-0.54	-0.51	0.04	0.829639	-0.56	0.33	0.9
AryANE_v1_00080323	MDP0000201153_r	S	35.2	not assigned.unknown	1	AT5G48520	unknown protein	biological process unknown		93.2	1.27	2.69	1.43	0.00977976	0.71	2.33	1.62	0.0137401	0.72	2.91	2.19	7.5913e-05	0.4	2.55	2.15	1.17937e-05	0.16	1.69	1.52	0.000369609	0.29	1.78	1.49	0.000438269	0.16	1.84	1.68	0.00343574	-0.04	1.08	1.15	0.000786121	0.88	-0.14	-1.01	0.0106859	1.52	1.28	-0.23
AryANE_v1_00116057	MDP0000642001_r	S	20.1.7	stress.biotic.PR-proteins	2	AT1G69550	disease resistance protein (TIR-NBS class), putative	apoptosis		246	0.69	3.11	2.42	0.00082121	0.18	2.18	2	0.0118242	0.41	2.81	2.4	8.1294e-06	0.04	2.03	1.99	4.22385e-05	0.1	2.91	2.8	2.06248e-05	0.94	2.68	1.74	8.7748e-05	0.2	1.75	1.55	0.00352227	-0.62	0.47	1.13	0.000669123	0.84	0.12	-0.71	0.0215839	0.91	0.35	-0.56
AryANE_v1_00090584	MDP0000253802_r	S	16.1.1.1	secondary metabolism.isoprenoids.non-mevalonate pathway.DXS	4	AT4G15560	CLA1 (CLOROPLASTOS ALTERADOS 1)	metabolic process		997	2.6	3.82	1.22	0.00846036	3.28	4.42	1.14	0.0905062	3.48	4.41	0.93	0.00120866	3.76	4.54	0.79	0.0054731	1.82	2.43	0.6	0.0186346	2.27	3.33	1.06	0.000401285	2.99	3.52	0.53	0.00764202	1.62	2.5	0.91	0.00541702	2.38	1.85	-0.52	0.338761	2.85	2.51	-0.33
AryANE_v1_00101695	MDP0000308515_r	S	35.2	not assigned.unknown	1	AT4G38225	unknown protein	biological process unknown		113	1.45	3.38	1.94	0.00269467	1.13	2.49	1.36	0.0220819	0.85	2.8	1.95	8.94576e-05	1.18	2.93	1.75	0.000139354	1.11	1.95	0.83	0.0304233	0.77	2.66	1.89	9.45407e-05	1.3	2.48	1.18	0.00351827	1.75	3.05	1.33	0.000584916	2.15	1.93	-0.21	0.281452	1.88	1.51	-0.37
AryANE_v1_00121937	MDP0000827780_r	S	35.2	not assigned.unknown	1	AT1G56130	leucine-rich repeat family protein / protein kinase family protein	protein amino acid phosphorylation		52.8	2.68	2.73	0.05	0.774328	3.98	4.37	0.39	0.519033	4.24	5.04	0.8	0.00535537	3.17	4.64	1.47	6.64233e-05	2.97	1.68	-1.3	0.000667189	2.5	4.46	1.96	0.000269959	1.87	3.87	2	0.00160317	0.98	2.09	1.15	0.00467065	1.97	1.49	-0.47	0.500842	2.74	1.21	-1.53
AryANE_v1_00113613	MDP0000560571_r	S	16.8.1.21	secondary metabolism.flavonoids.anthocyanins.anthocyanin 5-aromatic acyltransferase	4	AT3G29670	transferase family protein	biological process unknown		299	-0.13	0.7	0.84	0.0127293	-0.44	0.55	0.99	0.0106115	-0.13	0.91	1.04	0.00135895	-0.12	0.88	1	0.00350491	0.7	3.07	2.36	0.000184508	0.86	3.52	2.66	5.507e-07	0.76	3.59	2.83	5.1392e-06	0.91	2.64	1.77	6.51955e-05	2.23	0.37	-1.85	0.00419282	2.56	0.06	-2.49
AryANE_v1_00076620	MDP0000182693_r	S	30.2.17	signalling.receptor kinases.DUF 26	2	AT5G55830	lectin protein kinase, putative	protein amino acid phosphorylation		464	2.82	3.5	0.68	0.442604	2.37	4.26	1.89	0.053603	2.47	5.49	3.02	8.9471e-06	2.19	4.88	2.69	1.00249e-05	2.55	5.15	2.59	0.0010759	1.82	5.32	3.5	3.17e-08	2.49	5.81	3.32	2.597e-05	2.64	4.39	1.78	5.23538e-05	5.11	2.82	-2.28	0.00340397	5.31	2.79	-2.52
AryANE_v1_00092485	MDP0000263145_r	S	35.2	not assigned.unknown	4	AT5G01120	unknown protein	transport		167	1.76	2.82	1.07	0.0130988	1.62	2.37	0.75	0.11985	1.7	3.63	1.93	2.69039e-05	1.9	3.46	1.56	0.00559138	1.11	2.54	1.42	0.00194659	0.85	2.79	1.94	0.000390741	1.13	2.57	1.44	4.86475e-05	1.25	2.12	0.9	0.00693835	2.67	1.16	-1.5	0.00607032	2.99	1.86	-1.13
AryANE_v1_00124766	MDP0000915991_r	S	20.2.1	stress.abiotic.heat	1	AT2G46240	ATBAG6/BAG6 (ARABIDOPSIS THALIANA BCL-2-ASSOCIATED ATHANOGENE 6); calmodulin binding / protein binding	apoptosis		202	6.6	6.98	0.39	0.124292	6.43	6.58	0.15	0.782458	5.8	7.08	1.28	0.000318093	5.39	6.65	1.26	0.000854823	0.78	6.71	5.92	7.099e-07	1.83	6.78	4.95	2.973e-07	0.87	6.2	5.33	6.83759e-05	1.03	5.52	4.52	7.78e-08	1.02	6.26	5.26	0.000237546	0.71	6.35	5.64
AryANE_v1_00105126	MDP0000329552_r	S	31.1	cell.organisation	2	AT5G59890	ADF4 (ACTIN DEPOLYMERIZING FACTOR 4); actin binding	biological process unknown		214	2.05	3.02	0.98	0.0902739	1.17	2.11	0.94	0.0316481	1.05	1.84	0.78	0.00372408	1.65	2.38	0.73	0.00330757	1.91	4.07	2.16	0.000447016	1.99	3.88	1.89	4.38305e-05	1.88	4.2	2.32	6.0972e-06	1.25	2.83	1.61	0.00129681	1.36	3.18	1.83	0.00287034	1.44	2.4	0.96
AryANE_v1_00077170	MDP0000185482_r	S	26.2	misc.UDP glucosyl and glucoronyl transferases	2	AT1G78800	glycosyl transferase family 1 protein	biosynthetic process		198	2.81	2.98	0.17	0.390659	2.81	3.01	0.21	0.278409	2.96	3.52	0.55	0.00538958	2.12	2.92	0.8	0.00287356	0.66	2.92	2.25	0.000138823	0.92	3.13	2.21	8.04172e-05	0.92	3.28	2.36	5.2049e-06	0.54	2.07	1.57	0.000128446	2.92	2.19	-0.72	0.0201705	2.98	1.96	-1.02
AryANE_v1_00089562	MDP0000249065_r	S	30.2.11	signalling.receptor kinases.leucine rich repeat XI	2	AT1G56130	leucine-rich repeat family protein / protein kinase family protein	protein amino acid phosphorylation		295	2.69	2.97	0.28	0.32272	3.68	3.7	0.03	0.949519	4.03	5	0.97	0.000794052	3.45	4.86	1.41	8.55831e-05	1.43	2.64	1.2	0.000948982	1.75	4.01	2.26	0.000317583	1.82	3.98	2.16	0.00121549	1.87	3.4	1.56	0.000234911	2.86	1.53	-1.32	0.140271	3.16	1.91	-1.24
AryANE_v1_00110681	MDP0000464441_r	S	20.1.3.1	stress.biotic.signalling.MLO-like	4	AT1G61560	MLO6 (MILDEW RESISTANCE LOCUS O 6); calmodulin binding	defense response		106	3.29	4.25	0.96	0.028073	2.73	4.78	2.05	0.0102422	2.52	5.69	3.17	3.7964e-06	1.74	5.5	3.76	4.876e-07	2.89	4.53	1.63	0.000291088	2.53	5.4	2.87	1.051e-07	2.26	4.49	2.23	7.30069e-05	1.13	3.86	2.76	6.7427e-06	3.55	2.47	-1.07	0.102657	3.77	2.37	-1.4
AryANE_v1_00116653	MDP0000661412_r	S	35.2	not assigned.unknown	1					NA	-0.04	1.55	1.59	0.0142349	0.56	2.46	1.9	0.0203145	0.91	3.59	2.68	0.000374319	0.73	3.7	2.97	1.355e-06	-0.32	0.51	0.82	0.0054319	0.05	1.76	1.71	4.0751e-05	0.2	2.93	2.72	0.0002858	-0.91	1.01	1.95	0.000165399	-0.09	0.45	0.55	0.135387	-0.1	0.84	0.95
AryANE_v1_00071861	MDP0000158578_r	S	20.1.7	stress.biotic.PR-proteins	1	AT5G45200	disease resistance protein (TIR-NBS-LRR class), putative	apoptosis		121	3.96	4.25	0.29	0.339944	4.32	4	-0.32	0.724673	3.91	4.99	1.08	0.000176274	3.51	4.68	1.17	0.0002124	-0.14	3.87	4.01	3.9589e-06	0.31	4.37	4.06	4.3733e-06	-0.03	4.16	4.19	5.71385e-05	-0.69	3.46	4.19	1.422e-07	3.66	0.42	-3.23	0.0156497	3.83	0.86	-2.96
AryANE_v1_00121555	MDP0000816096_r	S	29.2.4	protein.synthesis.elongation	1	AT1G56070	LOS1 (Low expression of osmotically responsive genes 1); translation elongation factor/ translation factor, nucleic acid binding	biological process unknown		1391	3.94	4.34	0.41	0.0783991	4.69	4.81	0.12	0.396964	3.99	4.93	0.94	0.00274242	3.48	4.53	1.05	0.000865801	1.95	3.39	1.43	0.00125334	2.56	3.92	1.36	0.0010116	1.36	3.28	1.92	0.000142015	1.31	2.42	1.14	0.00134237	3.25	2.62	-0.62	0.0369675	3.19	2.8	-0.38
AryANE_v1_00034139	MDP0000286431	AS	30.2.11	signalling.receptor kinases.leucine rich repeat XI	1	AT4G08850	leucine-rich repeat family protein / protein kinase family protein	protein amino acid phosphorylation		395	1.51	1.52	0.02	0.930753	0.9	1.03	0.13	0.549922	1.16	1.74	0.58	0.00444581	0.89	1.66	0.77	0.00558262	0.15	1.29	1.14	0.0012841	0.24	1.02	0.78	0.00979655	0	0.9	0.9	0.0071782	0.06	1.47	1.44	0.000155309	0.78	-0.32	-1.09	0.014875	0.6	-0.05	-0.64
AryANE_v1_00088693	MDP0000244469_r	S	13.1.6.1.7	amino acid metabolism.synthesis.aromatic aa.chorismate.chorismate synthase	2	AT1G48850	EMB1144 (EMBRYO DEFECTIVE 1144); chorismate synthase	aromatic amino acid family biosynthetic process		548	4.42	4.8	0.38	0.134747	4.51	5.52	1.01	0.0191933	4.5	5.56	1.06	0.000468177	4.31	5.29	0.99	0.000613858	3.4	4.64	1.23	0.00113014	4.1	5.57	1.47	0.000186346	3.65	4.89	1.24	0.000107292	2.86	4.14	1.32	0.000326147	4.34	3.78	-0.55	0.0642991	4.05	3.95	-0.1
AryANE_v1_00104452	MDP0000321398_r	S	35.2	not assigned.unknown	1					NA	2.68	3.02	0.35	0.402742	3.68	4.28	0.6	0.0581223	3.49	5.18	1.69	9.21836e-05	3.9	5.45	1.55	9.25747e-05	2.39	3.39	0.99	0.00206354	3.2	4.21	1.01	0.00208065	3.89	5.01	1.12	0.00362617	2.98	4.59	1.64	0.000220143	3.07	2.98	-0.08	0.83616	3.75	3.24	-0.5
AryANE_v1_00097147	MDP0000286426_r	S	30.2.24	signalling.receptor kinases.S-locus glycoprotein like	4	AT1G61480	S-locus protein kinase, putative	protein amino acid phosphorylation		755	2.83	2.73	-0.1	0.737457	3.04	3.69	0.65	0.089737	1.6	2.39	0.79	0.00234064	1.04	1.99	0.95	0.00126279	1.7	2.65	0.94	0.00460777	2.5	4.56	2.06	0.000618994	1.67	3.13	1.46	0.00795948	0.13	1.44	1.34	0.00112198	1.79	2.68	0.9	0.0181204	1.57	3.14	1.57
AryANE_v1_00101570	MDP0000307883_r	S	35.2	not assigned.unknown	2	AT2G44640	unknown protein	biological process unknown		179	0.2	0.68	0.48	0.265599	-0.07	1.32	1.39	0.0146383	0.24	1.83	1.58	0.000301035	0.26	1.43	1.17	0.000769556	0.19	1.46	1.26	0.000723831	0.28	1.77	1.49	0.000399809	0.12	1.47	1.34	0.00522482	-0.99	0.13	1.16	0.00106849	0.13	0.08	-0.03	0.879442	0.5	0.57	0.07
AryANE_v1_00118898	MDP0000732246_r	S	29.4	protein.postranslational modification	4	AT4G18700	CIPK12 (CIPK12); kinase	protein amino acid phosphorylation		758	4.21	4.13	-0.07	0.936017	3.51	4.51	1	0.0327965	2.97	3.98	1.01	0.0001999	2.76	3.48	0.72	0.00955217	3.56	4.51	0.95	0.00373164	2.09	4.3	2.21	0.000236604	2	4.04	2.04	0.000492018	1.65	2.75	1.13	0.00205128	2.66	3.62	0.97	0.0273981	2.61	2.86	0.26
AryANE_v1_00085502	MDP0000227815_r	S	26.16	misc.myrosinases-lectin-jacalin	4	AT5G55830	lectin protein kinase, putative	protein amino acid phosphorylation		198	1.01	2.81	1.81	0.0883662	1.04	3.31	2.27	0.0123399	1.68	4.68	2.99	4.30965e-05	0.99	4.33	3.34	7.9747e-06	3.26	4.98	1.71	0.171557	1.05	4.53	3.48	2.679e-07	1.05	4.71	3.66	1.05419e-05	0.58	3.65	3.1	3.6503e-06	3.81	0.38	-3.42	0.000859733	4.39	1.82	-2.57
AryANE_v1_00121816	MDP0000824136_r	S	26.13	misc.acid and other phosphatases	1	AT3G52780	ATPAP20/PAP20; acid phosphatase/ protein serine/threonine phosphatase	biological process unknown		321	0.62	1.93	1.31	0.0350782	1.12	3.25	2.13	0.0208737	1.19	4.52	3.33	0.000246276	1.12	4.48	3.36	5.6279e-06	0.42	0.91	0.49	0.117253	0.46	2.82	2.36	8.4029e-06	0.49	3.79	3.3	0.000664442	0.14	2.47	2.36	3.98009e-05	-0.06	1.08	1.15	0.00584741	0.08	1.65	1.57
AryANE_v1_00107812	MDP0000371892_r	S	35.2	not assigned.unknown	2	AT5G01120	unknown protein	transport		163	2.39	3.19	0.8	0.0363042	1.87	2.82	0.95	0.0373591	1.95	3.88	1.93	1.16673e-05	1.92	3.6	1.68	0.000933785	1.86	2.25	0.39	0.220013	1.7	3.11	1.41	0.000139273	2.6	3.35	0.75	0.00302943	1.44	2.13	0.72	0.00992137	2.42	2.3	-0.11	0.555839	2.84	1.72	-1.12
AryANE_v1_00093463	MDP0000267891_r	S	35.2	not assigned.unknown	1	AT5G01300	.	.		216	2.74	2.84	0.11	0.543916	2.96	3.65	0.7	0.379512	1.69	3.09	1.4	0.000607254	1.73	2.7	0.97	0.00606248	2.9	3.08	0.17	0.722715	2.02	4.5	2.48	9.234e-07	1.55	4.86	3.31	9.81674e-05	0.95	4.67	3.75	7.106e-07	2.35	1.29	-1.05	0.182187	3.23	2.17	-1.06
AryANE_v1_00110923	MDP0000472176_r	S	30.2.11	signalling.receptor kinases.leucine rich repeat XI	1	AT3G47570	leucine-rich repeat transmembrane protein kinase, putative	protein amino acid phosphorylation		674	0.32	0.44	0.13	0.596927	-0.27	0.71	0.98	0.0417873	-0.04	1.75	1.79	0.000268327	-0.05	2.66	2.71	2.2646e-06	0.8	1.12	0.31	0.13558	0.08	1.3	1.22	0.00540495	0.43	2.64	2.21	0.0012033	0.39	1.68	1.32	0.00026951	0.96	-0.58	-1.53	0.120671	0.94	-0.56	-1.49
AryANE_v1_00105076	MDP0000328563_r	S	35.2	not assigned.unknown	2	AT5G24860	FPF1 (FLOWERING PROMOTING FACTOR 1)	methanol oxidation		164	2.87	2.44	-0.43	0.706851	3.95	3.92	-0.03	0.959478	1.72	3.96	2.23	1.09536e-05	1.64	3.73	2.09	2.18771e-05	2.66	2.43	-0.24	0.428945	2.87	4.07	1.2	0.00273268	1.76	3.89	2.13	0.000448299	2.01	2.84	0.87	0.00302873	2.94	0.54	-2.39	0.0573143	1.47	3.01	1.54
AryANE_v1_00079774	MDP0000198420_r	S	31.1	cell.organisation	4	AT5G12380	annexin, putative	exocytosis		186	0.07	0.37	0.3	0.197291	0.65	1.54	0.89	0.146465	0.23	1.5	1.27	0.00710011	0.16	2.23	2.07	3.71033e-05	0.55	0.75	0.2	0.566311	-0.06	2.07	2.13	2.13378e-05	-0.2	1.67	1.87	0.00703436	0.07	1.61	1.57	8.87812e-05	-0.38	-0.05	0.34	0.235829	-0.07	1.29	1.37
AryANE_v1_00125516	MDP0000937088_r	S	35.2	not assigned.unknown	1	AT2G42560	late embryogenesis abundant domain-containing protein / LEA domain-containing protein	embryonic development ending in seed dormancy		100	-0.1	-0.05	0.05	0.788269	0.53	0.85	0.32	0.310626	0.58	2.29	1.71	0.00161684	2.75	4.6	1.85	2.07554e-05	-0.05	-0.13	-0.09	0.61739	0.26	1.37	1.11	0.00137306	0.58	4.63	4.05	5.1382e-06	2.7	4.28	1.61	0.00217267	2.48	-0.33	-2.8	0.196036	2.02	0.42	-1.6
AryANE_v1_00015429	MDP0000191821	AS	20.2.99	stress.abiotic.unspecified	1	AT2G03720	MRH6 (morphogenesis of root hair 6)	response to stress		169	2.65	2.07	-0.58	0.0270229	2.75	3.4	0.66	0.0185423	1.53	2.94	1.41	0.00304544	1.11	2.91	1.8	0.00013649	1.95	1.98	0.02	0.930673	2.65	3.72	1.07	0.00346037	1.76	3.92	2.16	0.000143848	1.79	3.54	1.79	8.14464e-05	1.81	1.68	-0.12	0.526635	2.54	3.22	0.68
AryANE_v1_00041961	MDP0000326734	AS	10.6.3	cell wall.degradation.pectate lyases and polygalacturonases	1	AT2G41850	endo-polygalacturonase, putative	carbohydrate metabolic process		446	-0.03	-0.02	0.01	0.977766	4.02	4.34	0.32	0.736781	5.29	6.91	1.61	1.8565e-05	4.5	5.96	1.46	0.00243264	0.07	-0.14	-0.21	0.246505	2.35	3.99	1.64	0.00797416	4.66	6.76	2.1	0.00376318	3.69	6.18	2.53	0.000608775	2.96	1.69	-1.26	0.152915	4.34	3.24	-1.1
AryANE_v1_00047670	MDP0000464441	AS	20.1.3.1	stress.biotic.signalling.MLO-like	4	AT1G61560	MLO6 (MILDEW RESISTANCE LOCUS O 6); calmodulin binding	defense response		106	0.62	1.06	0.44	0.0645399	1.44	2	0.56	0.0862893	1.09	2.64	1.54	7.41472e-05	0.86	2.08	1.23	0.00026776	0.49	1.13	0.63	0.0455643	1.9	2.62	0.72	0.00409281	1.3	2.79	1.49	0.00154105	1.54	2.71	1.2	0.000464691	2.26	1.89	-0.36	0.291243	2.78	2.23	-0.54
AryANE_v1_00063385	MDP0000058172_r	S	10.1.9	cell wall.precursor synthesis.MUR4	2	AT1G30620	MUR4 (MURUS 4)	galactose metabolic process		689	5.04	4.72	-0.31	0.176522	4.75	4.42	-0.33	0.222217	4.09	4.92	0.83	0.00994235	3.51	4.62	1.12	0.0017673	4.31	4.72	0.4	0.0631872	4.31	5.28	0.97	0.000600797	3.53	4.65	1.12	0.000934442	2.72	3.55	0.86	0.00545388	3.06	3.33	0.28	0.387433	3.02	2.85	-0.17
AryANE_v1_00068760	MDP0000143415_r	S	30.2.11	signalling.receptor kinases.leucine rich repeat XI	2	AT1G56140	leucine-rich repeat family protein / protein kinase family protein	protein amino acid phosphorylation		220	1.38	1.68	0.3	0.323385	2.69	2.32	-0.36	0.30218	2.88	3.69	0.81	0.000987033	1.95	3.17	1.22	0.000226153	0.54	1.43	0.88	0.0154358	1.25	2.55	1.3	0.000492544	1.16	2.8	1.64	0.00338271	-0.02	1.68	1.73	4.7894e-05	2.1	0.74	-1.35	0.201756	1.38	0.63	-0.75
AryANE_v1_00071504	MDP0000156753_r	S	35.2	not assigned.unknown	2	AT5G49900	unknown protein	one-carbon compound metabolic process		555	4.05	3.87	-0.18	0.691064	5.77	5.55	-0.21	0.417778	5.3	6.19	0.89	0.000618422	4.67	5.67	1.01	0.00214335	2.61	4.22	1.6	0.0187126	4.73	6.4	1.67	0.000722739	5.05	6.17	1.12	0.0002256	3.13	4.77	1.68	0.000718058	4.77	3.02	-1.74	0.172837	4.72	4.67	-0.05
AryANE_v1_00072434	MDP0000161505_r	S	35.2	not assigned.unknown	2					NA	3.69	4.77	1.09	0.0116763	4	4.36	0.36	0.136581	3.96	4.81	0.85	0.00206557	4.1	5.03	0.93	0.00530025	4.25	4.74	0.49	0.0594575	3.95	5.62	1.67	0.00221006	3.58	5.67	2.08	0.000165565	3.19	5.02	1.86	0.000304975	3.88	3.15	-0.72	0.039479	4.59	5.02	0.44
AryANE_v1_00085142	MDP0000225651_r	S	35.2	not assigned.unknown	2	D7U8F4_VITVI	Whole genome shotgun sequence of line PN40024, scaffold_92.assembly12x		Vitis vinifera (Grape)	90.9	2.96	2.35	-0.6	0.0458464	3.4	3.2	-0.2	0.745493	3.85	4.44	0.59	0.00613388	3.9	4.7	0.81	0.00249968	1.72	2.79	1.06	0.0100374	2.02	3.63	1.61	0.000199263	2.45	4.26	1.81	0.000281124	2.81	3.87	1.09	0.00115718	2.98	1.2	-1.77	0.0803297	3.24	1.91	-1.32
AryANE_v1_00087767	MDP0000239684_r	S	27.3.22	RNA.regulation of transcription.HB,Homeobox transcription factor family	1	AT4G34610	BLH6 (BELL1-LIKE HOMEODOMAIN 5); DNA binding / transcription factor	regulation of transcription, DNA-dependent		371	6.03	5.68	-0.35	0.251146	5.96	6.11	0.15	0.490663	4.34	6.43	2.09	0.000294024	3.67	5.81	2.14	8.1502e-06	5.09	5.75	0.65	0.0290541	5.23	6.02	0.79	0.00664807	3.72	5.58	1.86	9.39414e-05	3.05	4.65	1.64	6.77626e-05	3.86	5.47	1.62	0.0240618	3.76	5.33	1.58
AryANE_v1_00088697	MDP0000244504_r	S	33.99	development.unspecified	4	AT5G13170	nodulin MtN3 family protein	cellular component organization and biogenesis		279	3.32	3.63	0.31	0.51409	4.91	5.39	0.48	0.650396	2.12	5.65	3.52	0.00273762	1.38	5.18	3.8	2.16257e-05	3.12	3.23	0.1	0.751083	3.73	5.38	1.65	0.00212492	1.65	3.92	2.27	0.0008485	0.34	2.86	2.55	0.00134475	2.44	2.17	-0.25	0.372815	2.95	4.63	1.69
AryANE_v1_00090049	MDP0000251438_r	S	33.99	development.unspecified	4	AT5G13170	nodulin MtN3 family protein	cellular component organization and biogenesis		279	3.12	3.45	0.33	0.482185	4.75	5.21	0.47	0.646991	1.88	5.69	3.81	0.000621637	1.34	4.8	3.46	1.15429e-05	2.37	2.21	-0.17	0.440585	3.29	5.08	1.79	0.00337109	1.55	3.63	2.08	0.000434269	0.47	2.38	1.94	0.000993662	2.26	2	-0.25	0.492283	2.77	4.44	1.67
AryANE_v1_00100294	MDP0000301675_r	S	35.2	not assigned.unknown	1					NA	3.53	5.49	1.96	0.0209274	3.72	5.49	1.77	0.0191173	3.35	5.44	2.09	0.000103084	4.68	5.93	1.25	0.000178094	3	4.6	1.6	0.018319	3.21	4.68	1.47	0.00227603	2.94	4.48	1.54	0.000776131	2.61	3.73	1.15	0.00232984	3.87	4.98	1.12	0.190233	3.58	5.38	1.81
AryANE_v1_00104360	MDP0000321036_r	S	29.4	protein.postranslational modification	1	AT5G62310	IRE (INCOMPLETE ROOT HAIR ELONGATION); kinase	protein amino acid phosphorylation		1141	0.11	-0.02	-0.12	0.566849	0.44	0.61	0.17	0.667909	0.59	2.32	1.73	0.000391043	0.72	2.03	1.31	0.00584015	0.26	0.19	-0.07	0.711028	0.32	1.36	1.04	0.0034867	0.75	2.49	1.74	0.000114309	0.08	1.29	1.25	0.000396653	0.86	0.63	-0.22	0.307275	0.61	0.44	-0.16
AryANE_v1_00105480	MDP0000336174_r	S	35.2	not assigned.unknown	2					NA	1.83	2.35	0.52	0.211098	3.41	3.34	-0.07	0.800841	3.2	4	0.8	0.00911753	2.31	3.17	0.86	0.00330693	1.38	2.26	0.87	0.124912	2.35	3.27	0.92	0.00884833	1.77	2.83	1.06	0.00160952	1.14	2.2	1.09	0.000824606	2.01	1.9	-0.1	0.814149	1.87	1.26	-0.61
AryANE_v1_00106796	MDP0000355795_r	S	30.2.17	signalling.receptor kinases.DUF 26	2	AT1G56130	leucine-rich repeat family protein / protein kinase family protein	protein amino acid phosphorylation		83.2	0.78	1.01	0.23	0.275086	2.67	3	0.33	0.601981	3.85	5.02	1.17	0.000134616	3.03	4.6	1.57	4.60761e-05	0.28	0.63	0.34	0.114593	0.78	2.83	2.05	0.00132932	1.55	4.38	2.83	2.34001e-05	1.27	2.93	1.69	6.89973e-05	2.53	0.63	-1.89	0.246274	2.29	0.49	-1.79
AryANE_v1_00106901	MDP0000357718_r	S	35.2	not assigned.unknown	1					NA	-0.07	0.2	0.28	0.297968	0.64	0.71	0.07	0.672025	0.15	0.91	0.76	0.00706733	0.78	1.66	0.88	0.00514513	-0.22	-0.23	-0.01	0.939727	0.36	1.71	1.35	0.000294924	0.16	2.64	2.48	0.000607339	-0.15	2.6	2.78	9.9612e-06	-0.23	-0.19	0.05	0.801974	0.52	1.04	0.53
AryANE_v1_00109942	MDP0000440685_r	S	35.2	not assigned.unknown	1					NA	0.96	1.13	0.18	0.795926	2.63	2.77	0.14	0.752576	1.98	2.97	0.99	0.00116484	1.12	2.82	1.7	9.8942e-05	0.95	0.97	0.01	0.941075	2.01	3.13	1.13	0.00219508	0.81	2.49	1.68	0.0074666	0.7	2.12	1.45	0.00202295	1.35	0.38	-0.96	0.24697	1.52	2.63	1.12
AryANE_v1_00117647	MDP0000691731_r	S	35.2	not assigned.unknown	3	AT5G53040	RWP-RK domain-containing protein	biological process unknown		59.3	1.53	1.43	-0.1	0.605982	2.38	3.62	1.24	0.0230873	2.81	4.59	1.78	0.00817531	3.21	4.7	1.5	0.000540606	1.04	1.17	0.12	0.587247	2.19	4.39	2.2	8.91877e-05	2.51	4.86	2.35	0.00122696	3.48	4.81	1.36	0.000220056	3.28	2.06	-1.21	0.471037	2.98	3.67	0.7
AryANE_v1_00121671	MDP0000819497_r	S	27.3.60	RNA.regulation of transcription.NIN-like bZIP-related family	1	AT5G53040	RWP-RK domain-containing protein	biological process unknown		144	0.17	0.38	0.22	0.349009	1.77	2.72	0.95	0.0240636	1.68	3.99	2.31	0.00034117	2.66	3.97	1.31	0.00289284	0.47	0.25	-0.23	0.260572	1.04	3.21	2.17	9.454e-07	1.79	4.85	3.06	1.15296e-05	2.54	3.88	1.37	0.000209554	2.86	1.11	-1.74	0.249738	2.22	2.94	0.73
AryANE_v1_00081341	MDP0000206346_r	S	26.7	misc.oxidases - copper, flavone etc	2	AT5G16960	NADP-dependent oxidoreductase, putative	response to oxidative stress		187	3.52	4.66	1.15	0.00317197	3.84	4.4	0.56	0.230451	3.69	5.83	2.13	3.58897e-05	3.55	5.31	1.76	0.000478362	2.98	3.61	0.62	0.128658	3.95	4.24	0.29	0.101392	3.24	4.68	1.44	0.00319988	2.78	3.51	0.76	0.00810443	3.57	1.28	-2.28	0.0161451	3.61	2.92	-0.68
AryANE_v1_00099219	MDP0000296387_r	S	15.2	metal handling.binding, chelation and storage	4	AT4G38580	ATFP6 (FARNESYLATED PROTEIN 6); metal ion binding	heat acclimation		256	5.41	6.43	1.03	0.0663569	4.84	6.17	1.33	0.0241711	4.82	5.72	0.9	0.0014936	4.23	5.74	1.51	8.88808e-05	4.97	6.39	1.41	0.00045834	4.85	5.77	0.92	0.020983	4.53	5.73	1.2	0.00422542	3.68	4.8	1.15	0.00184318	5.25	4.07	-1.16	0.0376417	4.14	4.54	0.41
AryANE_v1_00109939	MDP0000440622_r	S	26.2	misc.UDP glucosyl and glucoronyl transferases	4	AT5G49690	UDP-glucoronosyl/UDP-glucosyl transferase family protein	metabolic process		433	6.4	6.89	0.5	0.0463016	6.03	6.6	0.57	0.137904	4.65	7.01	2.36	0.000271235	5.05	6.55	1.51	5.6898e-05	6.27	6.38	0.1	0.58683	5.94	6.65	0.71	0.0582598	5.01	6.92	1.91	0.00226206	4.32	5.67	1.38	0.000204793	4.67	6.13	1.47	0.0282686	5.32	5.76	0.45
AryANE_v1_00113632	MDP0000561022_r	S	26.2	misc.UDP glucosyl and glucoronyl transferases	4	AT5G49690	UDP-glucoronosyl/UDP-glucosyl transferase family protein	metabolic process		433	6.42	6.83	0.41	0.0770421	6.03	6.59	0.56	0.110298	4.81	7.04	2.23	0.00123502	5.16	6.55	1.39	0.000245735	6.28	6.07	-0.21	0.315139	5.68	6.49	0.81	0.0545489	4.99	6.73	1.74	0.00121966	3.89	5.51	1.66	0.00011746	4.63	5.98	1.37	0.0234239	4.87	5.54	0.68
AryANE_v1_00041441	MDP0000321398	AS	35.2	not assigned.unknown	1					NA	0.59	0.48	-0.11	0.573403	0.84	1.13	0.29	0.0587521	0.78	1.34	0.56	0.00340887	0.68	1.35	0.68	0.00345148	-0.02	0.26	0.27	0.188122	0.87	1.29	0.42	0.0464074	0.68	1.4	0.72	0.00506436	0.72	1.6	0.91	0.00364698	1.29	1.05	-0.23	0.440481	1.28	0.96	-0.31
AryANE_v1_00045865	MDP0000406592	AS	21.4	redox.glutaredoxins	2	AT3G62950	glutaredoxin family protein	electron transport		172	0.02	0.13	0.11	0.68953	0.84	0.64	-0.2	0.170409	1.96	2.74	0.78	0.00601105	2.24	3.08	0.84	0.00126847	-0.06	0.17	0.22	0.261468	1.25	1.43	0.18	0.467813	2.28	4.45	2.17	0.000559502	3.02	4.29	1.3	0.00239053	2.39	1.42	-0.96	0.15438	2.73	2.11	-0.62
AryANE_v1_00046928	MDP0000440622	AS	26.2	misc.UDP glucosyl and glucoronyl transferases	4	AT5G49690	UDP-glucoronosyl/UDP-glucosyl transferase family protein	metabolic process		433	4.82	5.08	0.27	0.193996	4.93	5.4	0.47	0.151745	3.58	5.54	1.96	0.000207224	3.3	4.92	1.62	3.81124e-05	4.49	4.21	-0.29	0.186372	4.21	4.83	0.62	0.028171	3.67	5.43	1.76	0.0017559	3.83	4.88	1.08	0.000860034	3.19	4.16	0.98	0.0188591	4.21	4.81	0.6
AryANE_v1_00050621	MDP0000561022	AS	26.2	misc.UDP glucosyl and glucoronyl transferases	4	AT5G49690	UDP-glucoronosyl/UDP-glucosyl transferase family protein	metabolic process		433	4.7	4.86	0.16	0.417876	4.88	5.3	0.42	0.168102	3.19	5.39	2.2	0.000118637	2.77	4.27	1.5	5.59729e-05	4.55	4.09	-0.47	0.0758681	4.07	4.69	0.62	0.0536406	3.62	5.34	1.72	0.00320183	3.84	4.89	1.09	0.00100045	4.18	5.29	1.12	0.0264946	4.2	4.73	0.54
AryANE_v1_00061439	MDP0000906115	AS	17.5.1	hormone metabolism.ethylene.synthesis-degradation	3	AT2G36690	oxidoreductase, 2OG-Fe(II) oxygenase family protein	biosynthetic process		184	3.94	4.01	0.07	0.855231	3.49	3.63	0.14	0.286851	3.81	4.64	0.83	0.00288185	3.16	4.24	1.08	0.000543156	3.28	3.45	0.16	0.395044	3.63	3.83	0.2	0.0880586	3.08	3.75	0.67	0.00149938	3.55	4.36	0.85	0.0031696	3.41	3.83	0.43	0.0739144	3.68	3.71	0.04
AryANE_v1_00078440	MDP0000191821_r	S	20.2.99	stress.abiotic.unspecified	1	AT2G03720	MRH6 (morphogenesis of root hair 6)	response to stress		169	6.7	6.59	-0.1	0.657735	6.88	7.38	0.5	0.113485	4.95	7.11	2.16	0.000125481	3.74	6.74	3	1.5517e-06	6.17	6.11	-0.07	0.782256	6.57	7.45	0.88	0.0112677	4.73	7.64	2.91	0.00099832	3.47	6.79	3.35	8.229e-07	6.29	6.12	-0.16	0.565363	6.43	7.29	0.87
AryANE_v1_00078906	MDP0000194076_r	S	26.3	misc.gluco-, galacto- and mannosidases	1	AT5G44640	.	.		551	-0.3	-0.32	-0.01	0.967419	-0.29	0.52	0.81	0.265273	0.11	2.97	2.85	0.00437919	0.39	4.3	3.92	0.000156199	-0.21	-0.18	0.02	0.882138	-0.28	-0.23	0.05	0.595303	0.14	3.94	3.8	0.000997373	-0.32	3.24	3.59	9.594e-07	-0.6	-0.64	-0.03	0.881631	-0.95	-0.91	0.04
AryANE_v1_00082403	MDP0000212007_r	S	27.1	RNA.processing	4	AT1G71770	PAB5 (POLY(A)-BINDING PROTEIN); RNA binding	mRNA metabolic process		695	1.54	1.13	-0.4	0.264846	2.52	3.18	0.66	0.0114372	3.03	3.99	0.96	0.00448715	3.01	4.44	1.43	0.000181644	0.89	1.16	0.26	0.199789	2.75	3.5	0.75	0.0253757	2.23	3.77	1.54	5.13891e-05	1.82	3.15	1.36	0.00182572	2.4	1.22	-1.17	0.251128	2.3	2.04	-0.25
AryANE_v1_00083860	MDP0000219187_r	S	35.2	not assigned.unknown	1					NA	1.5	1.3	-0.19	0.39258	1.91	1.88	-0.03	0.897475	2.12	2.93	0.81	0.00124546	2.4	3.53	1.13	0.00152151	0.69	0.98	0.28	0.212599	1.55	1.97	0.42	0.0340219	1.37	2.73	1.36	0.00792258	0.21	2.44	2.26	0.000336131	3.26	2.75	-0.5	0.479641	2.98	1.61	-1.36
AryANE_v1_00090667	MDP0000254260_r	S	20.2.1	stress.abiotic.heat	1	AT5G52640	HSP81-1 (HEAT SHOCK PROTEIN 81-1); ATP binding / unfolded protein binding	protein folding		1154	1.48	1.1	-0.37	0.175447	0.98	1.49	0.51	0.0679595	1.17	2.71	1.54	0.00490405	1.55	2.93	1.38	0.000248607	0.73	0.54	-0.2	0.296831	0.39	1.26	0.87	0.0104679	1.14	2.32	1.18	0.00240958	1.09	1.77	0.71	0.00922717	2.7	0.78	-1.91	0.0303364	1.51	0.64	-0.86
AryANE_v1_00107931	MDP0000375992_r	S	29.5.11.4.2	protein.degradation.ubiquitin.E3.RING	4	AT1G60190	armadillo/beta-catenin repeat family protein / U-box domain-containing protein	protein ubiquitination		452	0.17	0.27	0.11	0.563684	-0.08	0.37	0.45	0.0716623	0.7	1.55	0.85	0.00565945	1.38	2.38	1	0.00699052	0.19	0.12	-0.08	0.638268	0.61	0.51	-0.1	0.633797	0.59	2.41	1.82	0.00426887	0.19	2.16	2.01	7.95628e-05	0.91	-0.12	-1.02	0.195092	1.06	0.2	-0.85
AryANE_v1_00108876	MDP0000406592_r	S	21.4	redox.glutaredoxins	2	AT3G62950	glutaredoxin family protein	electron transport		172	0.41	1.09	0.68	0.0177538	2.06	3.06	1.01	0.246536	3.61	5.99	2.37	0.00165575	4	5.93	1.93	1.54212e-05	1.51	1.14	-0.38	0.162768	2.96	3.39	0.43	0.553746	2.23	5.53	3.3	7.97699e-05	1.75	3.89	2.17	0.000245434	2.23	-0.23	-2.45	0.0394891	2.96	1.55	-1.4
AryANE_v1_00109255	MDP0000418062_r	S	29.4	protein.postranslational modification	2	AT1G20930	CDKB2;2 (CYCLIN-DEPENDENT KINASE B2;2); kinase	protein amino acid phosphorylation		346	4.26	4.82	0.56	0.044134	4.71	5.72	1.01	0.0425581	5.02	6.32	1.3	0.000861938	4.56	6.42	1.86	0.00022788	4.14	3.82	-0.33	0.0970878	4.68	4.83	0.15	0.345537	4.7	5.23	0.53	0.00375728	2.86	3.64	0.82	0.0038724	4.23	2.97	-1.25	0.127	4.35	3.81	-0.53
AryANE_v1_00112488	MDP0000523579_r	S	17.5.1	hormone metabolism.ethylene.synthesis-degradation	2	AT2G36690	oxidoreductase, 2OG-Fe(II) oxygenase family protein	biosynthetic process		223	5.61	5.78	0.17	0.788069	5.95	6.18	0.23	0.22644	5.16	6.23	1.07	0.00118701	5.03	5.81	0.78	0.00491205	5.06	5.74	0.67	0.0434302	5.78	6.01	0.23	0.13733	4.8	5.54	0.74	0.000968806	3.93	4.99	1.09	0.00125942	4.61	4.92	0.32	0.480018	4.81	4.5	-0.31
AryANE_v1_00114773	MDP0000599427_r	S	35.2	not assigned.unknown	1	AT4G27030	unknown protein	biological process unknown		376	0.63	0.39	-0.23	0.67539	1.33	3	1.67	0.0134242	1.1	2.81	1.71	0.00270282	1.31	3.56	2.25	7.6833e-06	1.22	0.74	-0.49	0.0413121	1.41	2.41	1	0.0302558	0.48	2.82	2.34	0.000541137	-0.41	1.73	2.17	0.000936748	1.23	0.48	-0.74	0.121275	1.2	1.16	-0.03
AryANE_v1_00124450	MDP0000906115_r	S	17.5.1	hormone metabolism.ethylene.synthesis-degradation	3	AT2G36690	oxidoreductase, 2OG-Fe(II) oxygenase family protein	biosynthetic process		184	4.62	4.67	0.06	0.91831	5.29	5.32	0.03	0.860938	4.55	5.74	1.19	0.00497924	4.45	5.48	1.03	0.000399051	3.98	4.07	0.08	0.769498	4.91	5.1	0.19	0.257047	4.04	4.64	0.6	0.00185688	2.94	3.69	0.78	0.00566134	3.88	3.92	0.05	0.871248	4.2	3.81	-0.38
AryANE_v1_00038752	MDP0000308826	AS	30.2.25	signalling.receptor kinases.wall associated kinase	4	AT1G21270	WAK2 (wall-associated kinase 2); protein serine/threonine kinase	protein amino acid phosphorylation		186	0.63	3.54	2.92	5.96364e-05	0.46	4.19	3.73	7.824e-07	0.94	4.58	3.64	2.0375e-06	0.69	4.49	3.8	8.069e-07	2.55	4.14	1.58	0.000386043	3.11	3.85	0.74	0.00534857	3.24	4.05	0.81	0.0118336	2.03	2.87	0.87	0.00583762	0.32	2.03	1.72	0.00340773	0.59	2.27	1.69
AryANE_v1_00117172	MDP0000676859_r	S	35.2	not assigned.unknown	2	AT1G16720	oxidoreductase/ transcriptional repressor	translational initiation		73.9	0.71	3.06	2.35	0.000161916	0.31	2.31	2	0.00460405	0.5	2.7	2.2	2.56339e-05	0.26	2.14	1.88	2.16636e-05	0.29	2.62	2.33	4.61601e-05	0.17	2.56	2.39	3.612e-06	0.63	2.38	1.75	0.0486567	0.08	2.17	2.12	5.46566e-05	0.83	2.96	2.14	0.000997047	0.1	2.39	2.29
AryANE_v1_00044599	MDP0000367146	AS	35.2	not assigned.unknown	1					NA	1.18	2.18	1.01	0.00397162	0.6	2.31	1.71	0.00993934	0.71	3.4	2.69	6.4823e-06	0.43	3.29	2.86	2.2355e-06	0.15	2.01	1.86	0.000157109	0.17	2.5	2.33	7.7643e-06	0.3	2.55	2.25	0.012424	0.46	2.17	1.75	4.35195e-05	2.11	0.59	-1.51	0.0317947	2.23	0.96	-1.26
AryANE_v1_00020320	MDP0000216402	AS	35.2	not assigned.unknown	1					NA	0.62	3.44	2.82	0.00062385	0.9	3.88	2.98	0.00258311	1.21	5.2	3.98	1.28104e-05	1.26	5.23	3.97	3.453e-07	1.31	3.41	2.09	0.000692373	1.28	5.13	3.85	1.2207e-06	1.56	5.27	3.71	0.012324	0.81	6.23	5.45	2.0075e-06	4.08	2.07	-2	0.0895478	4.8	4.07	-0.72
AryANE_v1_00042471	MDP0000336256	AS	35.2	not assigned.unknown	2	RGA4_SOLBU	Putative disease resistance protein RGA4		Solanum bulbocastanum (Wild potato)	70.1	0.83	2.39	1.57	0.00115232	0.38	2.03	1.65	0.0039411	0.79	3.53	2.74	8.8549e-06	0.98	3.52	2.54	0.000382524	0.47	1.56	1.08	0.00145799	0.37	1.95	1.58	7.2208e-06	0.77	2.94	2.16	0.0238117	0.17	2.39	2.25	1.11597e-05	2.36	2.03	-0.32	0.142829	2.42	2.07	-0.35
AryANE_v1_00086723	MDP0000233741_r	S	35.2	not assigned.unknown	2					NA	1.32	2.72	1.4	0.00209266	1.13	3.39	2.26	2.31527e-05	1.17	4.3	3.13	2.6245e-06	1.04	3.91	2.87	2.48102e-05	1.32	2.41	1.08	0.00281096	1.34	3.19	1.85	6.11104e-05	1.21	3.47	2.26	0.0112389	1.07	3.38	2.34	1.03929e-05	2.55	2.28	-0.26	0.208645	2.57	2.25	-0.31
AryANE_v1_00087926	MDP0000240477_r	S	31.2	cell.division	1	AT1G69400	transducin family protein / WD-40 repeat family protein	biological process unknown		174	0.42	2.72	2.3	0.00145689	0.47	2.87	2.4	0.000940218	0.66	3.56	2.9	3.6912e-06	0.73	3.08	2.35	9.19503e-05	0.14	2.97	2.82	2.31362e-05	0.45	2.95	2.5	4.57785e-05	0.79	3.11	2.32	0.0291583	0.73	2.38	1.68	8.0429e-05	1.74	1.6	-0.13	0.500767	1.59	2.36	0.78
AryANE_v1_00093032	MDP0000265647_r	S	34.99	transport.misc	1	AT1G19800	TGD1 (TRIGALACTOSYLDIACYLGLYCEROL 1)	biological process unknown		475	1.44	2.44	1.01	0.00387963	1.66	2.75	1.1	0.0029918	1.7	3.21	1.51	0.000369471	1.98	2.91	0.93	0.000912923	1.34	2.3	0.95	0.00862414	1.55	2.11	0.56	0.000751167	1.39	2.59	1.19	0.0327317	1.09	1.9	0.84	0.00380139	1.66	1.22	-0.43	0.0987167	2.15	1.97	-0.17
AryANE_v1_00111294	MDP0000484925_r	S	20.1	stress.biotic	1	AT3G14470	disease resistance protein (NBS-LRR class), putative	apoptosis		441	0.03	1.03	1.01	0.00884818	-0.24	0.99	1.23	0.00105496	-0.15	0.79	0.94	0.00190413	-0.34	0.45	0.79	0.00199401	-0.05	1.08	1.12	0.00370146	-0.14	1.08	1.22	0.00259469	-0.14	0.42	0.56	0.0445456	0.27	0.94	0.7	0.00895307	-0.51	0.62	1.14	0.136421	-1.1	-0.2	0.91
AryANE_v1_00119670	MDP0000757970_r	S	35.2	not assigned.unknown	1					NA	0.93	2.03	1.11	0.00306383	0.29	1.78	1.49	0.00849743	0.79	2.41	1.62	0.000375078	0.67	2.22	1.55	0.00383961	0.78	1.71	0.92	0.00276085	0.2	1.67	1.47	6.40008e-05	1.24	2.34	1.1	0.0292749	-0.23	0.73	0.99	0.00925302	2.65	2.18	-0.46	0.146975	1.73	1.86	0.13
AryANE_v1_00120493	MDP0000783034_r	S	11.9.2.1	lipid metabolism.lipid degradation.lipases.triacylglycerol lipase	1	AT3G14360	lipase class 3 family protein	lipid metabolic process		634	0.54	4.86	4.32	1.4323e-05	1.19	5.59	4.41	9.6621e-06	0.77	5.82	5.05	7.1858e-06	0.48	5.08	4.6	5.26819e-05	3	4.15	1.14	0.048539	3.5	5.29	1.79	0.00195302	4.07	4.27	0.2	0.717871	1.89	3.54	1.68	0.00175377	2.87	4.04	1.18	0.028775	2.64	4.11	1.47
AryANE_v1_00101345	MDP0000306710_r	S	35.2	not assigned.unknown	1	AT4G18590	unknown protein	biological process unknown		98.2	0.28	1.72	1.45	0.00446465	0.71	2.1	1.39	0.000217342	0.75	3.21	2.46	4.8833e-06	0.8	2.9	2.1	0.000359596	0.44	0.98	0.54	0.0463735	0.8	1.7	0.9	0.000116031	1.18	1.93	0.75	0.0390159	0.47	1.26	0.83	0.00819506	0.46	0.9	0.45	0.203521	0.47	1.72	1.25
AryANE_v1_00067968	MDP0000139262_r	S	35.1	not assigned.no ontology	1	AT3G17380	.	.		155	1.79	3.04	1.26	0.0203256	1.03	3.43	2.4	6.75391e-05	0.78	2.03	1.25	0.000290585	0.49	1.81	1.33	0.000125913	2.1	3.77	1.67	0.000258679	2.07	2.85	0.78	0.00566717	1.33	2.76	1.43	0.0110921	0.91	2.25	1.37	0.000242733	0.68	2.49	1.82	0.010858	0.24	2.18	1.94
AryANE_v1_00092595	MDP0000263628_r	S	27.2	RNA.transcription	2	AT3G13640	ATRLI1 (Arabidopsis thaliana RNase L inhibitor protein 1)	electron transport		104	2.14	2.92	0.79	0.231132	1.35	2.89	1.55	0.00175336	0.76	3.24	2.48	2.1345e-06	1.25	2.72	1.47	0.00151563	2	3	0.99	0.00549811	1.35	2.99	1.64	2.25158e-05	1.07	2.53	1.46	0.0543009	1.38	2.65	1.3	0.000317579	1.51	3.28	1.78	0.0394307	1.36	2.45	1.1
AryANE_v1_00106686	MDP0000354543_r	S	35.2	not assigned.unknown	1					NA	0.53	2.49	1.96	0.129223	1.28	3.93	2.65	0.00880516	2.53	6.34	3.81	9.17364e-05	1.92	6.14	4.22	7.2009e-06	0.53	3.53	3	0.000151258	1.1	4.08	2.98	1.669e-07	1.18	4.29	3.11	0.0177691	0.63	4.03	3.43	1.24434e-05	4.42	2.07	-2.34	0.052232	4.66	3.68	-0.97
AryANE_v1_00099690	MDP0000298555_r	S	35.2	not assigned.unknown	1	AT5G55490	GEX1 (GAMETE EXPRESSED PROTEIN1)	biological process unknown		511	-0.23	-0.28	-0.05	0.770835	0.31	2.59	2.28	0.0030756	0.13	1.47	1.33	0.000198534	0.41	1.58	1.17	0.00144036	-0.3	0.62	0.91	0.0289329	0.41	2.51	2.1	0.00197942	0.37	2.73	2.36	0.0127787	0.58	2.31	1.77	0.000160814	0.65	0.31	-0.33	0.41561	0.81	1.01	0.2
AryANE_v1_00009737	MDP0000163089	AS	20.1.3.1	stress.biotic.signalling.MLO-like	2	AT1G61560	MLO6 (MILDEW RESISTANCE LOCUS O 6); calmodulin binding	defense response		620	0.33	0.5	0.18	0.354036	0.56	1.24	0.68	0.00563064	0.4	0.9	0.5	0.00728122	0.03	0.8	0.77	0.00169575	-0.01	0.64	0.64	0.0147442	0.78	1.4	0.62	0.00156166	0.18	1.09	0.91	0.0209207	-0.28	0.79	1.1	0.00177838	1.18	0.65	-0.52	0.198643	1.07	0.46	-0.6
AryANE_v1_00069254	MDP0000145890_r	S	34.10	transport.nucleotides	2	AT1G44750	ATPUP11 (Arabidopsis thaliana purine permease 11)	multidrug transport		429	2.22	2.67	0.46	0.178902	2.23	3.35	1.12	5.76124e-05	1.93	3.15	1.21	0.000257555	1.37	2.58	1.21	0.00109926	1.14	2.28	1.14	0.0281995	2.38	2.92	0.54	0.00514683	1.72	2.26	0.54	0.0691728	0.83	1.84	1.04	0.00109843	1.56	2.14	0.59	0.0757308	1.26	1.81	0.56
AryANE_v1_00106295	MDP0000349460_r	S	35.2	not assigned.unknown	1					NA	0.89	1.34	0.45	0.325006	0.51	1.63	1.12	0.00409627	0.93	2.78	1.85	0.000131957	1.03	2.92	1.89	0.000162391	0.53	1.24	0.7	0.0443746	0.48	1.64	1.16	3.49305e-05	0.33	1.37	1.03	0.029786	0.75	2.29	1.57	0.000280914	1.56	1.67	0.13	0.793644	1.36	1.98	0.63
AryANE_v1_00002286	MDP0000126679	AS	29.4	protein.postranslational modification	1	AT1G05000	tyrosine specific protein phosphatase family protein	protein amino acid phosphorylation		258	4.22	4.33	0.12	0.755224	4.63	5.08	0.45	0.00285686	4.47	5.39	0.92	0.00394018	3.62	4.95	1.34	0.000613495	3.68	4	0.32	0.16441	4.42	5.03	0.61	0.0100544	4.41	4.62	0.21	0.333694	4.25	5.3	1.08	0.000855716	3.59	3.38	-0.2	0.413909	4.04	4.71	0.67
AryANE_v1_00082470	MDP0000212263_r	S	35.2	not assigned.unknown	1	AT5G40640	unknown protein, nitrate-responsive NOI protein, putative	cell wall modification		79	3.05	3.48	0.43	0.21986	3.51	4.21	0.7	0.000699461	3.16	4.97	1.81	0.000664056	3.43	4.63	1.2	0.000261615	2.28	2.09	-0.2	0.269387	3.31	2.54	-0.77	0.00313564	3.63	4.04	0.41	0.493928	1.96	2.96	1.04	0.00211988	3.75	3.26	-0.48	0.496301	3.13	3.13	0
AryANE_v1_00103980	MDP0000319659_r	S	17.2.1	hormone metabolism.auxin.synthesis-degradation	1	AT1G51760	IAR3 (IAA-ALANINE RESISTANT 3); metallopeptidase	proteolysis		466	1.74	3.42	1.68	0.000663379	1.77	3.86	2.09	5.2974e-06	1.03	3.41	2.38	9.7708e-06	0.87	3.08	2.21	6.9778e-06	2.34	3.06	0.71	0.0305949	3.06	3.61	0.55	0.132264	2.38	2.69	0.31	0.102507	1.61	2.39	0.82	0.00401364	1.96	2.02	0.07	0.823799	1.38	2.25	0.88
AryANE_v1_00081242	MDP0000205823_r	S	27.3.35	RNA.regulation of transcription.bZIP transcription factor family	1	AT1G75390	.	.		149	5.24	5.89	0.65	0.297173	5.1	6.46	1.36	0.00119963	4.28	6	1.72	0.000253812	2.74	5.47	2.73	7.2976e-06	5.14	5.89	0.75	0.0063295	5.34	5.89	0.55	0.130956	4.18	5.05	0.86	0.0167652	2.98	3.95	1	0.00167977	2.44	4.3	1.87	0.0410511	3.42	5.47	2.06
AryANE_v1_00081789	MDP0000208628_r	S	35.2	not assigned.unknown	4	AT2G39200	MLO12 (MILDEW RESISTANCE LOCUS O 12); calmodulin binding	defense response		67.8	0.44	1.23	0.8	0.0179792	0.08	1.11	1.03	0.00616288	0.09	1.5	1.41	0.00301676	-0.17	0.83	1	0.000466911	0.7	1.06	0.35	0.329619	0.84	1.04	0.2	0.400686	1.6	1.92	0.32	0.514442	0.42	1.81	1.43	0.0049805	1.05	2.13	1.09	0.00895046	0.14	0.71	0.57
AryANE_v1_00116088	MDP0000642826_r	S	35.2	not assigned.unknown	1					NA	4.66	5.73	1.08	0.0139854	4.56	5.81	1.25	0.000237633	3.9	5.86	1.96	0.00438916	3.88	6.3	2.42	9.7793e-06	4.85	4.78	-0.08	0.736748	5.37	5.45	0.08	0.660783	3.81	4.18	0.36	0.241471	3.67	4.94	1.3	0.00391801	3.4	3.87	0.48	0.0590694	2.63	5.54	2.91
AryANE_v1_00065111	MDP0000125781_r	S	23.4.99	nucleotide metabolism.phosphotransfer and pyrophosphatases.misc	1	AT1G26640	aspartate/glutamate/uridylate kinase family protein	amino acid biosynthetic process		390	5.21	5.08	-0.12	0.736864	5.02	5.72	0.7	0.000549459	4.7	5.79	1.09	0.000240162	4.22	5.6	1.38	8.90864e-05	4.87	4.56	-0.31	0.316693	5.18	5.47	0.29	0.135276	4.77	5.29	0.52	0.0230046	3	3.73	0.76	0.00601969	4	4.12	0.13	0.84569	4.55	4.48	-0.07
AryANE_v1_00118608	MDP0000722904_r	S	29.4	protein.postranslational modification	2	AT1G20930	CDKB2;2 (CYCLIN-DEPENDENT KINASE B2;2); kinase	protein amino acid phosphorylation		556	3.34	3.82	0.49	0.161373	3.95	4.94	0.99	0.0087124	4.32	5.8	1.48	0.000126477	4.4	5.97	1.57	5.78581e-05	2.69	3.31	0.61	0.151479	3.84	4.11	0.27	0.225527	3.53	4.42	0.89	0.0141701	3.07	4.07	1.03	0.00120385	3.83	2.51	-1.31	0.101063	4.29	3.81	-0.47
AryANE_v1_00121093	MDP0000801408_r	S	33.99	development.unspecified	2	AT5G45160	root hair defective 3 GTP-binding (RHD3) family protein	biological process unknown		190	3.24	4.08	0.84	0.0745775	3.49	4.1	0.61	0.00132718	3.73	4.75	1.02	0.00330576	3.71	4.31	0.6	0.00591082	3.42	3.48	0.06	0.843857	4.19	3.93	-0.26	0.183498	3.51	3.43	-0.08	0.848795	2.2	2.95	0.78	0.00540953	3.25	3.55	0.31	0.294548	3.69	3.15	-0.53
AryANE_v1_00121633	MDP0000818514_r	S	35.2	not assigned.unknown	4					NA	5.94	5.31	-0.63	0.0233314	5.04	5.1	0.06	0.746638	4.73	5.94	1.2	0.00556105	5.16	6.22	1.06	0.0041079	5.85	4.56	-1.3	0.000663399	5.29	4.34	-0.95	0.00237085	4.52	4.67	0.15	0.62566	3.54	4.42	0.91	0.00225902	4.33	3.42	-0.9	0.192444	4.76	2.98	-1.78
AryANE_v1_00077356	MDP0000186484_r	S	35.2	not assigned.unknown	4	AT1G30190	unknown protein	biological process unknown		107	0.51	0.9	0.39	0.130405	1.83	2.85	1.03	0.112876	0.34	1.71	1.37	0.000658632	0.31	2.22	1.91	2.07462e-05	0.61	0.37	-0.25	0.177098	2.36	1.41	-0.95	0.00409313	1.17	0.9	-0.27	0.580381	0.6	1.88	1.31	0.000615268	0.51	0.59	0.1	0.616486	1.04	0.68	-0.35
AryANE_v1_00077357	MDP0000186485_r	S	35.2	not assigned.unknown	4	AT1G30190	unknown protein	biological process unknown		107	0.58	1.18	0.6	0.0666423	1.91	2.76	0.85	0.157741	0.22	1.83	1.61	0.00011598	0.42	2.17	1.75	2.65531e-05	0.46	0.31	-0.15	0.516211	2.22	1.24	-0.98	0.00683747	1.28	1.11	-0.17	0.781105	0.48	2.18	1.73	8.35954e-05	1.6	1.49	-0.09	0.604312	1.26	1	-0.25
AryANE_v1_00096240	MDP0000281940_r	S	35.2	not assigned.unknown	4					NA	5.43	4.95	-0.48	0.259975	5.02	5.01	-0.01	0.96858	4.61	5.93	1.31	0.00352885	5.11	6.17	1.07	0.00353154	5.13	4.5	-0.64	0.0111662	5.38	4.38	-0.99	0.00523924	4.38	4.74	0.36	0.371894	3.85	4.65	0.83	0.00401186	4.41	3.6	-0.8	0.176046	4.79	2.98	-1.8
AryANE_v1_00103883	MDP0000319282_r	S	1.3.6	PS.calvin cycle.aldolase	4	AT4G26510	uracil phosphoribosyltransferase / UMP pyrophosphorylase (UPT1)	metabolic process		803	4.44	3.88	-0.56	0.0577706	3.47	4.35	0.88	0.0988902	3.49	4.87	1.38	0.00206056	2.12	4.56	2.44	2.69669e-05	3.87	3.82	-0.06	0.788841	4.3	3.63	-0.67	0.00109625	3.1	3.85	0.75	0.0708626	2.45	4.47	2.05	2.39918e-05	4.05	3.67	-0.37	0.105943	3.33	3.76	0.44
AryANE_v1_00120387	MDP0000779376_r	S	35.2	not assigned.unknown	4	AT1G30190	unknown protein	biological process unknown		107	0.6	1.16	0.56	0.0724502	1.93	2.84	0.92	0.167866	0.39	1.71	1.32	0.000693155	0.36	2.09	1.73	3.39354e-05	0.4	0.31	-0.1	0.640209	2.39	1.47	-0.92	0.00440234	1.01	0.94	-0.07	0.909495	0.37	2.27	1.93	9.92994e-05	0.72	0.96	0.25	0.222255	1.34	0.81	-0.52
AryANE_v1_00042286	MDP0000333100	AS	35.2	not assigned.unknown	2					NA	3.03	4.24	1.21	0.00546247	2.09	2.57	0.48	0.482086	2.04	4.1	2.06	8.36403e-05	2.04	3.91	1.87	1.93119e-05	-0.2	3.61	3.8	6.0502e-06	0.14	3.71	3.57	2.231e-07	0.12	3.15	3.03	0.0258574	0.97	3.45	2.51	0.000133429	0.41	3.51	3.11	0.000502989	0.25	3.46	3.21
AryANE_v1_00102732	MDP0000313566_r	S	27.3.55	RNA.regulation of transcription.HDA	1	AT4G38130	HD1 (HISTONE DEACETYLASE 19, HISTONE DEACETYLASE19)	negative regulation of transcription		126	0.07	2.86	2.79	0.00220412	0.37	2.5	2.14	0.0240531	1.03	5.07	4.04	2.678e-07	0.85	5.01	4.16	6.8587e-06	-0.07	2.05	2.11	0.000419541	0.26	2.45	2.19	4.66691e-05	0.26	2.72	2.46	0.0283957	1.36	3.53	2.2	0.000194863	2.92	0.33	-2.58	0.0259377	3.17	1.22	-1.94
AryANE_v1_00075870	MDP0000178874_r	S	29.1.12	protein.aa activation.aspartate-tRNA ligase	4	AT4G26870	aspartyl-tRNA synthetase, putative / aspartate--tRNA ligase, putative	translation		137	0.48	2.05	1.58	0.00489744	0.87	2.04	1.17	0.0175792	1.07	2.8	1.73	6.01078e-05	0.6	2.76	2.16	7.7939e-06	0.31	1.72	1.41	0.00214332	0.52	1.9	1.38	1.36641e-05	0.86	2.3	1.44	0.0273107	0.32	2.47	2.19	3.27698e-05	1.92	1.61	-0.3	0.393691	1.4	1.93	0.54
AryANE_v1_00092285	MDP0000262184_r	S	29.4.1.57	protein.postranslational modification.kinase.receptor like cytoplasmatic kinase VII	1	AT3G55950	protein kinase family protein	protein amino acid phosphorylation		209	-0.18	1.66	1.85	0.000375915	0.37	1.16	0.79	0.104154	-0.09	2.74	2.83	7.5562e-06	-0.06	2.21	2.28	7.4707e-06	-0.18	1.5	1.67	0.00742898	-0.14	1.77	1.91	5.93812e-05	-0.06	2.11	2.17	0.0232221	-0.32	1.43	1.79	0.000573018	-0.51	-0.38	0.14	0.471745	-1.07	0.32	1.39
AryANE_v1_00101194	MDP0000305960_r	S	35.2	not assigned.unknown	1					NA	-0.31	1.26	1.57	0.00609613	-0.06	1.34	1.41	0.0193655	-0.18	1.39	1.57	9.98134e-05	-0.09	1.18	1.27	0.00144359	-0.1	0.74	0.83	0.0050326	-0.05	0.91	0.96	5.21905e-05	-0.19	0.65	0.84	0.0627926	-0.77	0.31	1.11	0.00099355	0.25	0.93	0.69	0.0247863	0.02	0.82	0.8
AryANE_v1_00108256	MDP0000387483_r	S	35.2	not assigned.unknown	2	AT2G44260	unknown protein	N-terminal protein myristoylation		251	0.41	2.66	2.26	0.0069195	-0.07	1.74	1.81	0.0226385	0.66	2.04	1.38	0.00149954	0.33	1.38	1.06	0.00682872	0.28	2.71	2.42	0.00030562	0.1	2.38	2.28	2.86339e-05	-0.02	1.23	1.25	0.0273377	0.4	1.18	0.81	0.00427576	-0.52	-0.41	0.12	0.501377	-0.55	0.16	0.72
AryANE_v1_00110090	MDP0000445369_r	S	35.2	not assigned.unknown	2	AT5G15090	porin, putative / voltage-dependent anion-selective channel protein, putative	anion transport		54.7	1.43	2.45	1.03	0.00422395	1.49	2.09	0.6	0.335615	2.94	3.83	0.89	0.00341188	3.26	4.29	1.03	0.000736218	1.28	2.26	0.97	0.00261596	1.39	2.33	0.94	0.00609381	1.92	2.84	0.92	0.0261789	2.51	3.41	0.93	0.00576365	2.06	1.03	-1.02	0.0651296	2.26	1.79	-0.46
AryANE_v1_00115069	MDP0000609114_r	S	16.2.1.10	secondary metabolism.phenylpropanoids.lignin biosynthesis.CAD	4	AT4G37980	ELI3-1 (ELICITOR-ACTIVATED GENE 3); oxidoreductase/ zinc ion binding	metabolic process		487	1.7	4.63	2.93	7.19571e-05	1.68	4.46	2.78	0.0134824	1.29	4.57	3.28	0.000167728	0.97	2.99	2.02	0.00234438	0.73	1.57	0.83	0.00546709	0.43	1.94	1.51	3.86526e-05	0.7	1.77	1.06	0.0193216	-0.58	0.73	1.35	0.000377094	-0.09	0.56	0.66	0.121679	-0.06	2.36	2.43
AryANE_v1_00041879	MDP0000324950	AS	35.2	not assigned.unknown	1					NA	1.07	2.53	1.47	0.000941661	0.48	1.88	1.4	0.0607467	0.57	3	2.43	0.00203171	0.84	3.54	2.7	4.6877e-06	0.61	1.39	0.77	0.0146609	0.51	2.15	1.64	7.45869e-05	1.36	2.74	1.38	0.0207741	1.42	3.14	1.76	9.32385e-05	2.54	0.75	-1.78	0.00740304	2.5	1.36	-1.13
AryANE_v1_00079129	MDP0000195348_r	S	35.2	not assigned.unknown	2	AT5G64510	unknown protein	biological process unknown		125	2.38	3.52	1.14	0.0027738	3.18	3.58	0.41	0.167075	2.8	4.58	1.78	0.000229009	2.71	4.35	1.64	5.1089e-05	2.33	2.46	0.12	0.47945	2.75	3.5	0.75	0.00152684	2.13	2.91	0.78	0.0272336	2.16	3.05	0.92	0.00232338	3.38	2.55	-0.82	0.123503	3.05	2.95	-0.09
AryANE_v1_00042473	MDP0000336268	AS	35.2	not assigned.unknown	2					NA	0.89	1.68	0.79	0.00970372	0.44	1.31	0.87	0.0122249	0.7	1.57	0.87	0.00678142	0.64	1.84	1.2	0.00089474	0.68	1.51	0.83	0.019702	0.63	1.36	0.73	0.00215794	0.89	1.77	0.88	0.0281929	0.5	1.87	1.4	0.00135339	1.44	1.55	0.12	0.502395	1.33	0.99	-0.33
AryANE_v1_00080799	MDP0000203534_r	S	29.4.1.57	protein.postranslational modification.kinase.receptor like cytoplasmatic kinase VII	2	AT1G53730	leucine-rich repeat transmembrane protein kinase, putative	protein amino acid phosphorylation		754	2.21	3.63	1.42	0.00242151	3.16	3.11	-0.05	0.729413	2.04	4.2	2.16	0.00212332	1.94	3.2	1.26	0.00187102	2.1	2.78	0.67	0.219532	1.98	3.87	1.89	0.00369583	1.78	2.67	0.89	0.129895	0.91	1.57	0.69	0.00932174	2.25	2.44	0.2	0.755755	1.67	1.96	0.29
AryANE_v1_00090604	MDP0000253952_r	S	16.1.1.1	secondary metabolism.isoprenoids.non-mevalonate pathway.DXS	4	AT4G15560	CLA1 (CLOROPLASTOS ALTERADOS 1)	metabolic process		999	2.86	4.94	2.09	0.00414005	4.21	5.67	1.46	0.0685911	4.53	5.79	1.26	0.00146208	4.91	5.86	0.95	0.00454463	2.42	2.59	0.16	0.394635	2.06	3.28	1.22	0.00863764	3.73	4.57	0.84	0.0108797	2.3	3.47	1.2	0.000456901	3.12	2.25	-0.86	0.227666	3.67	3.19	-0.47
AryANE_v1_00108657	MDP0000399965_r	S	21.2.1	redox.ascorbate and glutathione.ascorbate	4	AT3G09640	APX2 (ASCORBATE PEROXIDASE 2); L-ascorbate peroxidase	electron transport		135	2.18	3.03	0.85	0.00799235	2.35	3.25	0.9	0.122908	1.64	2.6	0.96	0.00222007	1.5	2.88	1.38	0.000924373	2.9	2.48	-0.43	0.0447429	2.07	2.56	0.49	0.00957137	1.44	1.92	0.48	0.243067	0.17	1.12	0.99	0.00145529	1.25	2	0.76	0.0180549	0.86	1.4	0.55
AryANE_v1_00077973	MDP0000189498_r	S	35.2	not assigned.unknown	1	B9N3E5_POPTR	Predicted protein		Populus trichocarpa (Western balsam poplar) (Populus balsamifera subsp. trichocarpa)	104	0.15	1.12	0.98	0.144327	0.11	1.01	0.91	0.0223385	0.03	1.92	1.89	3.81098e-05	0	1.35	1.35	0.0007482	0.17	0.91	0.74	0.00726367	-0.26	0.84	1.1	6.67394e-05	0.23	2.8	2.57	0.0334861	0.34	3.21	2.9	3.0198e-06	1.47	3.32	1.86	0.00266924	0.2	2.71	2.52
AryANE_v1_00077282	MDP0000186122_r	S	3.8.2	minor CHO metabolism.galactose.alpha-galactosidases	1	AT5G08380	ATAGAL1 (ARABIDOPSIS THALIANA ALPHA-GALACTOSIDASE 1); alpha-galactosidase	carbohydrate metabolic process		466	1.54	1.52	-0.02	0.958747	0.74	2.09	1.35	0.0127002	0.73	2.26	1.53	0.00398313	0.54	1.27	0.73	0.0032114	1.44	2.26	0.82	0.00631306	0.97	2.31	1.34	0.00526953	1.04	2.15	1.11	0.0746757	2.07	2.95	0.91	0.00789809	0.14	1.19	1.06	0.235556	0.07	1.3	1.23
AryANE_v1_00078785	MDP0000193560_r	S	35.2	not assigned.unknown	2	AT5G07640	zinc finger (C3HC4-type RING finger) family protein	biological process unknown		65.9	1.76	2.14	0.39	0.0854846	1.66	1.72	0.06	0.896395	1.14	2.1	0.96	0.00160816	1.19	2.11	0.92	0.00159976	0.88	2.16	1.27	0.00398293	1.46	2.59	1.13	0.00246094	2.25	2.75	0.5	0.145622	1	3	2.03	0.000163558	1.02	1.56	0.55	0.0411227	-0.02	1.93	1.96
AryANE_v1_00042770	MDP0000341326	AS	35.2	not assigned.unknown	4					NA	5.1	3.25	-1.85	0.219907	4.64	4.43	-0.21	0.518734	4.05	4.99	0.94	0.0033535	3.42	5.21	1.79	2.31525e-05	2.34	5.61	3.27	0.00187199	2.04	5.75	3.71	1.03421e-05	2.49	5.32	2.83	0.0311089	2.14	4.92	2.82	7.02872e-05	4.69	5.03	0.35	0.216855	4.56	4.72	0.16
AryANE_v1_00109018	MDP0000410930_r	S	27.4	RNA.RNA binding	4	AT3G15010	RNA recognition motif (RRM)-containing protein	0		310	1.9	2.14	0.24	0.507127	1.14	1.72	0.58	0.238743	1.09	2.31	1.22	0.000708635	1.46	2.33	0.87	0.00141283	0.19	2.11	1.91	0.000116291	0.41	2.74	2.33	1.72495e-05	0.96	2.3	1.34	0.0330141	2.18	3.16	1.02	0.00248636	3.4	2.34	-1.05	0.0182959	3.15	2.75	-0.4
AryANE_v1_00114082	MDP0000575061_r	S	27.4	RNA.RNA binding	4	AT3G15010	RNA recognition motif (RRM)-containing protein	0		310	1.63	2.12	0.5	0.278812	1.06	1.76	0.71	0.156642	1.2	1.96	0.75	0.00156885	1.22	2.11	0.89	0.000846989	0.4	2.17	1.77	0.00109326	0.14	2.48	2.34	2.81595e-05	1.08	2.25	1.17	0.0431172	1.57	2.94	1.4	0.000220171	3.3	2.33	-0.96	0.0286404	2.99	2.66	-0.33
AryANE_v1_00101895	MDP0000309445_r	S	27.3.27	RNA.regulation of transcription.NAC domain transcription factor family	2	AT3G03200	ANAC045 (Arabidopsis NAC domain containing protein 45); transcription factor	multicellular organismal development		89.7	0.89	0.83	-0.06	0.811314	0.46	0.71	0.25	0.114021	1.1	2.98	1.88	5.65514e-05	1.49	3.66	2.17	9.8109e-06	0.16	1.71	1.54	0.000664753	0.28	0.84	0.56	0.00334611	0.07	2.21	2.14	0.0348077	0.64	3.16	2.56	5.1721e-06	0.01	0.83	0.83	0.146517	0.13	0.45	0.32
AryANE_v1_00067843	MDP0000138709_r	S	26.9	misc.glutathione S transferases	2	AT1G78380	ATGSTU19 (GLUTATHIONE TRANSFERASE 8); glutathione transferase	DNA methylation		342	6.02	3.81	-2.2	0.139999	5.2	4.98	-0.22	0.520959	4.72	6	1.28	0.000152279	3.85	5.93	2.08	1.02712e-05	2.97	6.42	3.44	0.000786967	2.65	6.72	4.07	2.88371e-05	3.02	6.24	3.22	0.0305081	2.09	6.2	4.14	1.7805e-06	5.92	5.99	0.08	0.640294	5.71	5.51	-0.19
AryANE_v1_00099905	MDP0000299709_r	S	30.2.17	signalling.receptor kinases.DUF 26	2	AT4G23180	CRK10 (CYSTEINE-RICH RLK10); kinase	protein amino acid phosphorylation		664	2.66	3.24	0.59	0.196645	1.52	2.15	0.63	0.178121	1.34	2.41	1.07	0.00700586	1.24	2.45	1.21	0.00637692	2.25	3.26	1.01	0.00283177	0.68	2.47	1.79	0.00115846	0.82	2.23	1.4	0.020967	1.29	2.17	0.91	0.00264916	0.79	3.48	2.7	0.0236799	0.93	1.93	1.01
AryANE_v1_00044636	MDP0000368108	AS	35.2	not assigned.unknown	2					NA	2.33	2.79	0.47	0.0604779	1.56	2.53	0.97	0.021057	1.41	2.91	1.5	2.9679e-05	0.92	2.64	1.73	0.000139748	1.29	2.23	0.93	0.00273077	1.85	2.69	0.84	0.000228563	1.55	2.91	1.36	0.0244837	1.13	2.7	1.61	7.45172e-05	2.44	2.33	-0.1	0.559163	2.16	1.99	-0.17
AryANE_v1_00071966	MDP0000159054_r	S	35.2	not assigned.unknown	4	AT2G44640	unknown protein	biological process unknown		179	1.38	2	0.63	0.0997471	0.55	1.52	0.97	0.0415916	0.8	1.82	1.02	0.000485992	0.72	1.99	1.27	0.000443233	0.6	2.13	1.53	0.000360275	0.43	1.75	1.32	0.000374151	1.24	1.74	0.5	0.0297023	0.98	1.81	0.86	0.00667035	1.58	1.89	0.32	0.204201	0.57	1.13	0.57
AryANE_v1_00075178	MDP0000175360_r	S	29.4.1.57	protein.postranslational modification.kinase.receptor like cytoplasmatic kinase VII	1	AT3G21630	protein kinase family protein	protein amino acid phosphorylation		548	2.47	3.41	0.94	0.0177864	3.64	3.64	0	0.993871	3.13	4.11	0.98	0.000559921	2.66	3.45	0.79	0.00288155	1.96	3.24	1.27	0.00213705	2.78	3.67	0.9	0.00863526	2.68	3.11	0.43	0.458687	1.41	2.1	0.72	0.0077995	1.63	1.69	0.07	0.694933	1.83	2.48	0.66
AryANE_v1_00079619	MDP0000197716_r	S	30.2.17	signalling.receptor kinases.DUF 26	2	AT5G38280	PR5K (PR5-like receptor kinase); kinase/ transmembrane receptor protein serine/threonine kinase	protein amino acid phosphorylation		313	2.79	3.29	0.51	0.0932336	2.47	3.24	0.77	0.0105301	2.7	3.92	1.22	9.17849e-05	2.62	3.83	1.21	0.00199429	1.7	2.86	1.15	0.00122984	2.16	3.7	1.54	6.0056e-06	2.4	3.38	0.98	0.0109215	2.75	3.83	1.11	0.00112637	3.51	3.55	0.05	0.841488	2.82	2.84	0.03
AryANE_v1_00100686	MDP0000303462_r	S	35.2	not assigned.unknown	4	AT2G44640	unknown protein	biological process unknown		177	1.3	1.98	0.68	0.0729869	0.65	1.61	0.96	0.0403726	0.79	1.88	1.09	0.000912379	0.65	2.21	1.56	8.68939e-05	0.74	2.02	1.27	0.000714043	0.51	1.66	1.15	0.0005992	1.17	1.9	0.73	0.0173311	1.08	1.95	0.9	0.00553905	1.58	1.88	0.31	0.185644	0.71	1.35	0.65
AryANE_v1_00100857	MDP0000304278_r	S	35.2	not assigned.unknown	2	AT3G52040	unknown protein	biological process unknown		105	4.14	4.28	0.15	0.563944	3.14	3.57	0.43	0.103493	3.07	4.09	1.02	0.00459139	2.96	3.94	0.98	0.00331809	2.81	4.68	1.86	0.000389244	3.18	4.67	1.49	0.00391129	2.1	3.25	1.15	0.0128036	2.93	3.78	0.89	0.00250552	4.08	4.33	0.26	0.206341	3.46	4.02	0.57
AryANE_v1_00112611	MDP0000527718_r	S	30.11	signalling.light	4	AT5G64330	NPH3 (NON-PHOTOTROPIC HYPOCOTYL 3); signal transducer	response to light stimulus		188	0.79	1.12	0.33	0.199436	0.8	1.74	0.94	0.0490758	0.58	1.39	0.81	0.00399438	0.65	1.31	0.66	0.00874678	0.52	1.68	1.15	0.00329825	0.73	1.46	0.73	0.00889301	0.82	2	1.18	0.0374263	-0.01	1.4	1.45	0.00523422	0.57	0.67	0.11	0.663591	0.56	0.74	0.19
AryANE_v1_00117874	MDP0000698970_r	S	35.2	not assigned.unknown	1					NA	0.08	1.22	1.15	0.141875	0.13	1.28	1.15	0.0690231	0.54	3.31	2.77	3.0696e-06	0.45	3.13	2.68	0.000158847	0.14	0.95	0.8	0.00955619	-0.01	0.81	0.82	0.00378978	0.17	3.27	3.09	0.0258519	0.95	3.12	2.2	0.000690177	2.95	0.71	-2.23	0.0515787	2.11	1.51	-0.6
AryANE_v1_00118261	MDP0000710999_r	S	20.1.7	stress.biotic.PR-proteins	1	AT5G17680	disease resistance protein (TIR-NBS-LRR class), putative	apoptosis		400	0.67	1.73	1.06	0.0202219	0.65	1.58	0.93	0.0649604	0.56	2.57	2.01	7.5249e-06	0.32	1.91	1.59	5.45486e-05	0.09	1.35	1.25	0.00117582	0.38	1.33	0.95	0.000460704	0.45	1.41	0.96	0.0645788	-0.44	0.6	1.08	0.00868728	1.01	0.17	-0.83	0.0337557	1.27	0.88	-0.38
AryANE_v1_00118707	MDP0000726027_r	S	35.2	not assigned.unknown	1	AT5G53930	unknown protein	N-terminal protein myristoylation		72.8	1.86	2	0.14	0.512674	1.4	3.07	1.67	0.0527367	1.57	4.11	2.54	5.4719e-05	1.47	3.78	2.32	3.04044e-05	1.59	2.79	1.19	0.000920777	2.41	3.26	0.85	0.00262969	2.44	3.88	1.44	0.0220906	1.81	3.17	1.39	0.00100064	2.74	2.62	-0.11	0.884865	2.18	2.75	0.57
AryANE_v1_00124232	MDP0000899349_r	S	35.2	not assigned.unknown	4					NA	3.94	3.98	0.04	0.866159	3.91	4.11	0.21	0.664049	3.7	4.45	0.75	0.00151987	3.48	4.08	0.6	0.0071626	3.18	4.13	0.95	0.00575485	3.45	4.24	0.79	0.00303197	3.36	4.11	0.75	0.0100752	2.8	3.87	1.1	0.00689466	3.65	2.32	-1.31	0.0279834	3.34	3.25	-0.09
AryANE_v1_00113463	MDP0000555979_r	S	20.1	stress.biotic	2	AT2G25470	leucine-rich repeat family protein	signal transduction		100	2.67	1.37	-1.3	0.0688632	0.22	0.8	0.58	0.0666509	0.55	1.81	1.26	0.000818843	0.41	1.33	0.93	0.00104345	2.06	1.7	-0.36	0.328469	0.04	1.48	1.44	0.00139133	0.63	1.45	0.82	0.0856706	0.66	1.56	0.93	0.00235659	-0.18	2.02	2.21	0.00164126	-0.21	-0.18	0.04
AryANE_v1_00096072	MDP0000281046_r	S	30.2.17	signalling.receptor kinases.DUF 26	2	AT1G56130	leucine-rich repeat family protein / protein kinase family protein	protein amino acid phosphorylation		651	2.74	2.98	0.25	0.251713	1.93	2.14	0.21	0.592235	2.67	3.83	1.16	0.00446354	2.69	3.39	0.7	0.0027665	1.56	2.3	0.73	0.0420442	1.7	2.79	1.09	0.00178266	1.68	3.55	1.87	0.0367288	1.06	3.26	2.23	2.1727e-05	2.96	1.91	-1.04	0.186689	3.02	2.44	-0.58
AryANE_v1_00055149	MDP0000707712	AS	20.2.99	stress.abiotic.unspecified	1	AT1G69080	universal stress protein (USP) family protein	response to stress		174	1.78	1.54	-0.23	0.313994	1.64	2	0.36	0.0741541	0.55	1.8	1.25	0.000500659	0.87	2.02	1.15	0.0010661	1.02	1.63	0.6	0.0172446	1.9	3.06	1.16	0.000858832	0.52	2.06	1.54	0.020941	0.94	2.59	1.68	8.67501e-05	1.12	1.01	-0.1	0.645098	2.19	2.76	0.58
AryANE_v1_00064965	MDP0000125021_r	S	34.14	transport.unspecified cations	4	AT3G25410	bile acid:sodium symporter family protein	sodium ion transport		505	1.93	2.54	0.62	0.0389539	2.42	2.74	0.32	0.463926	2.47	3.98	1.5	0.00184419	1.56	3.24	1.68	3.18113e-05	1.75	1.85	0.09	0.732106	1.76	2.95	1.19	2.85944e-05	1.6	2.64	1.04	0.0440327	1.45	2.69	1.27	0.00033702	2.34	1.28	-1.05	0.101237	1.97	1.11	-0.85
AryANE_v1_00074432	MDP0000171640_r	S	11.3.5	lipid metabolism.Phospholipid synthesis.diacylglycerol kinase	2	AT2G20900	diacylglycerol kinase	protein kinase C activation		619	4.12	4.82	0.71	0.24314	5.1	5.57	0.47	0.0356828	5.02	5.94	0.92	0.00397287	5.11	5.65	0.54	0.00975585	4.02	4.51	0.49	0.257977	4.8	5.45	0.65	0.00818516	4.72	5.45	0.73	0.0136111	3.46	4.44	1.02	0.00121668	3.79	3.24	-0.54	0.0440192	4.03	3.98	-0.05
AryANE_v1_00077369	MDP0000186537_r	S	33.99	development.unspecified	1	AT1G02090	FUS5 (FUSCA 5); MAP kinase kinase	photomorphogenesis		192	2.13	2.04	-0.08	0.670936	2.81	2.66	-0.15	0.55788	2.81	3.57	0.76	0.00232792	2.01	2.67	0.67	0.00321562	1.49	2.23	0.74	0.0137015	1.93	2.55	0.62	0.00995308	1.76	2.84	1.08	0.0214046	0.06	1.62	1.59	0.000135125	1.61	1.44	-0.16	0.390907	1.59	1.58	-0.01
AryANE_v1_00088324	MDP0000242639_r	S	26.13	misc.acid and other phosphatases	1	AT2G03450	ATPAP9/PAP9 (purple acid phosphatase 9); acid phosphatase/ protein serine/threonine phosphatase	biological process unknown		80.9	4.37	5.19	0.83	0.0707493	3.65	4.32	0.67	0.0387331	4.07	5.21	1.14	0.00227783	4.76	5.6	0.84	0.00147346	3.23	4.13	0.89	0.0269476	3.5	5.16	1.66	0.000654856	4.06	4.53	0.47	0.081028	3.89	4.68	0.82	0.00456455	4.2	4.76	0.57	0.0471121	4.17	4.63	0.46
AryANE_v1_00088843	MDP0000245208_r	S	34.14	transport.unspecified cations	4	AT3G25410	bile acid:sodium symporter family protein	sodium ion transport		505	2.27	2.58	0.32	0.159035	2.4	2.81	0.41	0.359294	2.36	3.85	1.49	0.00182749	1.56	3.21	1.65	3.36925e-05	1.7	1.73	0.02	0.934446	1.53	2.62	1.09	0.000123365	1.34	2.41	1.07	0.0192632	0.84	2.03	1.22	0.000420058	2.15	1.1	-1.04	0.100701	2.01	1.19	-0.81
AryANE_v1_00091929	MDP0000260519_r	S	30.2.17	signalling.receptor kinases.DUF 26	2	AT4G18250	receptor serine/threonine kinase, putative	protein amino acid phosphorylation		195	1.8	2.12	0.32	0.216744	2.17	2.53	0.36	0.0623619	2.92	4.04	1.12	0.00539039	2.02	3.21	1.19	0.000483855	1.29	1.9	0.6	0.0247516	1.79	2.68	0.89	0.000821504	1.84	2.12	0.28	0.36952	0.71	1.97	1.29	0.00202869	2	1.56	-0.43	0.0893647	2	1.52	-0.48
AryANE_v1_00093092	MDP0000265885_r	S	35.2	not assigned.unknown	2	AT1G15780	unknown protein	regulation of transcription, DNA-dependent		304	0.67	0.48	-0.18	0.491445	1.31	2.23	0.92	0.0136579	1.01	2.18	1.16	0.000523841	0.85	2.08	1.23	0.000420735	0.11	0.71	0.59	0.0477283	0.84	1.81	0.97	0.00493348	0.93	1.38	0.45	0.0365503	-0.32	0.5	0.86	0.00671581	-0.12	0.28	0.41	0.144869	0.08	0.39	0.32
AryANE_v1_00093829	MDP0000269684_r	S	30.2.17	signalling.receptor kinases.DUF 26	2	AT1G56130	leucine-rich repeat family protein / protein kinase family protein	protein amino acid phosphorylation		263	1.19	1.2	0.01	0.955734	3.86	3.24	-0.62	0.0574146	2.81	3.66	0.85	0.00146574	1.84	3.08	1.24	0.000418437	0.66	0.78	0.11	0.545102	1.21	2.37	1.16	0.00573152	0.98	2.38	1.4	0.0336041	0.58	1.66	1.11	0.00231208	1.28	0.61	-0.66	0.262072	0.64	0.1	-0.54
AryANE_v1_00096487	MDP0000283081_r	S	33.99	development.unspecified	2	AT5G13170	nodulin MtN3 family protein	cellular component organization and biogenesis		285	0.2	0.88	0.68	0.177876	1.95	2.43	0.48	0.570598	0.78	3.02	2.24	0.000825367	0.51	2.29	1.79	3.59087e-05	0.03	0.01	-0.03	0.871946	0.91	2.69	1.78	0.000663598	0.23	1.45	1.22	0.0391645	-0.44	0.94	1.41	0.00454274	0.41	0.01	-0.39	0.337194	0.7	1.73	1.03
AryANE_v1_00098739	MDP0000294123_r	S	33.99	development.unspecified	1	AT5G43920	transducin family protein / WD-40 repeat family protein	biological process unknown		158	2.72	2.75	0.04	0.860239	2.58	3.03	0.45	0.0628465	2.28	3.22	0.94	0.000769069	2.13	2.8	0.67	0.00849776	1.9	2.72	0.81	0.0123681	2.4	3.12	0.72	0.00308894	2.17	2.97	0.8	0.0266658	2.13	3.1	1	0.00174033	2.9	2.53	-0.35	0.18784	2.68	2.99	0.31
AryANE_v1_00104478	MDP0000321493_r	S	35.2	not assigned.unknown	1					NA	0.25	0.66	0.41	0.138209	-0.14	0.96	1.1	0.0237488	1.28	4.44	3.16	5.69203e-05	1.42	4.17	2.75	0.000178561	0.11	0.71	0.59	0.0728328	0.16	0.92	0.76	0.00364805	0.65	2.96	2.31	0.0316084	-0.24	2.45	2.72	2.10217e-05	2.3	0.86	-1.43	0.20404	2.52	0.52	-1.99
AryANE_v1_00104972	MDP0000326734_r	S	10.6.3	cell wall.degradation.pectate lyases and polygalacturonases	1	AT2G41850	endo-polygalacturonase, putative	carbohydrate metabolic process		446	-0.13	-0.03	0.1	0.65534	3.2	3.34	0.14	0.896744	0.67	2.17	1.5	0.00153677	1.62	3.1	1.48	0.000121307	-0.17	-0.31	-0.15	0.432933	1.64	4.36	2.72	0.000435192	0.34	1.26	0.92	0.0428442	0.05	1.13	1.11	0.00500459	0.52	-0.26	-0.77	0.147843	2.53	1.32	-1.2
AryANE_v1_00108401	MDP0000391876_r	S	35.2	not assigned.unknown	4	AT3G21640	TWD1 (TWISTED DWARF 1); FK506 binding / peptidyl-prolyl cis-trans isomerase	protein folding		74.3	1.49	1.63	0.15	0.522893	1.05	1.45	0.4	0.0689039	0.94	1.92	0.97	0.00353311	1.33	1.9	0.57	0.0068264	0.82	1.27	0.44	0.0425212	0.76	1.77	1.01	0.00167859	1.17	2.16	0.99	0.0249267	0.99	1.83	0.88	0.00886854	1.42	1.24	-0.17	0.463548	1.04	1.42	0.39
AryANE_v1_00109524	MDP0000426324_r	S	30.2.17	signalling.receptor kinases.DUF 26	2	AT5G38280	PR5K (PR5-like receptor kinase); kinase/ transmembrane receptor protein serine/threonine kinase	protein amino acid phosphorylation		311	2.97	3.67	0.7	0.0163902	3.37	3.7	0.33	0.0633901	3.62	4.9	1.28	0.000529192	3.27	4.11	0.85	0.00378197	2.19	2.81	0.61	0.0958013	3.18	3.99	0.81	0.00351923	2.95	4.07	1.12	0.0375685	2.64	4.07	1.47	0.000261333	3.95	3.58	-0.36	0.168007	3.89	3.37	-0.52
AryANE_v1_00118160	MDP0000707712_r	S	20.2.99	stress.abiotic.unspecified	1	AT1G69080	universal stress protein (USP) family protein	response to stress		174	4.45	3.78	-0.66	0.0583675	2.7	3.32	0.62	0.010308	1.99	4.37	2.38	2.56531e-05	0.84	4.57	3.73	5.494e-06	3.4	3.94	0.53	0.108784	2.72	3.66	0.94	0.0014091	1.11	3.13	2.02	0.0291972	0.27	3.42	3.19	1.2491e-06	2.88	3.01	0.14	0.465386	2.11	2.96	0.85
AryANE_v1_00125939	MDP0000950236_r	S	35.2	not assigned.unknown	1	AT3G55950	protein kinase family protein	protein amino acid phosphorylation		57	1.21	1.62	0.41	0.077314	0.51	1.44	0.93	0.0335683	0.57	2.5	1.93	2.47598e-05	0.71	2.12	1.41	0.000414838	0.54	1.07	0.52	0.0485981	0.4	1.68	1.28	0.0015605	0.71	2.18	1.47	0.0330982	0.62	1.74	1.16	0.00090899	1.21	1.61	0.41	0.082406	0.55	1.14	0.6
AryANE_v1_00065170	MDP0000126107_r	S	21.2.1	redox.ascorbate and glutathione.ascorbate	4	AT3G09640	APX2 (ASCORBATE PEROXIDASE 2); L-ascorbate peroxidase	electron transport		336	2.35	3.55	1.2	0.00540942	2.04	3.03	0.99	0.0525687	1.6	2.61	1	0.000431922	1.45	2.73	1.28	0.000724167	3.22	2.61	-0.62	0.0429727	2.14	2.61	0.47	0.0218921	1.08	1.81	0.73	0.0748941	0.45	1.52	1.1	0.001938	1.47	2.86	1.4	0.00368516	1.7	2.25	0.55
AryANE_v1_00078596	MDP0000192572_r	S	21.2.1	redox.ascorbate and glutathione.ascorbate	4	AT3G09640	APX2 (ASCORBATE PEROXIDASE 2); L-ascorbate peroxidase	electron transport		338	2.3	3.5	1.21	0.00458805	1.81	2.84	1.03	0.0367339	1.47	2.45	0.98	0.00321267	1.33	2.72	1.39	0.000593429	3.26	2.49	-0.78	0.0174834	2	2.48	0.48	0.0107923	0.98	1.29	0.31	0.218839	0.67	1.36	0.73	0.00735124	1.43	2.72	1.3	0.00444576	1.25	2.15	0.91
AryANE_v1_00102178	MDP0000310842_r	S	34.99	transport.misc	2	AT1G15170	MATE efflux family protein	multidrug transport		560	4.5	6.01	1.51	0.00627434	5.07	6.25	1.19	0.0198052	4.22	5.44	1.22	0.000200703	3.92	5.13	1.21	0.000469382	4.26	4.56	0.3	0.206923	5.23	5.58	0.35	0.0786847	3.68	4.7	1.02	0.0640935	3.43	4.67	1.28	0.000325378	4.73	4.86	0.15	0.572	4.77	5.4	0.64
AryANE_v1_00082045	MDP0000210077_r	S	21.2.1	redox.ascorbate and glutathione.ascorbate	1	AT3G09640	APX2 (ASCORBATE PEROXIDASE 2); L-ascorbate peroxidase	electron transport		385	2.43	3.8	1.37	0.00148689	2.7	3.65	0.95	0.109436	1.66	2.83	1.17	0.00105263	1.65	2.94	1.29	0.000773323	3.47	2.75	-0.72	0.0111015	2.38	2.86	0.48	0.0135136	1.65	1.99	0.33	0.433602	0.43	1.36	0.96	0.00801923	1.52	2.49	0.98	0.0182333	1.41	2.12	0.72
AryANE_v1_00089363	MDP0000248088_r	S	35.2	not assigned.unknown	4	AT3G13060	ECT5	biological process unknown		755	4.14	5.05	0.91	0.00711245	4.94	4.96	0.02	0.878092	4.58	5.67	1.09	0.00236412	4.37	5.32	0.95	0.000822117	3.84	4.57	0.72	0.0335001	4.06	4.71	0.65	0.0930337	4.04	4.74	0.7	0.0591629	2.53	3.46	0.96	0.00526303	3.16	3.27	0.12	0.502093	3.3	3.59	0.3
AryANE_v1_00099777	MDP0000299015_r	S	26.2	misc.UDP glucosyl and glucoronyl transferases	4	AT5G49690	UDP-glucoronosyl/UDP-glucosyl transferase family protein	metabolic process		178	6.19	6.38	0.2	0.313312	4.89	5.25	0.36	0.21017	4.46	6.3	1.84	0.000113319	4.93	5.99	1.07	0.000361045	5.83	5.13	-0.71	0.00986173	4.54	5.16	0.62	0.14499	4.67	5.65	0.98	0.0556825	4.73	5.8	1.11	0.000928894	5.51	6.56	1.06	0.0117468	4.99	5.62	0.63
AryANE_v1_00084676	MDP0000223257_r	S	30.2.20	signalling.receptor kinases.wheat LRK10 like	2	AT1G66910	protein kinase, putative	protein amino acid phosphorylation		90.5	2.36	2.88	0.52	0.492328	1.98	2.38	0.4	0.353313	1.66	2.87	1.21	0.00171903	1.14	2.63	1.49	0.00220388	1.47	3.05	1.58	0.000285396	1.66	2.99	1.33	0.0120795	0.94	1.86	0.92	0.0522741	0.65	1.79	1.17	0.00536564	0.85	3.11	2.27	0.00970309	0.7	2.44	1.75
AryANE_v1_00045594	MDP0000398595	AS	35.2	not assigned.unknown	1	AT5G56760	AtSerat1;1 (SERINE ACETYLTRANSFERASE 52); serine O-acetyltransferase	cysteine biosynthetic process from serine		63.2	0.5	1.35	0.85	0.0830279	0.86	1.55	0.69	0.149376	0.59	2.64	2.05	0.000135615	0.79	2.7	1.91	0.00172503	0.63	1.45	0.81	0.00828174	0.32	1.19	0.87	0.0143185	0.3	2.12	1.82	0.0271304	-0.21	1.74	1.98	4.89449e-05	0.18	0.28	0.11	0.565224	0.91	1.19	0.29
AryANE_v1_00081540	MDP0000207393_r	S	35.2	not assigned.unknown	2	AT2G38430	unknown protein	protein modification process		228	3.1	2.83	-0.27	0.270807	1.39	1.99	0.61	0.0305178	2.08	2.81	0.73	0.00326058	2.94	4.01	1.07	0.000419253	1.91	3.3	1.38	0.000669436	1.99	1.77	-0.22	0.381937	2.31	2.41	0.1	0.851543	1.97	3.66	1.72	0.000116476	2.74	2.81	0.08	0.851293	1.62	1.3	-0.31
AryANE_v1_00084121	MDP0000220559_r	S	20.2.1	stress.abiotic.heat	1	AT1G56410	ERD2/HSP70T-1 (EARLY-RESPONSIVE TO DEHYDRATION 2); ATP binding	protein folding		124	4.62	4.08	-0.54	0.0621881	3.39	3.54	0.15	0.346528	3.29	4.12	0.83	0.00705236	3.3	3.98	0.68	0.0042388	3.22	4.47	1.24	0.00183117	3.14	3.72	0.58	0.0431919	1.68	2.66	0.98	0.0209046	1.55	2.8	1.28	0.00275346	3.16	1.68	-1.47	0.0970798	2.64	2.57	-0.06
AryANE_v1_00106028	MDP0000345309_r	S	35.2	not assigned.unknown	2					NA	0.87	1.23	0.36	0.448064	0.46	1.4	0.94	0.0350727	0.79	2.26	1.47	2.94531e-05	0.53	2.09	1.56	0.00329701	0.68	2.05	1.36	0.00489522	0.66	1.55	0.9	0.0100342	0.47	1.81	1.34	0.0362171	-0.43	1.4	1.86	0.000506843	-0.01	0.36	0.38	0.152218	-0.05	0.76	0.82
AryANE_v1_00075022	MDP0000174666_r	S	26.2	misc.UDP glucosyl and glucoronyl transferases	3	AT5G49690	UDP-glucoronosyl/UDP-glucosyl transferase family protein	metabolic process		158	6.65	6.79	0.15	0.46203	5.61	5.99	0.39	0.247974	5.03	6.83	1.79	1.37436e-05	5.6	6.43	0.83	0.00407843	5.99	6.09	0.09	0.592669	5.74	6.28	0.54	0.0681295	4.9	5.98	1.08	0.0513156	5.18	6.5	1.35	0.00125514	5.75	6.77	1.03	0.00789462	5.92	6.49	0.58
AryANE_v1_00081547	MDP0000207437_r	S	30.2.19	signalling.receptor kinases.legume-lectin	3	AT5G55830	lectin protein kinase, putative	protein amino acid phosphorylation		236	4.1	3.83	-0.26	0.757745	2.2	2.15	-0.05	0.892683	3.09	4.73	1.64	0.000540362	3.42	4.39	0.97	0.00205817	4.61	4.47	-0.14	0.599557	3.17	4.02	0.85	0.0270737	2.42	3.43	1.01	0.016544	2.47	3.46	1.02	0.00314613	4.44	3.1	-1.33	0.0151303	4.88	2.6	-2.28
AryANE_v1_00090649	MDP0000254195_r	S	34.16	transport.ABC transporters and multidrug resistance systems	1	AT1G54350	ABC transporter family protein, ICDH (ICDH); isocitrate dehydrogenase (NADP+)	transport		701	2.66	2.76	0.1	0.624496	1.24	1.14	-0.1	0.861116	1.38	2.2	0.82	0.000807838	1.25	2.08	0.83	0.00121457	2.06	1.1	-0.97	0.045889	0.21	0.78	0.57	0.0415045	0.57	2.03	1.46	0.0473669	-0.22	2.03	2.28	6.22259e-05	2.63	0.9	-1.72	0.0187125	1.85	0.3	-1.54
AryANE_v1_00122479	MDP0000844952_r	S	3.1.2.2	minor CHO metabolism.raffinose family.raffinose synthases.putative	1	AT1G55740	ATSIP1 (ARABIDOPSIS THALIANA SEED IMBIBITION 1); hydrolase, hydrolyzing O-glycosyl compounds	0		89.4	3.29	3.29	0	0.991901	4.65	4.62	-0.03	0.971814	2.18	4.13	1.94	0.00307125	2.08	2.99	0.91	0.000821125	3.11	3.64	0.53	0.0357249	3.76	5.27	1.51	0.0627518	2.25	2.68	0.43	0.211295	0.1	2	1.93	0.00191116	2.92	3.01	0.1	0.90016	2.7	3.43	0.74
AryANE_v1_00109799	MDP0000435644_r	S	26.2	misc.UDP glucosyl and glucoronyl transferases	2	AT5G49690	UDP-glucoronosyl/UDP-glucosyl transferase family protein	metabolic process		423	5.77	6.14	0.38	0.0936009	4.41	4.62	0.21	0.592582	3.9	5.37	1.47	0.00183215	3.95	5.53	1.59	0.00156548	5.16	5.07	-0.1	0.567963	4.08	5.11	1.03	0.0386494	3.29	4.08	0.79	0.0840215	3.15	4.19	1.07	0.00122532	3.78	5.14	1.37	0.0248257	4.11	4.59	0.49
AryANE_v1_00043753	MDP0000355335	AS	35.2	not assigned.unknown	1					NA	-0.47	0.17	0.65	0.0649064	-0.32	0.42	0.74	0.0346428	0.31	2.54	2.23	3.30334e-05	0.17	1.9	1.73	4.92749e-05	-0.32	0.03	0.34	0.119143	-0.3	0.23	0.53	0.0214856	-0.12	2.15	2.27	0.0337347	0.17	1.08	0.94	0.00719412	0.97	-0.48	-1.44	0.113722	0.82	0.46	-0.35
AryANE_v1_00065911	MDP0000129573_r	S	3.2.2	minor CHO metabolism.trehalose.TPP	1	AT5G51460	ATTPPA (Arabidopsis thaliana trehalose-6-phosphate phosphatase); trehalose-phosphatase	trehalose biosynthetic process		509	0.32	0.71	0.4	0.0889329	-0.27	0.29	0.56	0.0401047	0.35	1.17	0.81	0.00702362	0.11	0.95	0.84	0.00208173	0.13	0.43	0.3	0.126576	0.29	0.42	0.13	0.394068	0.68	0.98	0.3	0.108066	-0.01	0.84	0.88	0.00629173	0.61	1.49	0.89	0.0168194	-0.24	0.43	0.68
AryANE_v1_00008995	MDP0000159240	AS	10.6.3	cell wall.degradation.pectate lyases and polygalacturonases	1	AT2G41850	endo-polygalacturonase, putative	carbohydrate metabolic process		443	0.27	0	-0.27	0.227348	0.42	0.67	0.25	0.402591	1.11	2.09	0.98	0.0014016	0.57	1.24	0.67	0.00355151	0.4	0.27	-0.13	0.478091	0.21	0.32	0.11	0.38414	1.46	2.51	1.05	0.0853018	1.93	2.96	1.06	0.00398461	1.39	0.34	-1.04	0.250964	0.64	0.24	-0.4
AryANE_v1_00056260	MDP0000745371	AS	20.2.3	stress.abiotic.drought/salt	3	AT1G47980	unknown protein	biological process unknown		163	-0.28	-0.32	-0.04	0.810693	0.18	0.26	0.08	0.593672	1.44	2.43	0.98	0.00259404	1.37	2.1	0.74	0.00264352	-0.03	0.02	0.04	0.810861	-0.1	-0.03	0.07	0.56613	0.77	1.86	1.09	0.0134901	1.88	3.33	1.49	0.000192324	0.67	0.14	-0.52	0.170445	1.55	1.33	-0.21
AryANE_v1_00056907	MDP0000765528	AS	35.2	not assigned.unknown	1	AT5G40650	.	.		61.2	0.85	0.86	0.01	0.951376	0.82	1.04	0.23	0.293654	0.91	3.05	2.14	0.00315345	0.83	2.55	1.72	0.00116081	0.33	0.69	0.35	0.0833358	0.57	0.88	0.31	0.0389664	1.22	2.18	0.96	0.0474866	-0.27	0.66	0.96	0.00203173	1.71	0.63	-1.06	0.237668	1.46	0.78	-0.67
AryANE_v1_00057052	MDP0000769785	AS	35.2	not assigned.unknown	2					NA	0.47	0.8	0.33	0.366873	0.61	0.55	-0.06	0.77507	0.39	1.72	1.33	0.000283794	0.1	1.9	1.8	2.09334e-05	0.97	0.49	-0.49	0.0624327	0.88	0.56	-0.32	0.426691	0.24	1.8	1.56	0.0816017	0.18	1.83	1.68	0.000404265	0.97	0.56	-0.4	0.379859	1.45	0.5	-0.94
AryANE_v1_00064849	MDP0000124544_r	S	26.22	misc.short chain dehydrogenase/reductase (SDR)	4	AT4G10020	short-chain dehydrogenase/reductase (SDR) family protein	metabolic process		351	1.04	1.58	0.54	0.092886	1.29	2.72	1.43	0.022103	2.41	4.07	1.65	0.00347355	3.5	4.25	0.75	0.00359199	-0.18	0.03	0.2	0.281433	0.47	1.47	1	0.067281	2.28	3.52	1.23	0.0539317	2.46	4.4	1.98	0.00108904	2.45	1.79	-0.65	0.757309	2.39	2.67	0.29
AryANE_v1_00075344	MDP0000176263_r	S	30.3	signalling.calcium	4	AT1G21630	calcium-binding EF hand family protein	mRNA metabolic process		630	3.24	3.65	0.41	0.0778235	3.81	3.85	0.04	0.73574	3.38	4.06	0.68	0.00173695	3.13	3.76	0.63	0.00506634	2.43	3.21	0.77	0.0164674	2.78	3.49	0.71	0.100556	2.83	3.36	0.53	0.0276313	1.52	2.43	0.94	0.00315526	2.56	2.92	0.37	0.108506	2.94	2.68	-0.26
AryANE_v1_00076425	MDP0000181669_r	S	35.2	not assigned.unknown	1	AT5G08420	unknown protein	biological process unknown		56.6	1.78	2.28	0.51	0.397786	1.41	1.89	0.48	0.184382	0.89	2.21	1.31	0.000898236	2	3.36	1.36	0.00415679	1.62	1.57	-0.05	0.780424	1.26	1.62	0.36	0.0436787	1.37	2.06	0.69	0.0711541	2.07	2.86	0.83	0.00394734	1.95	1.65	-0.29	0.496451	2.22	1.32	-0.9
AryANE_v1_00076476	MDP0000181941_r	S	29.3.1	protein.targeting.nucleus	1	AT2G16950	protein transporter	protein import into nucleus, docking		699	2.95	2.58	-0.36	0.574749	3.51	3.39	-0.12	0.721718	3.3	3.82	0.52	0.0072889	2.65	3.21	0.56	0.00950644	1.57	2.06	0.48	0.220073	2.07	3.43	1.36	0.104739	2.52	2.59	0.07	0.788904	-0.33	0.67	1.03	0.0012808	2.71	2.11	-0.59	0.130493	2.21	2.32	0.11
AryANE_v1_00076806	MDP0000183693_r	S	30.2.11	signalling.receptor kinases.leucine rich repeat XI	2	AT1G56130	leucine-rich repeat family protein / protein kinase family protein	protein amino acid phosphorylation		473	0.3	0.45	0.15	0.548496	0.31	0.44	0.13	0.261642	0.26	0.77	0.51	0.00772782	0.36	0.98	0.62	0.00655219	0.25	-0.02	-0.28	0.138267	1.07	0.81	-0.26	0.371972	0.51	1.33	0.82	0.0359272	-0.16	0.7	0.89	0.00323161	0.06	0.11	0.07	0.74026	0.4	0.52	0.12
AryANE_v1_00077161	MDP0000185454_r	S	26.10	misc.cytochrome P450	4	AT2G42250	CYP712A1 (cytochrome P450, family 712, subfamily A, polypeptide 1); oxygen binding	electron transport		105	0.16	0.32	0.16	0.482552	-0.38	-0.29	0.09	0.372671	0.01	0.68	0.67	0.00369184	0.02	0.57	0.55	0.00844786	0.55	0.5	-0.06	0.754912	-0.24	0.06	0.3	0.0334848	-0.05	0.73	0.78	0.0257994	0.01	1.12	1.14	0.00112568	-0.82	0.06	0.89	0.0720515	-0.85	-0.73	0.12
AryANE_v1_00081852	MDP0000208942_r	S	34.14	transport.unspecified cations	3	AT2G01980	SOS1 (SALT OVERLY SENSITIVE 1); sodium:hydrogen antiporter	sodium ion transport		203	1.71	2.2	0.5	0.0684712	2.49	2.61	0.12	0.726215	2.09	3.55	1.46	5.73864e-05	2	3.24	1.24	0.000429833	1.31	1.56	0.24	0.413119	1.69	2.17	0.48	0.218509	1.21	1.99	0.78	0.122568	1.28	2.41	1.16	0.00403919	1.68	1.95	0.28	0.260211	1.75	2.06	0.31
AryANE_v1_00088232	MDP0000242205_r	S	35.1	not assigned.no ontology	4	AT4G33905	peroxisomal membrane protein 22 kDa, putative	biological process unknown		290	0.46	0.14	-0.31	0.157847	0.12	0.02	-0.09	0.532504	-0.08	0.61	0.69	0.00374567	0	1.11	1.12	0.00110989	0.18	0.01	-0.18	0.320526	0.06	0.19	0.13	0.538396	0.01	0.16	0.15	0.218541	-0.25	0.47	0.75	0.00903141	-0.23	-0.18	0.06	0.740104	-0.69	-0.77	-0.07
AryANE_v1_00088241	MDP0000242241_r	S	29.4.1.57	protein.postranslational modification.kinase.receptor like cytoplasmatic kinase VII	4	AT2G01820	leucine-rich repeat protein kinase, putative	protein amino acid phosphorylation		511	4.65	5.03	0.38	0.502768	5.7	5.47	-0.23	0.137757	4.65	5.43	0.78	0.00793168	4.28	4.86	0.58	0.00680081	3.95	4.56	0.61	0.212415	4.65	5.17	0.53	0.255788	4.4	4.87	0.47	0.206229	2.23	3.55	1.35	0.0014662	3.52	4.64	1.13	0.104476	4.09	3.8	-0.28
AryANE_v1_00093962	MDP0000270237_r	S	29.4	protein.postranslational modification	1	AT3G11410	AHG3/ATPP2CA (ARABIDOPSIS THALIANA PROTEIN PHOSPHATASE 2CA); protein binding / protein phosphatase type 2C	protein amino acid dephosphorylation		407	5.65	5.82	0.17	0.37776	6.66	6.58	-0.08	0.737712	5.75	6.6	0.85	0.000922516	5.81	6.33	0.52	0.00968814	4.45	5.13	0.67	0.107103	4.95	5.82	0.88	0.229024	5.38	6.2	0.82	0.0325482	3.56	4.79	1.27	0.00288904	4.87	4.91	0.05	0.905626	5.03	5.02	0
AryANE_v1_00097225	MDP0000286751_r	S	34.9	transport.metabolite transporters at the mitochondrial membrane	1	AT1G07030	mitochondrial substrate carrier family protein	transport		419	4.9	5.87	0.97	0.207717	4.92	5.01	0.09	0.830355	4.6	6.03	1.43	0.00103786	4.71	5.84	1.13	0.00028703	5.12	4.19	-0.93	0.0383221	5.22	5	-0.22	0.733498	3.9	3.69	-0.21	0.355103	3.24	4.74	1.53	0.000208902	5.05	4.98	-0.06	0.867679	5.07	4.62	-0.45
AryANE_v1_00097244	MDP0000286821_r	S	27.1	RNA.processing	1	AT1G71770	PAB5 (POLY(A)-BINDING PROTEIN); RNA binding	mRNA metabolic process		678	1.66	1.23	-0.43	0.160913	1.9	2.18	0.29	0.144619	2.1	2.96	0.86	0.00090938	2.27	3.53	1.26	0.000212776	0.79	1.1	0.31	0.115052	1.75	2.33	0.58	0.0402421	1.73	2.78	1.05	0.104378	1.81	2.9	1.13	0.00130643	2.54	1.21	-1.32	0.127892	2.29	1.77	-0.51
AryANE_v1_00100373	MDP0000302068_r	S	35.2	not assigned.unknown	1	AT3G54310	unknown protein	biological process unknown		151	2.26	2.19	-0.06	0.759287	1.46	2.14	0.69	0.0140216	2.08	3.23	1.15	0.00183813	2.77	3.71	0.95	0.00837106	1.49	2.24	0.74	0.0890781	1.7	1.82	0.13	0.599495	2.48	2.45	-0.03	0.971495	1.63	2.9	1.3	0.00028772	1.7	1.46	-0.23	0.381676	1.15	0.66	-0.48
AryANE_v1_00113351	MDP0000552419_r	S	35.2	not assigned.unknown	4	AT3G13060	ECT5	biological process unknown		739	4.34	4.86	0.53	0.0541284	4.86	4.81	-0.05	0.744417	4.41	5.59	1.18	0.000172719	4.22	5.1	0.88	0.000857163	3.55	4.53	0.97	0.0546294	4.09	4.76	0.67	0.0903751	3.95	4.81	0.86	0.0456002	2.46	3.82	1.4	0.000338646	3.67	3.67	0.01	0.962963	3.56	3.58	0.02
AryANE_v1_00124128	MDP0000896541_r	S	35.1	not assigned.no ontology	4	AT2G19940	semialdehyde dehydrogenase family protein	amino acid metabolic process		265	2.26	2.53	0.28	0.361028	2.43	2.72	0.29	0.0463867	2.76	3.37	0.61	0.00271613	2.28	2.85	0.58	0.00643991	1.84	1.55	-0.3	0.146453	2.32	2.19	-0.13	0.365282	2.26	2.52	0.26	0.0638739	0.83	1.56	0.76	0.0069615	2.12	1.56	-0.55	0.120788	1.84	1.69	-0.14
AryANE_v1_00125228	MDP0000928643_r	S	29.4	protein.postranslational modification	2	AT1G20930	CDKB2;2 (CYCLIN-DEPENDENT KINASE B2;2); kinase	protein amino acid phosphorylation		554	1.59	1.98	0.39	0.424016	2.42	3.05	0.63	0.183671	2.48	3.69	1.21	0.00290476	2.71	4.34	1.63	6.17815e-05	1.33	1.72	0.38	0.288013	2.29	2.68	0.39	0.193925	2.4	3.09	0.69	0.0907403	2.12	3.14	1.05	0.00130753	2.74	1.39	-1.34	0.121135	3.09	2.53	-0.55
AryANE_v1_00070868	MDP0000153663_r	S	1.1.1.1	PS.lightreaction.photosystem II.LHC-II	4	AT3G47470	LHCA4 (Photosystem I light harvesting complex gene 4); chlorophyll binding	photosynthesis, light harvesting		423	4.62	4.76	0.14	0.578875	3.44	4.33	0.89	0.181775	3.69	2.37	-1.33	0.0173089	2.2	3.28	1.08	0.0031413	4.54	3.33	-1.21	0.0104729	4.35	2.96	-1.39	0.0498866	3.28	2.21	-1.07	0.00695711	1.42	2.45	1.07	0.00669796	2.33	2.78	0.46	0.664217	2.71	2.6	-0.1
AryANE_v1_00063191	MDP0000009080_r	S	34.18	transport.unspecified anions	2	AT3G62270	anion exchange family protein	anion transport		1092	3.81	5.27	1.47	0.000998299	5.23	6.06	0.83	0.00523396	5.49	6.01	0.52	0.0240758	5.33	5.95	0.62	0.00992852	4.09	5.08	0.98	0.0105323	4.79	6.12	1.33	0.00402578	4.4	5.79	1.39	0.00690394	3.21	4.46	1.28	0.000362817	3.51	3.16	-0.33	0.672849	3.47	3.58	0.12
AryANE_v1_00096474	MDP0000283022_r	S	29.2.1.2.2.513	protein.synthesis.ribosomal protein.eukaryotic.60S subunit.L13A	2	AT3G07110	60S ribosomal protein L13A (RPL13aA)	translation		371	5	4.81	-0.18	0.595259	4.85	5.57	0.72	0.000340969	4.23	4.77	0.54	0.0120806	3.57	4.53	0.96	0.000667297	3.89	5.34	1.44	0.000697134	4.11	5.46	1.35	0.00149237	3.07	4.87	1.8	2.82194e-05	2.8	4.21	1.44	0.000199761	4.7	4.81	0.12	0.517199	4.61	4.93	0.33
AryANE_v1_00110182	MDP0000448896_r	S	9.9	mitochondrial electron transport / ATP synthesis.F1-ATPase	4	AT5G13450	ATP synthase delta chain, mitochondrial, putative / H(+)-transporting two-sector ATPase, delta (OSCP) subunit, putative	ATP synthesis coupled proton transport		254	3.92	4.48	0.57	0.0782833	3.9	4.76	0.86	0.00270899	3.91	4.31	0.4	0.0156008	3.88	4.76	0.88	0.00148661	3.3	4.81	1.51	0.00514145	3.81	4.8	0.99	0.00212783	2.9	4.16	1.26	0.000385286	2.49	3.42	0.96	0.00933947	3.49	3.91	0.43	0.272969	3.28	4.04	0.77
AryANE_v1_00093749	MDP0000269319_r	S	16.8.3.1	secondary metabolism.flavonoids.dihydroflavonols.dihydroflavonol 4-reductase	2	AT4G35420	.	.		447	5.09	5.79	0.71	0.0176234	5.04	6	0.96	0.00105865	4.48	5.14	0.65	0.016648	3.26	4.13	0.88	0.00211681	4.86	5.69	0.82	0.0235633	4.86	5.93	1.07	0.00015668	4.65	5.28	0.63	0.00995267	2.94	3.74	0.83	0.00395963	4.6	5.29	0.7	0.350018	4.35	5.76	1.41
AryANE_v1_00100874	MDP0000304348_r	S	35.2	not assigned.unknown	1	AT2G46495	zinc finger (C3HC4-type RING finger) family protein	protein amino acid phosphorylation		52.4	-0.1	0.3	0.4	0.108952	-0.1	1.13	1.23	0.00825973	0.09	0.82	0.73	0.0152748	-0.12	0.46	0.58	0.00652416	-0.04	0.88	0.91	0.0174963	-0.02	0.84	0.86	0.00170801	-0.06	1.06	1.12	0.00108971	-0.73	0.12	0.88	0.00285269	0.24	-0.02	-0.25	0.343333	-0.27	-0.16	0.11
AryANE_v1_00080263	MDP0000200896_r	S	17.5.1	hormone metabolism.ethylene.synthesis-degradation	1	AT2G19590	ACO1 (ACC OXIDASE 1); 1-aminocyclopropane-1-carboxylate oxidase	ethylene biosynthetic process		468	1.99	4.95	2.96	0.00211716	2.32	4.77	2.45	0.000113243	4.41	4.2	-0.21	0.635158	3.05	4.52	1.47	0.000753486	2.9	4.07	1.16	0.00276243	3.22	4.09	0.87	0.117471	1.87	3.39	1.52	0.000593975	1.34	2.39	1.09	0.00133832	2.63	1.14	-1.48	0.160492	2.35	1.6	-0.74
AryANE_v1_00101225	MDP0000306106_r	S	35.2	not assigned.unknown	4	B9RIU4_RICCO	Putative uncharacterized protein		Ricinus communis (Castor bean)	100	3.63	3.9	0.27	0.541064	2.73	3.4	0.67	0.00504548	2.95	3.18	0.23	0.586309	2.25	3.53	1.28	0.000467024	3.51	3.4	-0.11	0.60451	3.09	3.27	0.18	0.3156	2.49	3.21	0.72	0.000845516	1.53	2.44	0.94	0.00308586	2.21	2.18	-0.02	0.968892	3.15	2.83	-0.31
AryANE_v1_00045896	MDP0000407711	AS	35.2	not assigned.unknown	1	AT3G27310	PUX1 (PLANT UBX DOMAIN-CONTAINING PROTEIN 1)	translational initiation		159	1.79	3.84	2.05	0.000372837	0.38	1.64	1.26	0.0145459	1.29	2.07	0.78	0.205917	0.6	1.61	1.01	0.0008942	1.52	3.42	1.89	0.00044459	0.38	1.85	1.47	0.000814794	0.32	1	0.68	0.00362535	-0.33	0.58	0.94	0.0028563	0.99	1.41	0.43	0.525555	0.9	-0.08	-0.97
AryANE_v1_00066740	MDP0000133528_r	S	26.22	misc.short chain dehydrogenase/reductase (SDR)	4	AT5G50700	short-chain dehydrogenase/reductase (SDR) family protein, short-chain dehydrogenase/reductase (SDR) family protein	metabolic process		456	4.39	1.36	-3.03	0.00533293	6.08	4.74	-1.34	0.233353	4.6	5.05	0.45	0.40564	3.48	4.64	1.16	0.000301752	0.17	1.22	1.04	0.00209258	1.01	5.75	4.74	2.49e-08	1.01	4.14	3.13	0.00222673	2.23	3.85	1.66	0.000125797	3.42	0.08	-3.33	0.0972552	4.81	3.39	-1.41
AryANE_v1_00066739	MDP0000133527_r	S	26.22	misc.short chain dehydrogenase/reductase (SDR)	4	AT5G50700	short-chain dehydrogenase/reductase (SDR) family protein, short-chain dehydrogenase/reductase (SDR) family protein	metabolic process		456	4.64	1.22	-3.42	0.00352978	6.12	4.73	-1.39	0.234463	4.68	5.02	0.34	0.522936	3.46	4.64	1.18	0.000248556	-0.18	1.35	1.52	0.00343002	1.01	5.89	4.88	3.3e-08	0.64	4.31	3.67	0.000992848	2.42	4.15	1.76	0.000136867	3.58	0.33	-3.23	0.0986127	4.97	3.47	-1.5
AryANE_v1_00095801	MDP0000279708_r	S	26.21	misc.protease inhibitor/seed storage/lipid transfer protein (LTP) family protein	1	AT5G48020	unknown protein	biological process unknown		566	3.26	3.97	0.71	0.185734	3.26	4.47	1.21	0.0235897	3.22	4.65	1.43	0.0167168	3.17	4.48	1.31	0.000587301	2.44	4.63	2.19	0.00401457	2.24	4.41	2.17	1.9934e-06	2.87	4.28	1.41	0.00492191	2.13	3.45	1.35	0.00296838	2.76	4.38	1.63	0.00200765	2.32	3.72	1.4
AryANE_v1_00103344	MDP0000316497_r	S	27.3.22	RNA.regulation of transcription.HB,Homeobox transcription factor family	2	AT2G46680	ATHB-7 (ARABIDOPSIS THALIANA HOMEOBOX 7)	regulation of transcription, DNA-dependent		198	2.64	2.76	0.13	0.624942	3.37	3.28	-0.09	0.776655	2.04	3.42	1.38	0.032103	1.76	2.87	1.11	0.00246176	1.47	2.67	1.19	0.00143258	1.59	2.95	1.36	0.000147746	0.97	2.85	1.88	0.000218982	1	2.02	1.05	0.00273852	0.56	2.25	1.7	0.00171375	0.72	1.33	0.61
AryANE_v1_00122379	MDP0000842063_r	S	27.3.46	RNA.regulation of transcription.DNA methyltransferases	2	AT5G49160	MET1 (DECREASED METHYLATION 2DNA)	DNA methylation		1744	4.79	4.77	-0.01	0.98473	5.03	4.66	-0.37	0.079679	4.29	4.51	0.22	0.361677	3.7	4.96	1.26	0.00240719	3.2	5.02	1.81	0.000173636	4.17	5.31	1.14	0.000569479	3.59	4.6	1.01	0.0092518	1.53	3.57	2.08	2.33764e-05	3.72	3.3	-0.4	0.132671	4.75	2.17	-2.57
AryANE_v1_00118255	MDP0000710731_r	S	31.1	cell.organisation	4	AT5G12380	annexin, putative	exocytosis		117	0.66	1.28	0.63	0.0536873	1.61	3.31	1.7	0.0897323	1.4	2.8	1.4	0.0865467	1.1	4.06	2.96	1.6377e-06	0.23	1.22	0.98	0.00217687	0.59	3.76	3.17	7.3458e-06	0.38	2.88	2.5	0.000447469	0.58	2.95	2.4	6.48732e-05	-0.19	0.6	0.8	0.0210008	-0.23	2.38	2.62
AryANE_v1_00082567	MDP0000212691_r	S	30.2.17	signalling.receptor kinases.DUF 26	1	AT1G56130	leucine-rich repeat family protein / protein kinase family protein	protein amino acid phosphorylation		498	5.47	5.17	-0.29	0.592857	5.42	5.55	0.13	0.798656	5.48	5.8	0.32	0.0969726	5.15	5.75	0.6	0.00550443	3.89	5.4	1.51	0.00033956	3.82	5.72	1.9	2.0237e-05	3.77	5.29	1.52	0.00327031	3.18	4.57	1.43	0.000322211	5.11	3.91	-1.19	0.0103712	5.15	4.11	-1.04
AryANE_v1_00082947	MDP0000214586_r	S	30.2.17	signalling.receptor kinases.DUF 26	4	AT1G56130	leucine-rich repeat family protein / protein kinase family protein	protein amino acid phosphorylation		432	2.83	2.78	-0.05	0.909173	3.54	3.88	0.34	0.0996764	2.85	3.72	0.87	0.0146739	2.45	3.32	0.87	0.00126611	1.45	3	1.54	0.000300843	1.62	3.72	2.1	7.3791e-06	2.08	4.16	2.08	0.00071193	1.84	3.9	2.09	1.39581e-05	3.01	1.86	-1.14	0.0698149	3.2	2.34	-0.85
AryANE_v1_00122685	MDP0000851135_r	S	35.2	not assigned.unknown	4	AT5G08510	pentatricopeptide (PPR) repeat-containing protein	electron transport		71.6	3.34	3.65	0.32	0.192238	3.56	3.81	0.25	0.293209	3.36	4.08	0.72	0.0219365	3.19	3.96	0.77	0.00175616	2.23	3.65	1.41	0.0005545	2.5	3.76	1.26	0.000512437	2.59	4.21	1.62	0.000995445	1.99	3.23	1.27	0.000727026	2.46	1.71	-0.74	0.348716	2.98	3.02	0.05
AryANE_v1_00057271	MDP0000775575	AS	35.2	not assigned.unknown	1	DHE2_ACHKL	NAD-specific glutamate dehydrogenase		Achlya klebsiana	83.2	5.98	5.45	-0.52	0.0394429	6.13	6.17	0.04	0.725525	5.58	6.15	0.57	0.0226691	5.1	6.03	0.93	0.000763819	4.36	6.13	1.77	0.00144106	5.29	6.17	0.88	0.00812511	3.61	4.81	1.2	0.00248693	3.52	4.73	1.24	0.000419771	5.3	3.45	-1.84	0.0302	4.61	4.45	-0.15
AryANE_v1_00067812	MDP0000138607_r	S	26.8	misc.nitrilases, *nitrile lyases, berberine bridge enzymes, reticuline oxidases, troponine reductases	1	AT5G13690	alpha-N-acetylglucosaminidase family / NAGLU family	transport		553	4.43	4.81	0.38	0.094244	4.49	5.09	0.61	0.0551849	4.41	4.9	0.49	0.0202587	4.14	4.8	0.66	0.0034946	2.67	4.57	1.89	0.000268619	3.3	5.15	1.85	5.2785e-05	3.54	4.51	0.97	0.00778611	2.7	3.82	1.15	0.000886531	3.59	3.94	0.36	0.139035	3.61	3.77	0.17
AryANE_v1_00109816	MDP0000436064_r	S	29.5.11.4.3.2	protein.degradation.ubiquitin.E3.SCF.FBOX	1	AT3G16210	F-box family protein	biological process unknown		119	2.69	2.8	0.11	0.57479	3.34	3.21	-0.13	0.303126	2.61	2.79	0.18	0.638544	1.82	2.4	0.58	0.00913302	1.59	2.73	1.13	0.0012004	1.95	2.97	1.02	0.00151762	1.78	2.44	0.66	0.00981902	0.57	1.42	0.89	0.0049132	1.6	1.73	0.14	0.584955	1.41	1.33	-0.08
AryANE_v1_00081965	MDP0000209662_r	S	20.2.3	stress.abiotic.drought/salt	4	AT1G47980	unknown protein	biological process unknown		405	0.96	0.46	-0.5	0.0854494	3.85	3.82	-0.03	0.97465	3.4	4.18	0.78	0.124523	1.87	3.56	1.69	0.00953937	0.51	0.6	0.08	0.651515	1.54	4.32	2.78	0.000369631	1.99	4.2	2.21	0.00385167	0.26	2.36	2.14	1.31536e-05	2.91	0.06	-2.84	0.00983974	3.97	0.89	-3.07
AryANE_v1_00077798	MDP0000188613_r	S	20.2.3	stress.abiotic.drought/salt	2	AT1G47980	unknown protein	biological process unknown		406	-0.07	0.01	0.09	0.631754	3.05	3.05	0	0.998351	3.23	3.95	0.72	0.236815	1.54	3.29	1.75	0.00081473	0.28	0.02	-0.27	0.225631	0.67	2.72	2.05	6.00812e-05	1.34	3.49	2.15	0.00205666	1.19	2.49	1.33	0.00317045	1.81	0	-1.8	0.107786	3.19	0.67	-2.52
AryANE_v1_00084479	MDP0000222403_r	S	35.2	not assigned.unknown	4	AT3G08030	unknown protein	biological process unknown		453	0.03	0.28	0.25	0.215271	1.35	1.73	0.38	0.551638	3.5	4.31	0.8	0.0124862	3.27	4.07	0.8	0.00381915	-0.13	0.42	0.54	0.0218793	-0.11	2.17	2.28	0.00192842	0.28	4.29	4.01	0.000887362	0.59	2.9	2.34	7.5163e-05	1.73	0.28	-1.44	0.145904	1.95	0.61	-1.33
AryANE_v1_00109154	MDP0000414977_r	S	31.1	cell.organisation	4	AT5G12380	annexin, putative	exocytosis		390	0.19	0.63	0.45	0.105209	0.88	2.52	1.65	0.0734252	0.98	1.59	0.6	0.135005	0.21	2.78	2.57	1.29621e-05	0.54	0.75	0.2	0.385429	0.07	2.94	2.87	2.4443e-06	-0.08	2.22	2.3	0.00172562	-0.5	2.15	2.69	2.67943e-05	0.58	0.52	-0.05	0.797681	-0.26	1.33	1.6
AryANE_v1_00044200	MDP0000359698	AS	35.2	not assigned.unknown	4					NA	3.6	3.24	-0.36	0.386882	4.45	4.32	-0.13	0.643668	4.34	4.86	0.52	0.0315833	3.93	4.77	0.84	0.00113582	2.63	3.25	0.61	0.0140144	4.19	4.97	0.78	0.00601263	3.77	5.21	1.44	0.000326538	3.43	4.42	1.02	0.00122351	3.41	2.86	-0.54	0.15042	3.58	3.85	0.27
AryANE_v1_00064315	MDP0000121987_r	S	35.2	not assigned.unknown	1	AT5G58250	unknown protein	biological process unknown		201	2.35	3.22	0.88	0.0267818	1.55	2.32	0.77	0.0163494	2.4	2.55	0.15	0.301973	1.56	2.6	1.04	0.000465485	1.98	2.73	0.74	0.0114325	1.11	2.53	1.42	0.000785298	0.95	2.61	1.66	0.00216776	0.42	2.33	1.94	2.73816e-05	1.29	1.31	0.03	0.937595	1.41	1.23	-0.17
AryANE_v1_00075313	MDP0000176105_r	S	31.3	cell.cycle	1	AT5G65420	CYCD4;1 (CYCLIN D4;1); cyclin-dependent protein kinase regulator	G1 phase of mitotic cell cycle		269	2.35	2.33	-0.01	0.976183	2.88	2.91	0.03	0.931076	2.54	2.68	0.14	0.729277	2.08	3.23	1.15	0.000937898	2.07	1.95	-0.13	0.631626	1.6	3.01	1.41	0.00082158	1.65	2.97	1.32	0.000997779	0.67	1.56	0.92	0.00705016	1.27	1.08	-0.18	0.753808	1.54	1.63	0.1
AryANE_v1_00090173	MDP0000251955_r	S	29.4	protein.postranslational modification	4	AT4G01370	ATMPK4 (MAP KINASE 4); MAP kinase/ kinase	protein amino acid phosphorylation		649	4.36	4.43	0.08	0.711778	4.12	4.26	0.14	0.397948	3.64	4.27	0.63	0.0180588	3.05	3.6	0.55	0.00834396	3.9	4.15	0.24	0.261588	3.36	4.17	0.81	0.000113946	2.78	3.65	0.87	0.00308346	2.25	3.02	0.8	0.00968362	2.17	2.68	0.52	0.543947	1.98	2.27	0.29
AryANE_v1_00106141	MDP0000347080_r	S	35.2	not assigned.unknown	1					NA	3.71	3.61	-0.1	0.748818	3.67	3.88	0.21	0.721938	3.33	3.76	0.43	0.0231901	2.85	4.3	1.45	0.000729334	2.71	3.25	0.53	0.0621165	2.6	4.36	1.76	0.00165583	2.16	3.79	1.63	0.000764569	2.7	3.7	1.03	0.00700041	2.25	2.43	0.19	0.451931	2.42	3.18	0.77
AryANE_v1_00106996	MDP0000358379_r	S	35.2	not assigned.unknown	1					NA	1.33	1.37	0.04	0.867955	1.3	1.2	-0.1	0.433647	1.61	2.06	0.45	0.142417	1.43	1.96	0.53	0.0092488	1.96	2.25	0.29	0.25402	0.95	1.51	0.56	0.00536578	1.79	3.5	1.71	0.00817868	1.42	2.47	1.08	0.00993033	2.42	1.84	-0.57	0.0410747	2.11	0.92	-1.19
AryANE_v1_00083189	MDP0000215758_r	S	30.3	signalling.calcium	1	AT2G15680	.	.		139	5.7	4.53	-1.17	0.00224007	4.61	5.09	0.48	0.513308	3.78	4.54	0.76	0.193515	3.64	4.8	1.16	0.00553809	5.35	3.73	-1.63	0.0454283	4.72	5.38	0.66	0.174436	3.15	5.17	2.02	0.000810885	2.98	4.49	1.54	0.00248536	5.46	4.08	-1.37	0.0306442	4.48	5.18	0.71
AryANE_v1_00109954	MDP0000440918_r	S	34.20	transport.porins	4	AT5G67500	porin, putative	anion transport		102	0.51	1.38	0.88	0.00696229	1.46	1.82	0.36	0.393832	2.4	2.77	0.37	0.159156	2.01	3.06	1.05	0.000432749	0.53	1.22	0.68	0.0109922	1.11	1.53	0.42	0.052312	1.44	2.47	1.02	0.00297826	0.57	1.46	0.92	0.00321374	0.98	0.3	-0.67	0.0472889	1.27	0.89	-0.38
AryANE_v1_00076095	MDP0000179983_r	S	35.2	not assigned.unknown	1	B9MUJ8_POPTR	Predicted protein		Populus trichocarpa (Western balsam poplar) (Populus balsamifera subsp. trichocarpa)	102	3.86	4.38	0.53	0.112213	3.82	3.81	-0.01	0.94516	3.5	3.85	0.35	0.233646	2.97	3.65	0.68	0.00508772	3.13	4.25	1.11	0.00270995	3.49	3.65	0.16	0.344507	2.17	3.39	1.22	0.000165147	1.53	2.75	1.25	0.00077829	2.9	2.92	0.03	0.87981	3.02	2.68	-0.34
AryANE_v1_00018954	MDP0000209662	AS	20.2.3	stress.abiotic.drought/salt	4	AT1G47980	unknown protein	biological process unknown		405	0.09	-0.01	-0.1	0.596022	2.83	2.95	0.12	0.744392	4.61	5.21	0.6	0.129633	3.81	5.52	1.71	0.00386003	0.2	0.36	0.16	0.577964	1.2	1.7	0.5	0.0177548	2.89	5.06	2.17	0.0011275	3.58	5.27	1.72	0.000434119	2.11	1.29	-0.81	0.118314	3.76	2.37	-1.38
AryANE_v1_00072639	MDP0000162563_r	S	29.5.11.4.3.2	protein.degradation.ubiquitin.E3.SCF.FBOX	1	AT4G05460	F-box family protein (FBL20)	ubiquitin-dependent protein catabolic process		240	0.66	0.79	0.14	0.531182	1.1	1.56	0.46	0.155437	0.67	0.79	0.12	0.339966	0.48	1.01	0.53	0.00952222	0.56	0.94	0.37	0.071854	0.33	0.75	0.42	0.0271402	-0.07	0.95	1.02	0.00323142	-0.84	-0.1	0.77	0.00577244	0.49	0.26	-0.21	0.336524	0.86	0.3	-0.56
AryANE_v1_00107501	MDP0000364657_r	S	35.2	not assigned.unknown	2					NA	1.26	1.03	-0.22	0.510619	1.33	1.68	0.35	0.0732583	2.64	2.65	0.01	0.975454	2.54	3.4	0.86	0.00586991	0.74	0.96	0.22	0.291548	1.17	1.53	0.36	0.0215702	1.47	3.03	1.55	0.000205186	0.57	1.36	0.82	0.00538614	0.81	0.49	-0.31	0.159556	0.56	0.77	0.21
AryANE_v1_00052328	MDP0000617328	AS	35.1	not assigned.no ontology	2	AT1G47480	unknown protein	biological process unknown		186	3.4	3	-0.4	0.322643	2.99	2.84	-0.15	0.347248	3.03	3.31	0.27	0.288649	2.34	2.94	0.6	0.00703732	1.14	1.78	0.63	0.031234	2.56	3	0.44	0.142292	1.72	2.33	0.61	0.00178909	1.01	2.4	1.42	0.000175575	2.21	1.46	-0.73	0.19464	2.34	2.19	-0.14
AryANE_v1_00090169	MDP0000251949_r	S	35.1	not assigned.no ontology	1	AT1G17430	hydrolase, alpha/beta fold family protein	electron transport		280	1.59	1.81	0.22	0.27618	1.72	1.94	0.22	0.358056	1.44	2.15	0.71	0.0185979	1.7	2.37	0.68	0.00733021	0.97	1.18	0.2	0.454019	1.81	2.2	0.39	0.132428	1.95	2.68	0.73	0.00557066	0.78	1.65	0.9	0.00355218	2.19	1.28	-0.9	0.0933859	1.83	1.65	-0.17
AryANE_v1_00007565	MDP0000152278	AS	16.1.5	secondary metabolism.isoprenoids.terpenoids	1	AT4G16740	ATTPS03 (Arabidopsis thaliana terpene synthase 03)	metabolic process		53.5	-0.22	-0.26	-0.04	0.830013	-0.02	0.15	0.17	0.35564	2.68	2.72	0.04	0.857157	2.5	3.36	0.86	0.00111224	-0.33	-0.31	0.02	0.907436	-0.06	0.41	0.47	0.161665	0.89	5.09	4.2	2.617e-07	1.8	4.23	2.47	9.9796e-06	0.86	0.13	-0.72	0.0593933	0.31	-0.27	-0.58
AryANE_v1_00016901	MDP0000199152	AS	16.1.5	secondary metabolism.isoprenoids.terpenoids	2	AT4G16730	lyase/ magnesium ion binding	metabolic process		325	-0.14	0.06	0.21	0.288709	0.08	0.14	0.06	0.583961	2.01	2.49	0.47	0.0701102	2.1	2.97	0.87	0.00379853	-0.23	-0.08	0.14	0.429098	0.13	0.41	0.28	0.293166	0.51	3.64	3.13	0.000726097	1.57	4.52	2.99	4.33218e-05	0.01	-0.3	-0.3	0.237267	0.27	0.15	-0.11
AryANE_v1_00070576	MDP0000152278_r	S	16.1.5	secondary metabolism.isoprenoids.terpenoids	1	AT4G16740	ATTPS03 (Arabidopsis thaliana terpene synthase 03)	metabolic process		53.5	0.27	0.25	-0.02	0.955696	1.33	1.6	0.27	0.690026	4.01	4.39	0.38	0.171735	3.72	4.74	1.02	0.000520973	0.18	0.13	-0.06	0.722466	0.63	1.78	1.15	0.109075	0.98	5.04	4.06	9.97689e-05	0.5	4.21	3.74	3.7026e-06	0.88	-0.26	-1.13	0.243403	1.03	0.32	-0.7
AryANE_v1_00108940	MDP0000408630_r	S	31.1	cell.organisation	4	AT2G19770	PRF5 (PROFILIN5); actin binding / actin monomer binding	cytoskeleton organization and biogenesis		197	6.36	6.54	0.18	0.352902	6.26	6.67	0.41	0.0464844	6.13	6.08	-0.05	0.884683	5.43	6.05	0.62	0.00769136	6.19	6.44	0.24	0.392261	6.47	6.35	-0.12	0.697661	4.72	6.15	1.43	0.00601374	4.59	5.39	0.83	0.0044943	6.04	6.02	-0.01	0.949101	5.53	5.86	0.34
AryANE_v1_00110971	MDP0000474142_r	S	31.1	cell.organisation	4	AT2G19770	PRF5 (PROFILIN5); actin binding / actin monomer binding	cytoskeleton organization and biogenesis		197	6.34	6.45	0.11	0.558649	6.14	6.55	0.41	0.0484777	6.09	6.09	0	0.990259	5.42	6.05	0.63	0.00904693	6.03	6.24	0.21	0.359972	6.4	6.33	-0.07	0.783153	4.62	6	1.38	0.00478358	4.63	5.44	0.84	0.00394509	6.07	5.95	-0.11	0.598776	5.48	5.82	0.35
AryANE_v1_00014787	MDP0000188613	AS	20.2.3	stress.abiotic.drought/salt	2	AT1G47980	unknown protein	biological process unknown		406	0.34	0.28	-0.05	0.814289	2.23	2.04	-0.19	0.491378	4.09	4.41	0.32	0.18357	3.34	4.17	0.83	0.00158487	-0.04	0.11	0.14	0.431513	0.61	0.99	0.38	0.0127927	2.84	4.57	1.73	0.000313432	3.46	4.24	0.81	0.00597181	1.01	0.57	-0.43	0.270385	2.04	1.25	-0.79
AryANE_v1_00029880	MDP0000265006	AS	26.22	misc.short chain dehydrogenase/reductase (SDR)	1	AT4G10020	short-chain dehydrogenase/reductase (SDR) family protein	metabolic process		528	-0.17	-0.2	-0.02	0.903522	1.18	1.25	0.07	0.699893	1.4	2.1	0.7	0.0116812	1.87	2.48	0.61	0.00962345	-0.29	-0.17	0.11	0.537177	0.44	0.48	0.04	0.747795	1.05	1.93	0.88	0.0010601	1.22	2.14	0.96	0.00174826	0.73	0.37	-0.35	0.295399	1.59	1.43	-0.15
AryANE_v1_00031210	MDP0000271554	AS	20.2.1	stress.abiotic.heat	4	AT4G21320	HSA32 (HEAT-STRESS-ASSOCIATED 32)	metabolic process		448	2.13	2.22	0.1	0.609583	1.76	2.18	0.42	0.0286834	1.59	1.86	0.26	0.290356	1.49	2.38	0.9	0.00117202	1.32	1.39	0.06	0.73252	2.01	2.16	0.15	0.28385	2.1	3.01	0.91	0.00153822	1.86	2.54	0.71	0.00952138	2.22	1.54	-0.67	0.123259	2.35	1.86	-0.48
AryANE_v1_00064704	MDP0000123894_r	S	27.3.6	RNA.regulation of transcription.bHLH,Basic Helix-Loop-Helix family	4	AT3G50330	basic helix-loop-helix (bHLH) family protein	transmitting tissue development		140	1.38	1.01	-0.36	0.117499	2.27	2.37	0.1	0.815769	3.4	4.02	0.62	0.0962319	3.07	4.24	1.18	0.00107415	0.56	0.8	0.23	0.410039	1.26	1.71	0.45	0.239545	2.13	3.48	1.35	0.000486404	1.15	2.18	1.07	0.00118951	1.83	-0.21	-2.03	0.135424	2.34	0.39	-1.94
AryANE_v1_00067424	MDP0000136745_r	S	35.2	not assigned.unknown	4	PRUNE_BOVIN	Protein prune homolog		Bos taurus (Bovine)	114	1.74	1.4	-0.34	0.187188	3.14	2.77	-0.37	0.389703	3.63	3.54	-0.1	0.457144	2.84	3.58	0.74	0.00201473	0.81	1.23	0.41	0.073316	2.02	2.81	0.79	0.0219836	2.62	3.92	1.29	0.00324199	1.49	2.36	0.9	0.00654177	2.21	1.11	-1.08	0.258899	1.83	0.79	-1.04
AryANE_v1_00067899	MDP0000138927_r	S	34.13	transport.peptides and oligopeptides	2	AT1G32450	proton-dependent oligopeptide transport (POT) family protein	oligopeptide transport		796	5.11	4.1	-1	0.0926912	5.51	4.68	-0.83	0.0252403	4.65	5.01	0.36	0.171666	4.24	5.11	0.87	0.00122945	4.39	3.73	-0.67	0.0250174	4.75	4.4	-0.35	0.0859339	2.78	5.18	2.4	0.00184049	3.02	3.9	0.91	0.00314187	3.97	3.41	-0.55	0.0443107	3.54	3.26	-0.28
AryANE_v1_00076260	MDP0000180803_r	S	26.30	misc. other Ferredoxins and Rieske domain	2	AT4G21090	adrenodoxin-like ferredoxin 1	electron transport		204	4.57	4.06	-0.51	0.172163	3.41	3.98	0.57	0.0977584	2.63	2.84	0.2	0.600314	1.84	2.71	0.87	0.00244048	3.85	4.76	0.9	0.0101793	3.53	4.1	0.57	0.11371	2.02	2.85	0.83	0.00993836	1.67	2.37	0.73	0.00704059	2.41	3.35	0.95	0.338897	2.39	3.01	0.62
AryANE_v1_00086575	MDP0000233098_r	S	35.2	not assigned.unknown	1	AT5G01980	zinc finger (C3HC4-type RING finger) family protein	nucleosome assembly		58.9	-0.17	0.49	0.67	0.0654089	0.37	0.27	-0.1	0.681199	0.26	0.55	0.29	0.0546885	1.31	3.07	1.76	0.000210424	-0.11	-0.07	0.04	0.800195	0.19	0.31	0.12	0.424198	0.2	1.31	1.11	0.00364978	0.46	1.9	1.47	0.000837564	-0.25	-0.25	0.01	0.977666	0.2	0.14	-0.06
AryANE_v1_00087746	MDP0000239559_r	S	26.22	misc.short chain dehydrogenase/reductase (SDR)	4	AT4G10020	short-chain dehydrogenase/reductase (SDR) family protein	metabolic process		170	-0.25	-0.21	0.05	0.804997	2.49	3.39	0.9	0.318761	3.23	5.02	1.79	0.0183465	3.57	4.6	1.03	0.00158215	-0.16	-0.13	0.02	0.896274	0.57	1.83	1.26	0.0276481	2.83	4.72	1.89	0.000415836	2.15	4.17	2.05	0.000237152	2.28	1.11	-1.16	0.452933	1.92	1.94	0.02
AryANE_v1_00100039	MDP0000300385_r	S	35.2	not assigned.unknown	1	AT3G07210	unknown protein	biological process unknown		589	0.8	1.31	0.52	0.166128	0.41	1.01	0.6	0.0711768	0.81	1.16	0.35	0.0999222	1.28	2.08	0.8	0.00720074	0.93	0.75	-0.19	0.31278	0.21	1.78	1.57	0.0138825	0.07	2.12	2.05	1.45398e-05	0.82	1.65	0.86	0.00362551	0.83	0.58	-0.24	0.226019	0.98	0.23	-0.74
AryANE_v1_00101778	MDP0000308878_r	S	29.4	protein.postranslational modification	2	AT2G20470	kinase	protein amino acid phosphorylation		863	0.95	0.42	-0.53	0.0859536	0.3	0.58	0.28	0.0844798	0.56	1.1	0.54	0.013701	0.94	1.79	0.85	0.00149741	0.67	0.39	-0.29	0.222855	0.43	0.73	0.3	0.349711	0.9	1.97	1.07	0.00095129	0.8	1.64	0.87	0.00445615	1.21	0.55	-0.65	0.267229	1.36	0.2	-1.15
AryANE_v1_00104957	MDP0000326344_r	S	11.3.1	lipid metabolism.Phospholipid synthesis.1-acylglycerol-3-phosphate O-acyltransferase	1	AT3G57650	LPAT2 (Lysophosphatidyl acyltransferase 2); 1-acylglycerol-3-phosphate O-acyltransferase	metabolic process		555	4.78	4.86	0.08	0.656798	5.35	5.51	0.16	0.55257	5.16	5.4	0.24	0.219602	4.46	5.24	0.79	0.00661489	4.05	4.3	0.24	0.191181	4.93	5.06	0.13	0.408129	4.41	5.09	0.68	0.00887272	3.48	4.2	0.75	0.00778703	3.91	4.09	0.19	0.662877	3.59	3.74	0.16
AryANE_v1_00105498	MDP0000336475_r	S	35.2	not assigned.unknown	4					NA	1.46	1.45	-0.01	0.976962	1.96	1.93	-0.03	0.759192	1.72	1.85	0.13	0.564438	1.04	1.84	0.8	0.00209019	0.73	1.12	0.39	0.0911941	1.68	1.88	0.2	0.190089	1.46	2.48	1.02	0.00102406	0.8	1.73	0.97	0.00178646	1.49	1.08	-0.4	0.142041	1.8	1.48	-0.32
AryANE_v1_00109976	MDP0000441505_r	S	35.2	not assigned.unknown	1	AT5G42290	transcription activator-related	biological process unknown		81.3	0.36	0.41	0.05	0.849803	0.18	-0.1	-0.27	0.350128	1.41	2.25	0.84	0.128803	1.18	1.79	0.61	0.00528451	0.78	0.41	-0.38	0.153262	0.04	0.21	0.17	0.288373	2.87	3.4	0.53	0.00912208	0.5	2.46	1.99	3.07728e-05	-0.29	-0.58	-0.28	0.450148	0.21	-0.49	-0.7
AryANE_v1_00123160	MDP0000864746_r	S	35.2	not assigned.unknown	3	AT4G10120	ATSPS4F	sucrose metabolic process		69.3	2.25	2.7	0.46	0.0610156	3.02	3.82	0.8	0.0759038	3.67	4.01	0.34	0.227739	3.43	4.11	0.68	0.00303993	2.1	1.91	-0.19	0.297264	1.74	3.49	1.75	0.028151	1.79	3.49	1.7	0.000338042	1.93	2.75	0.86	0.00397928	2.1	1.24	-0.85	0.0244982	1.93	2.16	0.24
AryANE_v1_00124810	MDP0000917158_r	S	29.4	protein.postranslational modification	1	AT5G55090	MAPKKK15 (Mitogen-activated protein kinase kinase kinase 15); kinase	protein amino acid phosphorylation		327	0.36	0.21	-0.15	0.621715	0.47	0.57	0.1	0.481058	0.67	2.15	1.48	0.0243859	0.85	2.28	1.43	0.00377057	0.25	0.13	-0.13	0.485262	0.46	0.72	0.26	0.264421	0.98	3.6	2.62	0.00103796	1.49	3.36	1.9	2.67088e-05	0.82	0.47	-0.34	0.272268	0.94	0.55	-0.38
AryANE_v1_00125257	MDP0000929326_r	S	35.2	not assigned.unknown	3	AT5G25950	unknown protein	biological process unknown		129	0.05	-0.51	-0.56	0.171659	0.19	0.18	-0.01	0.968864	0.87	0.91	0.04	0.830054	1.77	3.37	1.6	0.00145522	-0.25	-0.25	-0.01	0.968855	-0.16	0.15	0.31	0.112634	0.5	3.32	2.82	0.000527119	1.58	4.31	2.76	2.7273e-06	0.38	-0.43	-0.8	0.155355	0.56	0.05	-0.5
AryANE_v1_00064850	MDP0000124546_r	S	35.2	not assigned.unknown	2	AT2G28370	unknown protein	biological process unknown		261	4.3	5.72	1.43	0.00180456	3.82	5.19	1.37	0.00698084	3.81	4.76	0.95	0.0191933	3.61	4.8	1.2	0.000182067	4.37	5.7	1.32	0.00112519	4.3	5.67	1.37	0.00016527	2.85	4.39	1.54	0.0234056	2.68	3.41	0.76	0.00592202	3.37	4.04	0.68	0.0930372	3.01	3.51	0.5
AryANE_v1_00109184	MDP0000415930_r	S	20.1	stress.biotic	3	AT3G14470	disease resistance protein (NBS-LRR class), putative	apoptosis		332	0.1	2.5	2.4	0.000129872	-0.1	1.51	1.61	0.000605034	0.23	1.2	0.97	0.0761403	-0.28	0.4	0.68	0.00301539	0.2	2.91	2.71	2.35387e-05	0.22	1.99	1.77	0.00169896	-0.06	0.87	0.93	0.0118792	-0.95	-0.08	0.9	0.00245867	0.96	1.86	0.91	0.152281	0.84	1.08	0.24
AryANE_v1_00094611	MDP0000273645_r	S	35.2	not assigned.unknown	1	B9HTU7_POPTR	Predicted protein		Populus trichocarpa (Western balsam poplar) (Populus balsamifera subsp. trichocarpa)	103	0.42	0.49	0.07	0.714188	0.33	1.22	0.89	0.00225797	0.7	1.28	0.58	0.0721864	0.61	1.41	0.8	0.001452	0.52	1.45	0.92	0.00856042	0.53	1.87	1.34	0.000650502	1.16	2.14	0.98	0.0208771	0.64	1.68	1.07	0.00107596	0.58	1.01	0.44	0.194129	0.91	0.89	-0.02
AryANE_v1_00102361	MDP0000311747_r	S	28.2	DNA.repair	4	AT1G49980	unknown protein	DNA repair		756	0.89	1.45	0.57	0.105783	1.44	2.24	0.8	0.00148057	1.45	2.54	1.09	0.0202388	1.28	2.35	1.07	0.000508773	1.08	0.99	-0.09	0.688514	1.35	1.96	0.61	0.00377625	1.58	2.16	0.58	0.113535	0.19	1.1	0.94	0.00723355	0.87	0.34	-0.52	0.140871	1.01	1.23	0.23
AryANE_v1_00085050	MDP0000225253_r	S	17.8.1	hormone metabolism.salicylic acid.synthesis-degradation	2	AT1G19640	JMT (JASMONIC ACID CARBOXYL METHYLTRANSFERASE); jasmonate O-methyltransferase	jasmonic acid biosynthetic process		124	3.45	2.42	-1.02	0.00387586	2.88	2.3	-0.58	0.00277513	2.5	3.26	0.76	0.0376284	2.24	3.3	1.06	0.00112829	1.19	2.14	0.94	0.0028524	2.34	2.32	-0.02	0.926523	2.5	2.42	-0.08	0.767835	2.21	3.18	1	0.00864564	2.24	2.07	-0.16	0.731628	1.78	2.38	0.6
AryANE_v1_00053077	MDP0000642826	AS	35.2	not assigned.unknown	1					NA	2.57	2.7	0.14	0.45286	3.59	4.6	1.02	0.000382275	1.24	2.16	0.92	0.0281553	0.74	1.86	1.12	0.00517903	1.32	1.23	-0.09	0.591354	3.25	3.46	0.21	0.378394	1.51	1.33	-0.18	0.263616	1.43	2.36	0.96	0.00507762	0.86	1.23	0.38	0.494335	1.54	3.63	2.1
AryANE_v1_00071396	MDP0000156263_r	S	18.5.2.7	Co-factor and vitamine metabolism.folate & vitamine K.vitamine K.DHNA Phytyltransferase	1	AT1G60600	ABC4 (ABERRANT CHLOROPLAST DEVELOPMENT 4); 1,4-dihydroxy-2-naphthoate octaprenyltransferase/ prenyltransferase	photosynthetic electron transport in photosystem II		84	4.43	4.75	0.33	0.125322	3.54	4.57	1.03	0.00280646	3.82	2.69	-1.13	0.0511701	2.91	3.46	0.56	0.00745537	4.04	4.41	0.37	0.0763899	3.13	3.07	-0.06	0.790335	3.31	3.45	0.14	0.492263	1.77	2.93	1.19	0.00125116	2.39	3.98	1.6	0.086338	3.5	2.84	-0.65
AryANE_v1_00088117	MDP0000241557_r	S	27.4	RNA.RNA binding	1	AT3G62800	DRB4 (double-stranded RNA-binding domain (DsRBD)-containing protein 4); double-stranded RNA binding	biological process unknown		172	2.66	2.67	0.02	0.914887	2.42	2.92	0.5	0.00476392	2.95	3.74	0.79	0.0124983	2.68	3.5	0.82	0.00475511	2.49	2.33	-0.17	0.386247	2.72	2.16	-0.56	0.0301246	2.98	2.95	-0.03	0.941006	2.05	2.79	0.77	0.00833084	1.99	1.94	-0.03	0.916378	2.07	1.27	-0.79
AryANE_v1_00093160	MDP0000266249_r	S	34.2	transport.sugars	4	AT1G11260	STP1 (SUGAR TRANSPORTER 1); carbohydrate transporter/ sugar porter	transport		474	0.66	0.92	0.26	0.386516	2.01	2.95	0.94	0.00698928	3.94	3.88	-0.06	0.882613	3.62	4.2	0.58	0.0068216	0.29	0.52	0.22	0.318541	1.47	3.49	2.02	0.0130945	1.49	3.35	1.86	0.0235771	1.39	2.44	1.08	0.00291062	2.26	0.34	-1.91	0.165279	2.41	2.47	0.07
AryANE_v1_00094173	MDP0000271337_r	S	20.2.1	stress.abiotic.heat	4	AT3G14200	DNAJ heat shock N-terminal domain-containing protein	protein folding		193	4.33	4.44	0.12	0.775956	4.7	4.76	0.06	0.738109	3.01	3.31	0.3	0.514642	3.31	3.94	0.63	0.00789508	4.87	3.97	-0.91	0.00431153	5.13	4.49	-0.64	0.00316396	4.14	3.94	-0.2	0.58334	1.54	2.66	1.15	0.00061658	3.08	1.14	-1.93	0.0196206	3.23	4.5	1.28
AryANE_v1_00071303	MDP0000155799_r	S	13.2.3.4.1	amino acid metabolism.degradation.aspartate family.methionine.methionine gamma-lyase	1	AT1G64660	ATMGL; catalytic/ methionine gamma-lyase	amino acid metabolic process		636	2.06	1.52	-0.54	0.0680576	1.07	1.86	0.79	0.0633576	2.97	2.31	-0.66	0.13127	3.36	4.24	0.88	0.000917138	4.71	1.34	-3.38	0.000301745	3.71	1.54	-2.17	2.61953e-05	2.5	2.89	0.39	0.244048	2.02	4.53	2.54	7.4805e-06	2.59	3.87	1.29	0.0416126	2.5	1.52	-0.97
AryANE_v1_00076162	MDP0000180326_r	S	13.2.3.4.1	amino acid metabolism.degradation.aspartate family.methionine.methionine gamma-lyase	1	AT1G64660	ATMGL; catalytic/ methionine gamma-lyase	amino acid metabolic process		640	3.09	2.71	-0.38	0.103845	2.33	3.14	0.81	0.0350018	4.41	3.89	-0.53	0.0796886	4.8	5.89	1.1	0.00067342	5.62	2.26	-3.37	5.71851e-05	4.68	2.85	-1.83	9.2662e-06	3.94	4.53	0.59	0.0195658	3.17	5.5	2.37	1.3751e-05	3.3	4.33	1.04	0.0249637	3.64	2.38	-1.25
AryANE_v1_00125627	MDP0000940835_r	S	31.1	cell.organisation	2	AT4G14960	TUA6 (tubulin alpha-6 chiain)	microtubule-based process		95.9	2.2	2.51	0.31	0.32761	2.59	2.75	0.16	0.167904	3.46	3.35	-0.11	0.538663	3.9	4.54	0.65	0.00377771	4.16	1.62	-2.55	3.23613e-05	3.64	2.38	-1.26	0.0080707	2.84	2.73	-0.11	0.576694	2.31	4.41	2.13	9.78021e-05	2.66	3.11	0.46	0.0760108	3.39	2.29	-1.09
AryANE_v1_00065664	MDP0000128468_r	S	35.2	not assigned.unknown	1	O50000_PRUAR	Abscisic stress ripening protein homolog		Prunus armeniaca (Apricot)	72	1.47	1.72	0.25	0.251089	1.54	1.56	0.02	0.896527	2.3	1.95	-0.36	0.41119	1.63	3.41	1.78	2.80539e-05	0.96	0.86	-0.11	0.682876	1.61	0.96	-0.65	0.00643793	1.81	2.44	0.63	0.10374	1.61	2.47	0.89	0.00531972	1.32	2.33	1.03	0.157385	1.2	1.4	0.2
AryANE_v1_00080928	MDP0000204234_r	S	1.1.1.1	PS.lightreaction.photosystem II.LHC-II	2	AT1G15820	LHCB6 (LIGHT HARVESTING COMPLEX PSII); chlorophyll binding, ribosomal protein S15 family protein	photosynthesis, light harvesting		378	5.42	6.16	0.75	0.0680465	5.01	6.17	1.16	0.0323896	6.14	5.2	-0.94	0.0395644	4.67	5.7	1.03	0.000473031	5.73	5.29	-0.45	0.0391778	5.93	4.05	-1.88	2.6729e-05	5.56	5.09	-0.47	0.0487858	4.1	4.89	0.82	0.00938259	3.74	4.18	0.45	0.546161	4.02	3.49	-0.52
AryANE_v1_00084634	MDP0000223105_r	S	30.2.17	signalling.receptor kinases.DUF 26	2	AT4G23180	CRK10 (CYSTEINE-RICH RLK10); kinase	protein amino acid phosphorylation		642	3.55	4.42	0.88	0.00667631	2.46	3.17	0.71	0.177607	2.12	3.22	1.1	0.0260887	1.65	3.15	1.5	0.00471584	3.28	4.94	1.65	0.000670517	2	4.05	2.05	0.00304241	1.3	2.78	1.48	0.0300611	0.06	2.64	2.62	2.46979e-05	0.9	3.96	3.07	0.0163986	1.3	2.27	0.98
AryANE_v1_00109654	MDP0000430983_r	S	35.2	not assigned.unknown	2	A5B6M6_VITVI	Putative uncharacterized protein		Vitis vinifera (Grape)	79.7	1.78	2.51	0.73	0.153963	1.46	2.3	0.84	0.0140348	1.34	2.31	0.97	0.0127913	1.48	2.54	1.06	0.000375612	1.04	2.59	1.54	0.00108817	1.35	2.18	0.83	0.00512643	2.26	2.87	0.61	0.0300903	1.16	2.03	0.9	0.00833546	2.51	3.77	1.27	0.00561111	1.23	2.45	1.23
AryANE_v1_00114853	MDP0000601803_r	S	35.2	not assigned.unknown	1					NA	1.89	0.87	-1.02	0.07505	1.28	0.78	-0.5	0.160081	2.08	2.41	0.33	0.24592	2.28	2.91	0.63	0.00493958	-0.1	1.28	1.38	0.000489382	0.03	1.31	1.28	0.000147019	0.28	3.04	2.76	0.0206755	0.62	3.46	2.87	1.35587e-05	2.27	-0.07	-2.32	0.0263788	2.27	0.63	-1.63
AryANE_v1_00110069	MDP0000444596_r	S	27.1.1	RNA.processing.splicing	4	AT5G64270	splicing factor, putative	mRNA processing		251	2.28	2.12	-0.16	0.732339	2.7	2.87	0.17	0.191111	2.32	2.86	0.54	0.111217	2.17	2.8	0.63	0.00530574	0.29	2.01	1.71	0.000824379	0.39	2.47	2.08	6.3634e-06	0.11	2.27	2.16	0.0105606	-0.15	1.49	1.68	0.000140283	-0.42	1.33	1.76	0.0119402	-0.47	1.78	2.26
AryANE_v1_00113791	MDP0000566516_r	S	27.1.1	RNA.processing.splicing	4	AT5G64270	splicing factor, putative	mRNA processing		254	2.93	2.42	-0.5	0.077057	2.67	2.75	0.08	0.666574	2.57	2.78	0.21	0.154805	2.01	2.57	0.56	0.00811646	0.05	2.38	2.33	4.75873e-05	0.54	2.59	2.05	1.89293e-05	0.16	2.2	2.04	0.0177587	-0.73	1.59	2.35	6.749e-06	-0.06	1.7	1.77	0.0102752	0.03	1.88	1.86
AryANE_v1_00098063	MDP0000291015_r	S	35.2	not assigned.unknown	2	AT1G14470	pentatricopeptide (PPR) repeat-containing protein	biological process unknown		71.6	3.27	3.3	0.04	0.889012	2.6	2.52	-0.07	0.680986	3.01	3.56	0.55	0.0602999	2.71	3.52	0.81	0.00151741	2.16	3.42	1.25	0.000908332	2.11	3.19	1.08	0.00113443	1.61	3.02	1.41	0.026663	1.25	3.12	1.9	2.53889e-05	3.34	2.52	-0.81	0.330849	2.61	2.63	0.02
AryANE_v1_00016251	MDP0000195978	AS	35.2	not assigned.unknown	2					NA	2.75	3.51	0.76	0.0530434	3.01	3.33	0.32	0.0249998	3.14	4.03	0.89	0.0164682	2.12	3.18	1.06	0.00183304	2.11	3.32	1.2	0.00107122	2.79	4.14	1.35	0.00105837	1.72	2.36	0.64	0.02278	0.87	1.75	0.91	0.00332725	2.67	2.59	-0.07	0.777638	2.47	2.26	-0.2
AryANE_v1_00105781	MDP0000341326_r	S	35.2	not assigned.unknown	4					NA	0.57	0.55	-0.02	0.961808	0.73	0.7	-0.03	0.885393	0.54	0.71	0.17	0.479561	0.23	0.86	0.63	0.00482484	0.1	0.82	0.71	0.00875044	0.66	1.28	0.62	0.00650879	0.94	1.99	1.05	0.0464706	0.88	1.64	0.79	0.00650426	1.35	1.3	-0.04	0.85094	1.59	1.65	0.06
AryANE_v1_00119695	MDP0000758661_r	S	35.2	not assigned.unknown	1	AT2G28320	pleckstrin homology (PH) domain-containing protein / lipid-binding START domain-containing protein	biological process unknown		230	1.16	2.16	1	0.0183453	0.52	1.9	1.38	0.0320645	0.72	2.27	1.55	0.016646	0.51	1.46	0.95	0.00813922	1.43	2.55	1.11	0.00227162	0.65	2.16	1.51	0.000581051	0.7	1.85	1.15	0.0348215	1.03	2.09	1.1	0.000942737	1.22	1.62	0.41	0.123806	1.5	1.43	-0.06
AryANE_v1_00110040	MDP0000443611_r	S	35.2	not assigned.unknown	4	AT1G14740	unknown protein	biological process unknown		727	2.7	2.54	-0.15	0.560911	2.88	3.51	0.63	0.115317	3.44	3.87	0.43	0.0576749	2.64	3.46	0.83	0.00198261	2.17	2.43	0.25	0.218606	2.29	3.24	0.95	0.00502694	2.58	3.41	0.83	0.0182479	1.38	2.38	1.04	0.00451982	2.56	2.18	-0.37	0.126692	2.63	1.35	-1.28
AryANE_v1_00121863	MDP0000825508_r	S	20.2.3	stress.abiotic.drought/salt	2	AT1G47980	unknown protein	biological process unknown		394	-0.06	-0.16	-0.09	0.650936	0.64	1.01	0.37	0.370552	0.51	0.94	0.43	0.175313	0.05	0.64	0.59	0.00612203	-0.16	-0.11	0.04	0.829062	0.03	1.14	1.11	0.000264107	0.3	1.19	0.89	0.0351286	-0.87	-0.1	0.8	0.00837538	1.73	0.01	-1.71	0.138164	1.92	-0.13	-2.05
AryANE_v1_00124543	MDP0000908881_r	S	35.2	not assigned.unknown	2	AT1G47980	unknown protein	biological process unknown		114	-0.3	-0.24	0.06	0.767593	0.77	1.2	0.43	0.139583	1.34	1.73	0.39	0.420229	0.3	1.17	0.88	0.00181406	-0.17	-0.27	-0.11	0.511891	-0.11	0.83	0.94	0.00138499	0.21	0.92	0.7	0.0236933	0.18	1.1	0.96	0.00303329	0.78	-0.39	-1.15	0.201695	1.41	-0.3	-1.7
AryANE_v1_00072065	MDP0000159551_r	S	35.2	not assigned.unknown	4	AT2G43060	transcription factor	regulation of transcription		63.5	3.34	3.34	0	0.987734	2.95	3.05	0.11	0.854407	2.66	3.24	0.58	0.306373	2.2	3.98	1.78	0.00442059	3.41	3.13	-0.29	0.131694	1.63	3.66	2.03	0.000419008	0.98	3.5	2.52	0.0104299	0.53	2.59	2.09	1.56699e-05	2.71	2.43	-0.27	0.312145	3.12	2.56	-0.56
AryANE_v1_00008812	MDP0000158407	AS	30.2.17	signalling.receptor kinases.DUF 26	2	AT1G56130	leucine-rich repeat family protein / protein kinase family protein	protein amino acid phosphorylation		880	0.53	0.68	0.16	0.420048	0.57	0.73	0.16	0.531679	1.55	1.98	0.42	0.0293987	0.96	1.89	0.93	0.00379368	0.33	0.7	0.36	0.0939533	0.22	0.84	0.62	0.00185494	1.24	2.72	1.48	0.0296142	1.99	2.97	1.01	0.00296965	2	1.25	-0.74	0.119162	1.43	0.79	-0.63
AryANE_v1_00049166	MDP0000513157	AS	34.99	transport.misc	2	AT1G16390	organic cation transporter-related	transport		581	0.94	0.96	0.03	0.917592	3.37	2.83	-0.54	0.0309419	3.35	3.46	0.11	0.613477	1.68	2.49	0.81	0.0042833	-0.08	-0.03	0.04	0.793954	1.82	2.59	0.77	0.000195855	2.26	2.42	0.16	0.344679	1.66	2.59	0.96	0.00473514	1.01	0.41	-0.59	0.129523	1.94	1.7	-0.23
AryANE_v1_00067684	MDP0000138005_r	S	26.7	misc.oxidases - copper, flavone etc	2	AT1G65840	ATPAO4 (POLYAMINE OXIDASE 4); amine oxidase	electron transport		330	3.24	3.25	0.01	0.973839	3.41	3.29	-0.11	0.773592	3.19	3.71	0.52	0.0297509	2.53	3.5	0.97	0.0016923	2.61	3.1	0.48	0.12854	3.32	3.97	0.65	0.00469504	3.1	3.93	0.83	0.0377824	2.66	3.36	0.73	0.00957409	2.81	2.31	-0.49	0.085824	2.49	2.97	0.48
AryANE_v1_00069492	MDP0000147060_r	S	20.2.1	stress.abiotic.heat	1	AT5G52640	HSP81-1 (HEAT SHOCK PROTEIN 81-1); ATP binding / unfolded protein binding	protein folding		118	2.7	2.3	-0.4	0.271643	2.01	2.83	0.82	0.0521438	2.73	3.9	1.17	0.0135703	2.81	3.88	1.07	0.00209108	1.25	1.72	0.46	0.0383814	1.67	2.79	1.12	0.00493366	1.67	2.92	1.25	0.0101703	2.03	2.81	0.81	0.00453579	3.06	1.39	-1.66	0.0753446	2.78	1.59	-1.18
AryANE_v1_00072905	MDP0000163838_r	S	26.10	misc.cytochrome P450	1	AT3G48320	CYP71A21 (cytochrome P450, family 71, subfamily A, polypeptide 21); oxygen binding	electron transport		163	1.56	1.39	-0.16	0.411651	2.36	2.23	-0.13	0.447388	2.63	3.22	0.59	0.0157557	2.84	3.88	1.05	0.000610415	0.51	0.4	-0.12	0.473779	1.91	2.31	0.4	0.0041131	1.71	2.43	0.72	0.03867	1.93	2.61	0.71	0.00823352	2.52	1.74	-0.77	0.110869	1.79	1.96	0.18
AryANE_v1_00094136	MDP0000271168_r	S	28.1	DNA.synthesis/chromatin structure	1	AT4G29910	ATORC5/ORC5 (Origin recognition complex protein 5); protein binding	DNA replication		497	2.97	3.74	0.78	0.0355885	3.82	4.2	0.38	0.0850825	3.74	4.06	0.31	0.0323293	2.86	3.39	0.53	0.00941861	2.71	3.91	1.19	0.0142194	3.32	4.29	0.97	0.000376745	2.96	3.81	0.85	0.0306457	1.48	2.53	1.08	0.00115804	2.47	2.68	0.22	0.538086	2.53	2.3	-0.23
AryANE_v1_00108333	MDP0000389758_r	S	30.2.17	signalling.receptor kinases.DUF 26	2	AT1G29730	kinase/ protein serine/threonine kinase	protein amino acid phosphorylation		357	2.04	2.61	0.57	0.174734	2.13	2.42	0.29	0.541346	2.97	3.8	0.83	0.0198503	2.43	3.57	1.14	0.000294309	1.4	2.11	0.71	0.0277122	1.39	3.31	1.92	0.000224615	1.92	2.98	1.06	0.179233	2.2	3.35	1.19	0.0010968	2.95	1.67	-1.27	0.085753	3.19	1.99	-1.19
AryANE_v1_00110123	MDP0000446534_r	S	30.8	signalling.misc	2	AT4G15800	RALFL33 (RALF-LIKE 33)	biological process unknown		107	5.14	5.44	0.31	0.483692	4.67	5.46	0.79	0.0487063	2.86	2.87	0.01	0.97387	2.17	3.5	1.33	0.000668599	4.96	5.09	0.12	0.479235	3.51	4.99	1.48	9.75166e-05	2.42	3.32	0.89	0.0139186	2.94	3.82	0.91	0.00227816	2.83	4.14	1.32	0.141939	3.28	3.97	0.69
AryANE_v1_00112969	MDP0000539667_r	S	35.2	not assigned.unknown	4	AT2G43060	transcription factor	regulation of transcription		67.8	3.41	3.53	0.12	0.608323	2.83	2.92	0.09	0.895338	2.5	3.22	0.72	0.199047	2.18	3.96	1.78	0.00374668	3.18	3.05	-0.13	0.56525	1.55	3.54	1.99	0.000837468	1.01	3.54	2.53	0.0129176	0.92	2.93	2.04	3.75709e-05	2.69	2.37	-0.31	0.225214	3.17	2.52	-0.65
AryANE_v1_00118992	MDP0000735861_r	S	20.1.7	stress.biotic.PR-proteins	1	AT5G36930	disease resistance protein (TIR-NBS-LRR class), putative	apoptosis		474	3.24	3.13	-0.11	0.749337	0.69	1.88	1.2	0.0219254	1.53	1.85	0.31	0.511314	0.37	1.88	1.51	8.38907e-05	2.35	2.64	0.28	0.301757	0.26	1.39	1.13	0.000805215	0.6	1.63	1.03	0.101759	-0.4	1.71	2.14	2.22028e-05	1.31	3.19	1.89	0.103261	0.84	1.38	0.55
AryANE_v1_00124748	MDP0000915422_r	S	2.1.1.1	major CHO metabolism.synthesis.sucrose.SPS	2	AT4G10120	ATSPS4F	sucrose metabolic process		90.1	1.74	1.71	-0.02	0.942636	2.29	2.94	0.65	0.157979	3.23	3.28	0.04	0.810804	2.47	3.29	0.82	0.00128152	0.84	1.04	0.2	0.360946	1.54	3.66	2.12	0.00986316	1.31	2.79	1.48	0.0100046	0.93	2.13	1.23	0.00101028	2.17	1.07	-1.09	0.0129232	1.48	1.66	0.18
AryANE_v1_00124913	MDP0000919982_r	S	29.5.11.4.2	protein.degradation.ubiquitin.E3.RING	3	AT2G14835	zinc finger (C3HC4-type RING finger) family protein	metabolic process		128	3.61	4.66	1.06	0.00727481	4.25	4.39	0.14	0.42544	4.2	4.63	0.43	0.104093	3.17	4.06	0.89	0.0066741	3.12	4.25	1.13	0.00178246	3.79	4.11	0.32	0.277399	3.35	4.07	0.72	0.0470546	1.85	2.73	0.91	0.00809843	2.81	2.49	-0.31	0.150958	2.56	2.52	-0.04
AryANE_v1_00073586	MDP0000167195_r	S	30.2.11	signalling.receptor kinases.leucine rich repeat XI	1	AT1G08590	CLAVATA1 receptor kinase (CLV1)	protein amino acid phosphorylation		181	0.47	0.54	0.07	0.923689	1.16	1.78	0.62	0.112935	1.3	3.61	2.31	0.0149723	0.76	1.82	1.06	0.00376403	1.34	0.32	-1.03	0.00272072	2.65	1.96	-0.69	0.172433	1.1	2.69	1.59	0.0141831	1.76	2.58	0.85	0.00350702	0.32	-0.59	-0.9	0.140532	0.57	-0.38	-0.95
AryANE_v1_00089212	MDP0000247270_r	S	29.5.5	protein.degradation.serine protease	1	AT2G27920	SCPL51; serine carboxypeptidase	proteolysis		437	4.61	4.42	-0.19	0.769847	1.76	1.41	-0.35	0.250925	1.99	1.54	-0.45	0.457514	0.58	2.82	2.24	2.99997e-05	4.57	3.65	-0.93	0.00266801	1.33	0.83	-0.5	0.0757775	0.57	0.27	-0.3	0.554069	-0.11	0.72	0.86	0.00460729	2.04	4.45	2.42	0.118115	2.09	1.09	-0.99
AryANE_v1_00092930	MDP0000265157_r	S	20.2.1	stress.abiotic.heat	3	AT5G59720	HSP18.2 (HEAT SHOCK PROTEIN 18.2)	response to heat		208	5.85	6.36	0.51	0.173721	4.82	5.55	0.73	0.0720094	5.08	5.11	0.03	0.900382	4.99	5.62	0.63	0.00879155	5.96	4.25	-1.72	0.000426095	4.58	5.79	1.21	0.054373	4.68	5.28	0.6	0.0195251	4.44	5.3	0.9	0.00298584	5.26	6.29	1.04	0.189541	5.16	4.64	-0.51
AryANE_v1_00095237	MDP0000276812_r	S	19.12	tetrapyrrole synthesis.magnesium-protoporphyrin IX monomethyl ester (oxidative) cyclase	4	AT3G56940	AT103 (DICARBOXYLATE DIIRON 1)	electron transport		137	3.88	4.48	0.6	0.0265927	3.44	3.7	0.26	0.361998	3.98	3.47	-0.51	0.0419656	2.65	3.61	0.96	0.000926001	3.98	3.3	-0.68	0.00949388	3.81	3.11	-0.7	0.0253098	2.78	2.87	0.09	0.788628	1.6	2.59	1.03	0.00288575	2.5	3.39	0.9	0.150742	2.7	1.9	-0.8
AryANE_v1_00115339	MDP0000617328_r	S	35.1	not assigned.no ontology	2	AT1G47480	unknown protein	biological process unknown		186	5.8	5.26	-0.54	0.189729	5.62	5.36	-0.26	0.383215	4.87	5.27	0.4	0.038191	4.47	5.21	0.74	0.00279946	4.38	5.43	1.04	0.00463795	5.09	5.53	0.44	0.205584	3.66	4.74	1.08	0.0118652	2.18	4.53	2.38	0.0004196	4.65	3.51	-1.13	0.122451	4.68	4.27	-0.4
AryANE_v1_00064587	MDP0000123343_r	S	20.1	stress.biotic	2	AT3G14470	disease resistance protein (NBS-LRR class), putative	apoptosis		135	0.62	1.36	0.74	0.0785332	0.68	1.07	0.39	0.127698	0.94	1.51	0.57	0.0146054	0.45	1.04	0.6	0.00621274	0.25	1.33	1.07	0.00322809	0.39	0.72	0.33	0.0842519	0.45	1.36	0.91	0.0163899	-0.28	1.08	1.39	0.000422432	1.37	0.87	-0.49	0.123625	0.72	0.5	-0.22
AryANE_v1_00066080	MDP0000130346_r	S	20.1	stress.biotic	2	AT3G14470	disease resistance protein (NBS-LRR class), putative	apoptosis		159	4.51	4.45	-0.05	0.845003	3.85	3.88	0.03	0.851682	3.83	4.33	0.5	0.160967	3.05	3.93	0.88	0.00260954	3.19	4.6	1.4	0.00100983	3.66	4.05	0.39	0.446919	3.22	3.44	0.22	0.617413	1.81	2.68	0.9	0.00506972	4.29	4.27	-0.01	0.980699	3.93	3.97	0.04
AryANE_v1_00074340	MDP0000171144_r	S	29.2.1.2.2.10	protein.synthesis.ribosomal protein.eukaryotic.60S subunit.L10	4	AT1G26910	60S ribosomal protein L10 (RPL10B)	translation		79.7	2.01	2.21	0.21	0.3045	1.5	2.08	0.59	0.0169547	2	2.43	0.43	0.067133	1.57	2.3	0.73	0.0021301	1.33	2.41	1.07	0.00259321	1.42	2.1	0.68	0.0101135	1.12	1.85	0.73	0.0608572	0.83	1.6	0.8	0.00454439	1.28	1.98	0.71	0.0354675	1.18	1.77	0.59
AryANE_v1_00075030	MDP0000174704_r	S	20.1	stress.biotic	2	AT3G14470	disease resistance protein (NBS-LRR class), putative	apoptosis		568	2.8	3.02	0.22	0.593521	1.96	1.95	-0.01	0.96018	1.19	1.41	0.22	0.186128	0.66	1.34	0.68	0.00336273	1.5	2.4	0.89	0.00740065	1.55	1.46	-0.09	0.423323	0.94	1.33	0.39	0.21601	0	0.88	0.91	0.0050749	0.96	2.66	1.71	0.0458583	0.49	1.13	0.65
AryANE_v1_00082609	MDP0000212911_r	S	19.3	tetrapyrrole synthesis.GSA	4	AT5G46180	delta-OAT (ornithine- delta-aminotransferase); ornithine-oxo-acid transaminase	0		684	3.17	3.4	0.24	0.276606	2.95	3.3	0.35	0.0523115	3.02	3.33	0.31	0.334182	2.71	3.56	0.85	0.00222716	2.21	3.13	0.91	0.00632875	2.57	2.83	0.26	0.180182	1.89	2.82	0.93	0.0276313	1.18	2.65	1.51	0.000128236	2.94	2.23	-0.7	0.0588266	2.68	2.19	-0.48
AryANE_v1_00125661	MDP0000941692_r	S	17.8.1	hormone metabolism.salicylic acid.synthesis-degradation	2	AT1G19640	JMT (JASMONIC ACID CARBOXYL METHYLTRANSFERASE); jasmonate O-methyltransferase	jasmonic acid biosynthetic process		191	4.11	3.4	-0.71	0.0200764	2.33	2.25	-0.08	0.80511	2.29	2.37	0.08	0.821949	1.57	2.97	1.4	0.000366968	0.77	3.6	2.82	4.08545e-05	1.45	1.96	0.52	0.0390693	2.59	2.77	0.18	0.468177	2.46	3.55	1.12	0.00887124	3.33	4.17	0.85	0.0421784	2.27	2.7	0.44
AryANE_v1_00083387	MDP0000216664_r	S	30.10	signalling.phosphorelay	2	AT3G21510	AHP1 (HISTIDINE-CONTAINING PHOSPHOTRANSMITTER 3); histidine phosphotransfer kinase	cytokinin mediated signaling		167	4.65	3.89	-0.76	0.0347791	3.49	3.55	0.07	0.599953	2.6	3.67	1.07	0.0184551	2.42	3.85	1.43	0.000412391	3.61	4.21	0.59	0.0176025	3.79	3.62	-0.17	0.508488	2.19	3.07	0.88	0.0813557	1.84	2.81	1	0.00167777	2.92	1.57	-1.34	0.00986319	2.93	1.77	-1.16
AryANE_v1_00086054	MDP0000230800_r	S	35.2	not assigned.unknown	1	B9I920_POPTR	Predicted protein		Populus trichocarpa (Western balsam poplar) (Populus balsamifera subsp. trichocarpa)	143	-0.28	-0.01	0.28	0.260458	0.23	0.43	0.2	0.252363	1.3	1.47	0.17	0.639627	0.77	1.78	1.01	0.00143434	-0.02	0.31	0.32	0.152566	0.12	1.42	1.3	0.0123821	0.33	1.33	1	0.0286285	0.26	1.48	1.25	0.000859287	1.11	0.26	-0.83	0.0422516	1.3	-0.44	-1.73
AryANE_v1_00067394	MDP0000136652_r	S	33.99	development.unspecified	1	AT3G10480	ANAC050	multicellular organismal development		120	2.57	2.54	-0.03	0.936154	3.25	3.37	0.13	0.780594	3.01	3.25	0.24	0.311069	2.04	2.81	0.77	0.00776211	1.46	2.36	0.9	0.048739	2.17	2.83	0.66	0.0497314	1.97	2.99	1.02	0.0553284	0.83	2.12	1.32	0.00154007	0.68	0.68	0.01	0.980945	0.76	2.1	1.35
AryANE_v1_00107913	MDP0000375330_r	S	35.1	not assigned.no ontology	2	AT3G48700	unknown protein	biological process unknown		306	3.98	3.52	-0.46	0.23686	3.42	3.16	-0.26	0.416449	2.88	3.41	0.53	0.043147	2.68	3.3	0.62	0.00503617	2.3	2.98	0.68	0.0252198	2.8	3.62	0.82	0.0726417	2.21	2.94	0.73	0.0701036	2.23	3.6	1.4	0.000306931	3.48	2.36	-1.11	0.0936527	2.85	2.47	-0.37
AryANE_v1_00091484	MDP0000258367_r	S	30.6	signalling.MAP kinases	1	AT1G49740	phospholipase C	signal transduction		427	3.47	3.91	0.44	0.0626535	2.45	2.98	0.54	0.0303096	2.92	3	0.08	0.693554	2.2	2.84	0.64	0.0098517	3.57	3.17	-0.41	0.111981	2.71	2.94	0.23	0.347594	2.11	2.62	0.51	0.048988	2.08	3.1	1.05	0.00726504	2.31	3.01	0.71	0.0532478	2.01	2.34	0.33
AryANE_v1_00089305	MDP0000247763_r	S	35.2	not assigned.unknown	2	AT2G20190	CLIP-associating protein (CLASP) -related	mitosis		60.8	1.96	2.38	0.43	0.0691981	1.97	2.61	0.64	0.0192563	2.61	3.49	0.87	0.0111379	1.71	3.24	1.53	9.88872e-05	1.95	2.51	0.55	0.0275288	2.45	2.65	0.2	0.464289	2.29	3.29	1	0.0236416	2.2	3.6	1.43	0.000957519	3.17	1.81	-1.35	0.0642921	3.16	2.41	-0.74
AryANE_v1_00116083	MDP0000642761_r	S	27.3.25	RNA.regulation of transcription.MYB domain transcription factor family	4	AT5G14750	WER (WEREWOLF 1); DNA binding / transcription factor	regulation of transcription, DNA-dependent		196	3.96	4.02	0.07	0.700679	2.63	3.4	0.77	0.0288913	2.85	3.52	0.67	0.206607	2.18	2.71	0.53	0.00930611	3.17	3.03	-0.14	0.440971	3.08	3.7	0.62	0.0363387	1.67	2.4	0.73	0.1574	0.86	1.59	0.77	0.00677422	2.05	3.06	1.02	0.320993	1.36	2.52	1.16
AryANE_v1_00063464	MDP0000077529_r	S	26.7	misc.oxidases - copper, flavone etc	4	AT5G61510	NADP-dependent oxidoreductase, putative	metabolic process		469	3.08	3.39	0.32	0.184936	2.86	3.77	0.91	0.0323239	3.28	3.9	0.62	0.0877895	3.26	4.41	1.15	0.000511981	3.56	3.12	-0.45	0.0420536	3.15	3.93	0.78	0.0134588	2.36	3	0.64	0.174394	2.43	3.12	0.72	0.00916108	2.81	2.67	-0.12	0.703677	3.02	3.39	0.38
AryANE_v1_00103241	MDP0000316006_r	S	15.2	metal handling.binding, chelation and storage	1	AT1G71050	heavy-metal-associated domain-containing protein / copper chaperone (CCH)-related	metal ion transport		203	-0.04	-0.17	-0.13	0.525978	0.9	1.15	0.25	0.695354	1.51	2.03	0.52	0.0269199	1.52	2.99	1.47	0.000149799	-0.29	-0.15	0.13	0.465935	-0.08	0.05	0.13	0.455364	1.68	2.76	1.07	0.0346321	2.54	3.38	0.87	0.00719855	1.51	-0.09	-1.59	0.149299	1.83	0.33	-1.5
AryANE_v1_00010089	MDP0000164822	AS	29.5.11.4.3.2	protein.degradation.ubiquitin.E3.SCF.FBOX	1	AT3G26000	F-box family protein	biological process unknown		325	4.09	3.95	-0.14	0.637304	3.92	4.11	0.19	0.12336	3.02	3.17	0.15	0.649689	2.67	3.23	0.56	0.00790555	1.39	2.04	0.64	0.0215826	3.7	3.81	0.11	0.586875	2.64	3.06	0.42	0.01408	2.37	3.25	0.91	0.00313442	2.98	3.06	0.09	0.807866	3.76	3.38	-0.37
AryANE_v1_00016951	MDP0000199386	AS	2.2.2.1.2	major CHO metabolism.degradation.starch.starch cleavage.beta amylase	4	AT5G18670	BMY3 (beta-amylase 3); beta-amylase	polysaccharide catabolic process		545	2.97	3.01	0.04	0.875339	3.44	3.55	0.11	0.480948	3.37	3.29	-0.08	0.637033	2.52	3.08	0.57	0.00909824	1.73	2.23	0.49	0.032354	3.52	3.26	-0.26	0.0728895	3.54	3.62	0.08	0.821825	1.85	2.77	0.95	0.00267653	2.7	2.76	0.07	0.861684	2.88	2.58	-0.3
AryANE_v1_00018637	MDP0000207937	AS	18	Co-factor and vitamine metabolism	2	AT5G01410	PDX1 (PYRIDOXINE BIOSYNTHESIS 1.3); protein heterodimerization/ protein homodimerization	tricarboxylic acid cycle intermediate metabolic process		532	1.04	0.84	-0.2	0.623388	1.43	1.24	-0.19	0.156047	2.92	3.44	0.52	0.0175469	2.25	2.87	0.62	0.00493838	1.13	0.82	-0.32	0.124838	1.1	1.24	0.14	0.393089	3.15	3.32	0.17	0.459251	2.09	3.33	1.27	0.000606771	1.61	0.83	-0.77	0.176468	2.07	1.64	-0.42
AryANE_v1_00042206	MDP0000331715	AS	35.2	not assigned.unknown	1					NA	2.67	2.03	-0.63	0.0787908	2.3	2.46	0.16	0.585721	1.49	2.04	0.55	0.0497384	1.36	2.4	1.04	0.000384418	3.04	2.3	-0.74	0.012556	2.71	2.62	-0.09	0.756283	1.59	1.87	0.28	0.0747159	1.02	1.77	0.79	0.00607925	0.62	1.47	0.86	0.0851928	1.12	1.33	0.22
AryANE_v1_00043124	MDP0000346936	AS	35.2	not assigned.unknown	4					NA	0.3	0.38	0.09	0.647841	0.28	0.43	0.15	0.225819	0.5	0.57	0.07	0.723287	0.38	1.05	0.67	0.00370011	-0.02	0.22	0.23	0.293163	0.31	0.47	0.16	0.124221	0.59	1.08	0.49	0.042659	-0.26	0.6	0.89	0.00256294	0.32	0.22	-0.08	0.777462	0.58	0.62	0.05
AryANE_v1_00044376	MDP0000362154	AS	35.2	not assigned.unknown	4					NA	4.32	4.85	0.54	0.0585758	5.26	5.65	0.39	0.102546	5.4	5.44	0.04	0.897237	4.55	5.76	1.21	0.000323319	3.91	3.7	-0.22	0.261436	4.9	4.64	-0.26	0.287355	4.68	5.24	0.56	0.0630725	2.46	3.37	0.94	0.00319796	2.92	3.94	1.03	0.161234	3.76	3.98	0.22
AryANE_v1_00047463	MDP0000457846	AS	20.1	stress.biotic	2	AT3G14470	disease resistance protein (NBS-LRR class), putative	apoptosis		552	0.46	0.24	-0.22	0.466296	0.28	0.07	-0.21	0.321093	0.78	0.88	0.1	0.673927	0.05	1.03	0.98	0.0024348	0.67	0.56	-0.12	0.480525	0.07	0.27	0.2	0.145142	-0.05	0.73	0.78	0.0697159	-0.53	0.33	0.89	0.0080849	-0.12	-0.44	-0.31	0.322132	-0.36	-0.59	-0.22
AryANE_v1_00057603	MDP0000786461	AS	35.2	not assigned.unknown	2	AT3G05880	RCI2A (RARE-COLD-INDUCIBLE 2A)	0		82.8	5.88	5.61	-0.27	0.274148	5.28	5.5	0.22	0.263084	3.11	3.58	0.47	0.118742	2.73	3.91	1.18	0.00628909	3.69	3.61	-0.09	0.628216	5.07	5.5	0.43	0.0284035	3.31	4.73	1.42	0.011289	3.35	4.13	0.81	0.00470137	4.08	3.63	-0.44	0.226551	4.84	4.1	-0.73
AryANE_v1_00059411	MDP0000843137	AS	31.4	cell.vesicle transport	1	AT5G54110	ATMAMI (ARABIDOPSIS THALIANA MEMBRANE-ASSOCIATED MANNITOL-INDUCED); structural molecule	biological process unknown		318	1.14	1.08	-0.05	0.83548	1.83	2.1	0.27	0.0455128	3.49	3.3	-0.19	0.496764	1.59	2.47	0.88	0.0020553	1.12	1.03	-0.09	0.601871	2.86	2.89	0.03	0.859147	2.12	2.23	0.11	0.388668	1.54	2.5	0.99	0.00251708	1.69	1.88	0.2	0.309165	2.02	2.37	0.36
AryANE_v1_00060370	MDP0000871616	AS	20.1.7	stress.biotic.PR-proteins	2	AT4G12010	disease resistance protein (TIR-NBS-LRR class), putative	apoptosis		201	1.03	1.18	0.15	0.446963	0.48	0.9	0.42	0.138962	0.58	1.17	0.59	0.0327375	-0.06	1.15	1.22	0.000854642	0.78	1.51	0.73	0.0173928	0.94	0.93	-0.01	0.96477	0.85	1.25	0.4	0.143807	-0.34	0.47	0.84	0.0036024	0.84	0.97	0.14	0.469749	0.95	0.6	-0.34
AryANE_v1_00063514	MDP0000088659_r	S	35.1	not assigned.no ontology	1	AT5G34940	glycosyl hydrolase family 79 N-terminal domain-containing protein	biological process unknown		692	3.99	4.12	0.13	0.728439	2.99	2.2	-0.79	0.218047	1.87	1.46	-0.41	0.482808	0.6	1.96	1.37	0.00180419	3.6	4.19	0.59	0.101498	3.07	3.57	0.5	0.179203	1.04	2.05	1.01	0.120762	-0.4	1.51	1.94	3.7696e-05	0.79	3.22	2.45	0.13237	1.13	1.74	0.61
AryANE_v1_00064177	MDP0000121345_r	S	35.2	not assigned.unknown	4	AT3G52110	unknown protein	biological process unknown		261	1.31	0.81	-0.49	0.0718233	0.2	0.5	0.3	0.0812366	-0.17	0.58	0.74	0.0124474	0.27	1.2	0.93	0.00238532	1.1	0.68	-0.43	0.10302	0.44	0.4	-0.04	0.804308	0.91	1.86	0.95	0.0585988	1.21	1.93	0.75	0.00877895	0.5	0.49	0	0.996204	0.45	0.93	0.48
AryANE_v1_00065930	MDP0000129640_r	S	35.2	not assigned.unknown	4	AT5G25950	unknown protein	biological process unknown		339	-0.34	-0.4	-0.05	0.804332	-0.23	-0.06	0.17	0.164652	0.44	0.33	-0.11	0.674986	0.76	2.05	1.29	0.000167902	-0.17	-0.12	0.05	0.755171	-0.15	0	0.15	0.161794	-0.14	1.67	1.81	0.0211466	-0.51	2.7	3.25	3.2653e-06	-0.14	-0.57	-0.42	0.322607	-0.52	-0.86	-0.33
AryANE_v1_00066903	MDP0000134382_r	S	30.2.20	signalling.receptor kinases.wheat LRK10 like	1	AT5G38280	PR5K (PR5-like receptor kinase); kinase/ transmembrane receptor protein serine/threonine kinase	protein amino acid phosphorylation		104	-0.24	-0.25	0	0.990514	-0.09	0.1	0.19	0.133641	0.83	1.43	0.6	0.0629808	0.45	2.2	1.75	5.81236e-05	-0.27	-0.24	0.02	0.925625	-0.16	0.07	0.23	0.0754081	0.1	0.92	0.82	0.0414424	-0.55	1.55	2.13	1.26356e-05	2.06	0.41	-1.64	0.268914	1.26	-0.59	-1.84
AryANE_v1_00068380	MDP0000141381_r	S	35.2	not assigned.unknown	3	AT5G13760	unknown protein	0		575	3.49	2.92	-0.57	0.119215	2.6	2.75	0.15	0.704315	2.31	3.29	0.98	0.0131101	2.59	3.2	0.61	0.00540907	2.09	3.14	1.04	0.0420559	2.07	2.67	0.6	0.0222608	2.11	2.27	0.16	0.69532	2.12	2.81	0.72	0.00741341	4.05	3.82	-0.22	0.850348	2.27	2.64	0.38
AryANE_v1_00070373	MDP0000151294_r	S	35.2	not assigned.unknown	1	AT1G72490	unknown protein	biological process unknown		273	0.74	1.58	0.85	0.125391	1.9	2.99	1.09	0.0664967	1.58	2.15	0.56	0.0211604	1.08	2.54	1.46	0.000501679	1.5	1.65	0.14	0.526648	3.07	2.79	-0.28	0.339172	2.25	3.01	0.76	0.0572507	1.55	2.46	0.95	0.00252766	0.04	-0.1	-0.13	0.657411	0.27	1.02	0.76
AryANE_v1_00072727	MDP0000162976_r	S	10.8.2	cell wall.pectin*esterases.acetyl esterase	4	AT4G19420	pectinacetylesterase family protein	biological process unknown		537	5.46	5.52	0.07	0.793935	5.56	6	0.45	0.0119871	5.81	5.28	-0.53	0.204236	4.31	5.44	1.13	0.000283547	4.73	4.79	0.05	0.809627	5.29	5.3	0.01	0.944406	4.66	5.32	0.66	0.0786963	3.19	4.18	1.02	0.00921006	2.41	4.06	1.66	0.116868	3.58	3.96	0.39
AryANE_v1_00072796	MDP0000163333_r	S	30.3	signalling.calcium	1	AT4G38810	calcium-binding EF hand family protein	biological process unknown		486	5.4	5.56	0.16	0.549842	5.41	4.97	-0.44	0.437863	4.36	4.8	0.44	0.0301303	3.3	4.55	1.25	0.000186901	4.99	4.47	-0.53	0.0698644	5.02	4.75	-0.27	0.685502	4.35	4.32	-0.03	0.910159	1.99	2.78	0.82	0.0077886	2.88	4.6	1.73	0.187168	3.53	4.06	0.54
AryANE_v1_00076516	MDP0000182151_r	S	30.2.17	signalling.receptor kinases.DUF 26	2	AT1G56130	leucine-rich repeat family protein / protein kinase family protein	protein amino acid phosphorylation		149	1.14	1.2	0.07	0.716894	2.14	1.53	-0.61	0.0265652	2.09	2.78	0.69	0.0257197	1.4	2.15	0.75	0.00231036	1.05	1.2	0.14	0.451998	0.89	1.43	0.54	0.0593935	0.85	1.94	1.09	0.0428883	-0.05	1.31	1.39	0.000339477	1.39	0.39	-0.99	0.140642	0.95	0.37	-0.57
AryANE_v1_00077976	MDP0000189513_r	S	35.2	not assigned.unknown	1	AT4G04920	unknown protein	biological process unknown		1733	1.8	1.87	0.08	0.664006	2.56	2.96	0.4	0.135392	2.49	3.16	0.67	0.0836559	1.86	2.56	0.7	0.00308982	1.29	1.34	0.04	0.819101	2.12	2.65	0.53	0.036404	1.88	2.11	0.23	0.323001	0.54	1.56	1.06	0.000957636	1.48	1.63	0.16	0.629304	1.58	1.95	0.38
AryANE_v1_00081277	MDP0000206009_r	S	19.3	tetrapyrrole synthesis.GSA	4	AT5G46180	delta-OAT (ornithine- delta-aminotransferase); ornithine-oxo-acid transaminase	0		682	2.67	3.18	0.51	0.208054	2.88	3.15	0.27	0.0823075	2.9	3.42	0.52	0.172709	2.91	3.6	0.7	0.00480907	1.92	2.52	0.6	0.319009	2.37	2.79	0.42	0.0273707	1.84	2.78	0.94	0.0393878	1.61	2.76	1.18	0.0024827	2.79	1.97	-0.81	0.0198623	2.82	2.28	-0.53
AryANE_v1_00081588	MDP0000207688_r	S	30.2.17	signalling.receptor kinases.DUF 26	3	AT1G56130	leucine-rich repeat family protein / protein kinase family protein	protein amino acid phosphorylation		846	3.23	2.83	-0.4	0.29021	2.69	2.9	0.21	0.344385	2.99	3.76	0.77	0.0279604	2.5	3.56	1.06	0.00176633	2.77	2.23	-0.55	0.0234388	2.86	3.2	0.34	0.0754561	2.45	3.6	1.15	0.0231628	1.78	3.04	1.3	0.00028458	2.58	2.49	-0.08	0.899622	2.2	2.09	-0.11
AryANE_v1_00083106	MDP0000215332_r	S	34.14	transport.unspecified cations	2	AT1G14660	ATNHX8 (Arabidopsis thaliana Na+/H+ exchanger 8); sodium:hydrogen antiporter	sodium ion transport		186	1.19	0.68	-0.51	0.12418	0.88	1.03	0.16	0.780798	0.77	1.47	0.7	0.0417542	0.17	1.4	1.23	0.000473764	0.39	0.39	-0.01	0.972902	0.89	0.76	-0.13	0.705731	0.31	0.94	0.63	0.134078	-0.77	0.3	1.1	0.00595977	0.23	1	0.78	0.0459802	-0.83	0.12	0.95
AryANE_v1_00083210	MDP0000215845_r	S	29.5.11.4.2	protein.degradation.ubiquitin.E3.RING	4	AT1G60190	armadillo/beta-catenin repeat family protein / U-box domain-containing protein	protein ubiquitination		452	-0.15	-0.14	0.01	0.949932	0.11	1.44	1.33	0.0948521	0.64	1.69	1.05	0.0160274	1.28	2.28	1	0.00387519	-0.19	-0.07	0.11	0.524901	0.18	0.36	0.18	0.165026	0.49	2.43	1.94	0.0229969	1.18	2.75	1.6	0.000139845	0.88	-0.13	-1	0.205462	0.9	-0.2	-1.09
AryANE_v1_00085294	MDP0000226575_r	S	26.21	misc.protease inhibitor/seed storage/lipid transfer protein (LTP) family protein	2	AT3G43720	lipid binding	lipid transport		103	5.05	4.48	-0.57	0.370691	4.48	4.27	-0.21	0.26315	2.91	2.98	0.07	0.752339	1.53	2.48	0.96	0.000569435	4.13	4.42	0.28	0.244286	3.95	4.15	0.2	0.586129	1.79	2.22	0.43	0.0745648	0.38	1.16	0.81	0.0041922	1.57	2.79	1.23	0.287819	1.73	2.31	0.59
AryANE_v1_00086580	MDP0000233110_r	S	35.1	not assigned.no ontology	2	AT4G28570	alcohol oxidase-related	electron transport		865	4.11	4.07	-0.03	0.903444	4.65	5.58	0.93	0.0663853	5.76	6.22	0.46	0.130294	5.7	6.49	0.79	0.00662819	3.63	3.16	-0.47	0.0389189	3.62	3.91	0.29	0.22972	4.11	5.13	1.02	0.0319091	4.09	5.58	1.53	0.000291622	4.08	3.54	-0.53	0.699099	4.89	3.77	-1.11
AryANE_v1_00086606	MDP0000233229_r	S	35.2	not assigned.unknown	1	AT2G32970	unknown protein	biological process unknown		686	2.75	2.15	-0.6	0.0291933	3.55	3.42	-0.13	0.700586	3.79	4.71	0.92	0.0762926	3.6	4.72	1.12	0.00126427	2.36	1.84	-0.52	0.0254236	3.15	3.36	0.21	0.447531	3.12	3.55	0.43	0.123675	2.26	3.22	0.99	0.00412452	2.55	1.29	-1.25	0.0549017	2.39	1.18	-1.2
AryANE_v1_00087362	MDP0000237405_r	S	29.4	protein.postranslational modification	2	AT5G55090	MAPKKK15 (Mitogen-activated protein kinase kinase kinase 15); kinase	protein amino acid phosphorylation		282	0.13	0.04	-0.09	0.614635	0.43	0.14	-0.29	0.29699	0.23	0.49	0.26	0.481694	0.08	0.65	0.57	0.00900865	0	0.06	0.05	0.758693	0.77	0.55	-0.22	0.697167	0.25	1.71	1.46	0.0383909	-0.39	1.43	1.85	0.000345447	-0.32	-0.29	0.04	0.82161	-0.57	-0.72	-0.14
AryANE_v1_00088148	MDP0000241749_r	S	35.2	not assigned.unknown	4	AT5G25950	unknown protein	biological process unknown		350	-0.21	-0.26	-0.05	0.779228	-0.44	-0.29	0.15	0.110924	0.25	0.38	0.13	0.495279	0.79	2.02	1.24	0.00132277	0.06	0.17	0.1	0.618212	-0.3	-0.14	0.17	0.127446	-0.35	1.3	1.65	0.0203662	-0.11	2.14	2.28	3.54382e-05	-0.09	-0.76	-0.66	0.141637	-0.66	-0.74	-0.08
AryANE_v1_00088149	MDP0000241751_r	S	35.2	not assigned.unknown	1	AT5G25950	unknown protein	biological process unknown		321	0.04	-0.07	-0.11	0.564739	0.53	0.44	-0.09	0.669299	1.62	1.18	-0.44	0.221418	1.51	2.56	1.05	0.0041708	-0.15	-0.11	0.03	0.855722	0.24	0.5	0.26	0.0328635	-0.11	2.07	2.18	0.0239917	0.23	3.28	3.08	8.7309e-06	0.18	-0.53	-0.7	0.309273	-0.03	-0.49	-0.45
AryANE_v1_00092443	MDP0000262974_r	S	35.2	not assigned.unknown	4	AT5G13760	unknown protein	0		657	4.15	4.23	0.08	0.679672	4.71	4.63	-0.08	0.585406	4.25	4	-0.25	0.140821	2.87	3.55	0.68	0.00473363	3.41	4.12	0.7	0.0418845	4.65	4.16	-0.49	0.130848	3.02	3.14	0.12	0.662185	1.59	2.62	1.06	0.00134752	2.36	3.21	0.86	0.229972	2.55	2.43	-0.11
AryANE_v1_00092700	MDP0000264122_r	S	35.2	not assigned.unknown	1	AT4G35360	pantothenate kinase family protein	carbohydrate metabolic process		69.7	3.67	4.11	0.45	0.265597	3.72	4.14	0.42	0.0978771	3.7	4.25	0.55	0.0163747	2.67	3.47	0.8	0.0014185	3.73	4.44	0.7	0.0411712	4.15	3.62	-0.53	0.135874	4.19	3.89	-0.3	0.272028	2.09	2.84	0.79	0.00486087	2.49	2.36	-0.12	0.511465	2.87	2.72	-0.14
AryANE_v1_00093041	MDP0000265685_r	S	16.2.1.6	secondary metabolism.phenylpropanoids.lignin biosynthesis.CCoAOMT	1	AT3G62000	O-methyltransferase family 3 protein	biological process unknown		325	1.77	2.16	0.4	0.202092	2.47	3.03	0.56	0.0292827	1.64	2.25	0.6	0.0364878	1.34	1.95	0.61	0.00500785	1.68	2.07	0.39	0.348315	2.41	2.48	0.07	0.646398	1.45	2.2	0.75	0.0635931	1	1.89	0.92	0.00369223	1.89	1.16	-0.72	0.0493789	2.29	2.18	-0.11
AryANE_v1_00093434	MDP0000267728_r	S	30.2.17	signalling.receptor kinases.DUF 26	4	AT1G56130	leucine-rich repeat family protein / protein kinase family protein	protein amino acid phosphorylation		638	1.73	1.6	-0.13	0.575586	2.24	1.85	-0.39	0.10347	1.92	2.24	0.31	0.0509392	1.5	2.53	1.03	0.0005122	0.87	0.69	-0.19	0.292367	1.52	1.77	0.25	0.373917	1.22	2.32	1.1	0.0313563	0.97	2.12	1.19	0.00067081	2.18	1.51	-0.66	0.458489	1.56	0.85	-0.71
AryANE_v1_00094221	MDP0000271554_r	S	20.2.1	stress.abiotic.heat	4	AT4G21320	HSA32 (HEAT-STRESS-ASSOCIATED 32)	metabolic process		448	2.57	2.51	-0.06	0.845296	1.95	2.47	0.53	0.0225907	2.5	2.77	0.27	0.154684	2.16	3	0.84	0.00170852	1.55	0.91	-0.64	0.0151649	2.07	2.24	0.17	0.301682	1.57	2.09	0.52	0.0408811	1.04	1.86	0.86	0.00733726	2.16	1.18	-0.97	0.0832659	1.29	1.02	-0.27
AryANE_v1_00100336	MDP0000301919_r	S	29.5.9	protein.degradation.AAA type	1	AT2G46620	AAA-type ATPase family protein	amino acid metabolic process		580	3.62	3.97	0.36	0.160158	4.37	4.4	0.03	0.914007	4.29	4.55	0.26	0.173479	3.6	4.33	0.73	0.00253003	2.89	3.03	0.14	0.498335	3.01	3.18	0.17	0.708839	3.38	3.63	0.25	0.418951	1.91	3.2	1.33	0.00112009	2.18	2.03	-0.14	0.590623	2.02	2.47	0.46
AryANE_v1_00103364	MDP0000316608_r	S	35.2	not assigned.unknown	1	AT2G47010	unknown protein	biological process unknown		534	3.82	3.86	0.04	0.918634	4.1	3.97	-0.13	0.472327	4.37	4.68	0.31	0.0793234	3.63	4.47	0.84	0.00110703	3.11	3.59	0.48	0.0808182	3.85	3.87	0.02	0.890884	4.08	4.4	0.32	0.263133	2.58	3.56	1.01	0.00133079	2.64	1.61	-1.02	0.0909478	2.99	1.95	-1.03
AryANE_v1_00107386	MDP0000362150_r	S	35.2	not assigned.unknown	1					NA	3.68	3.77	0.09	0.654547	2.35	2.98	0.63	0.113872	2.75	1.51	-1.24	0.0133651	1.21	2.41	1.2	0.000224237	3.82	3.07	-0.75	0.0862532	3.25	2.13	-1.12	0.0515404	2.56	2.04	-0.52	0.0579816	1.43	2.45	1.05	0.00341325	2.23	2.26	0.04	0.922095	1.66	1.58	-0.08
AryANE_v1_00108691	MDP0000401001_r	S	26.2	misc.UDP glucosyl and glucoronyl transferases	2	AT1G70090	GATL9/LGT8 (Galacturonosyltransferase-like 9); polygalacturonate 4-alpha-galacturonosyltransferase/ transferase, transferring glycosyl groups / transferase, transferring hexosyl groups	carbohydrate biosynthetic process		583	5.16	4.83	-0.32	0.632913	5.6	5.01	-0.59	0.0503335	5.14	5.67	0.53	0.406594	4.12	5.18	1.06	0.000810209	4.64	4.83	0.19	0.294276	4.38	5.7	1.33	0.0696403	3.44	4.07	0.63	0.208494	2.65	3.95	1.33	0.000651326	3.93	3.91	-0.01	0.960167	4.21	3.95	-0.26
AryANE_v1_00109485	MDP0000424976_r	S	35.2	not assigned.unknown	3	AT1G07400	17.8 kDa class I heat shock protein (HSP17.8-CI)	response to oxidative stress		56.2	1.3	1.64	0.34	0.149016	1.6	1.55	-0.05	0.835685	0.72	1.32	0.6	0.0167879	0.98	1.69	0.71	0.00414485	1.32	0.83	-0.5	0.0674092	2.25	2.41	0.16	0.370595	2.04	3.01	0.97	0.0765185	2.47	3.4	0.96	0.00777105	3.08	3.08	0.01	0.982782	2.05	1.19	-0.86
AryANE_v1_00113343	MDP0000552242_r	S	26.2	misc.UDP glucosyl and glucoronyl transferases	4	AT5G49690	UDP-glucoronosyl/UDP-glucosyl transferase family protein	metabolic process		417	3.38	2.71	-0.66	0.323301	1.48	1.85	0.38	0.260243	1.02	2.08	1.06	0.0123155	0.63	1.72	1.1	0.00600399	1.24	1.46	0.22	0.266825	1.06	1.44	0.38	0.121229	0.48	1.35	0.87	0.036406	-0.21	1.04	1.28	0.00031237	1.37	2.37	1.01	0.123104	1.12	1.17	0.06
AryANE_v1_00117262	MDP0000679786_r	S	29.2.4	protein.synthesis.elongation	1	AT5G12110	elongation factor 1B alpha-subunit 1 (eEF1Balpha1)	translational elongation		120	1.4	2.03	0.64	0.0216597	2.82	2.99	0.17	0.148506	2.8	2.76	-0.04	0.808757	2.19	2.77	0.58	0.00624489	3.19	3.73	0.53	0.11164	2.52	2.9	0.38	0.214833	1.16	1.29	0.13	0.550369	0.1	0.9	0.83	0.00653799	1.43	1.32	-0.1	0.825283	1.2	1.2	0.01
AryANE_v1_00118951	MDP0000734325_r	S	29.5.9	protein.degradation.AAA type	1	AT2G46620	AAA-type ATPase family protein	amino acid metabolic process		130	1.17	1.4	0.23	0.258196	0.83	0.87	0.04	0.85117	1.02	1.57	0.55	0.0193979	1.36	1.91	0.55	0.00975193	0.7	0.72	0.01	0.960066	0.63	0.43	-0.2	0.0734013	1.55	1.82	0.27	0.439813	0.2	0.96	0.79	0.00542742	1.41	1.55	0.15	0.455291	0.65	0.72	0.07
AryANE_v1_00118979	MDP0000735372_r	S	19.12	tetrapyrrole synthesis.magnesium-protoporphyrin IX monomethyl ester (oxidative) cyclase	4	AT3G56940	AT103 (DICARBOXYLATE DIIRON 1)	electron transport		137	3.89	4.44	0.56	0.0348125	3.44	3.75	0.31	0.124024	4	3.44	-0.57	0.0549333	2.63	3.68	1.05	0.000355347	3.88	3.3	-0.59	0.0184273	3.76	3.06	-0.7	0.0301003	2.85	2.87	0.02	0.948442	1.74	2.51	0.8	0.00631364	2.42	3.25	0.84	0.17112	2.59	1.81	-0.78
AryANE_v1_00122422	MDP0000843137_r	S	31.4	cell.vesicle transport	1	AT5G54110	ATMAMI (ARABIDOPSIS THALIANA MEMBRANE-ASSOCIATED MANNITOL-INDUCED); structural molecule	biological process unknown		318	4.83	4.54	-0.29	0.33051	5.03	4.91	-0.11	0.264493	4.69	5.32	0.63	0.0137181	3.92	5.35	1.43	7.0959e-05	3.96	3.91	-0.06	0.823481	4.94	5.06	0.12	0.543692	3.85	4.32	0.47	0.0936358	2.94	3.65	0.75	0.0080754	3.07	3.6	0.54	0.0425713	3.23	3.71	0.48
AryANE_v1_00123667	MDP0000880721_r	S	26.10	misc.cytochrome P450	1	AT3G26310	.	.		397	-0.16	-0.27	-0.11	0.609802	-0.1	0.04	0.14	0.480021	0.53	0.77	0.24	0.136357	0.52	1.38	0.87	0.00171768	0.08	-0.05	-0.14	0.459456	-0.19	0.09	0.28	0.113844	0.93	1.16	0.23	0.35173	1.17	2	0.87	0.00424342	-0.22	-0.64	-0.41	0.241778	0.17	0.19	0.03
AryANE_v1_00110917	MDP0000471879_r	S	35.2	not assigned.unknown	2	AT2G38870	protease inhibitor, putative	response to wounding		79.3	1.26	0.97	-0.28	0.244565	3.38	1.46	-1.92	0.00439279	6.06	2.44	-3.62	4.7438e-06	6.57	2.34	-4.23	2.38043e-05	2.61	0.65	-1.96	0.128588	2.35	3.56	1.21	0.170775	5.79	4.21	-1.58	0.00366458	3.89	5.15	1.3	0.000373644	1.41	1.13	-0.26	0.548072	1.77	1.68	-0.09
AryANE_v1_00102191	MDP0000310907_r	S	35.2	not assigned.unknown	2					NA	1.32	0.74	-0.57	0.113043	3.02	2.12	-0.9	0.273019	2.76	4.56	1.8	0.00303596	4.6	3.79	-0.81	0.0090114	0.49	0.43	-0.07	0.696139	0.98	1.47	0.49	0.19499	2.12	5.73	3.6	0.000306892	1.77	4.26	2.52	8.31344e-05	2.61	0.96	-1.63	0.1409	2.43	0.45	-1.97
AryANE_v1_00107918	MDP0000375492_r	S	29.4	protein.postranslational modification	1	AT1G49180	protein kinase family protein	protein amino acid phosphorylation		188	2.01	0.99	-1.02	0.00750613	2.29	1.09	-1.2	0.00488752	2.08	0.78	-1.31	7.31363e-05	1.42	0.59	-0.83	0.00138767	1.8	0.5	-1.31	0.000618178	2.08	0.97	-1.11	0.00167198	2.04	0.9	-1.14	0.00651548	0.47	-0.35	-0.78	0.0403818	1.49	0.8	-0.68	0.0304795	1.44	0.52	-0.91
AryANE_v1_00067227	MDP0000135936_r	S	35.2	not assigned.unknown	1	Q154H7_9ROSA	Putative NBS-LRR disease resistance protein		Malus floribunda	94.7	3.29	0.54	-2.75	0.000169275	3.29	0.43	-2.86	1.4e-07	2.97	0.56	-2.41	9.2839e-06	2.64	0.17	-2.47	6.3474e-06	3.04	0.23	-2.82	3.33164e-05	3.04	0.32	-2.72	4.0572e-06	3.07	0.42	-2.65	1.02012e-05	2.12	1.01	-1.07	0.0103648	-0.39	-0.06	0.34	0.347348	0.19	0.06	-0.12
AryANE_v1_00104133	MDP0000320215_r	S	35.2	not assigned.unknown	1	AT5G19860	unknown protein	biological process unknown		183	2.01	1.01	-0.99	0.00688706	2.42	1.53	-0.89	0.00105279	2.58	1.64	-0.94	0.00191121	3.25	1.79	-1.46	0.000204927	1.4	0.59	-0.82	0.00885462	1.81	1.19	-0.62	0.00845116	2.14	1.32	-0.82	0.00222765	2.41	1.9	-0.48	0.0599468	1.09	0.96	-0.12	0.794337	1.57	1.21	-0.35
AryANE_v1_00121322	MDP0000808501_r	S	29.5.11.4.3.2	protein.degradation.ubiquitin.E3.SCF.FBOX	4	AT5G55150	F-box family protein	biological process unknown		92	4.21	2.63	-1.57	0.347559	4.24	0.71	-3.53	0.00227771	3.95	0.2	-3.75	4.86459e-05	3.46	-0.08	-3.54	1.47034e-05	4.27	3.07	-1.21	0.0033504	4.59	3.57	-1.02	0.000412821	4.12	3.16	-0.96	0.00530712	3.44	2.92	-0.48	0.0564421	3.35	-0.07	-3.41	0.00125447	3.48	-0.47	-3.95
AryANE_v1_00085242	MDP0000226206_r	S	6.4	gluconeogenesis / glyoxylate cycle.PEPCK	3	AT5G65690	phosphoenolpyruvate carboxykinase (ATP), putative / PEP carboxykinase, putative / PEPCK, putative	gluconeogenesis		116	4.59	3.66	-0.92	0.286465	4.15	2.47	-1.68	0.000269662	4.04	2.24	-1.8	0.00068837	4.15	0.87	-3.28	4.69145e-05	4.26	3.28	-0.99	0.00517982	4.45	3.29	-1.16	0.000240033	3.52	2.59	-0.93	0.00170285	3.09	2.45	-0.6	0.0223589	3.08	1.66	-1.41	0.0767915	3.25	1.37	-1.88
AryANE_v1_00110709	MDP0000464941_r	S	30.3	signalling.calcium	4	AT5G62390	ATBAG7 (ARABIDOPSIS THALIANA BCL-2-ASSOCIATED ATHANOGENE 7); calmodulin binding	small GTPase mediated signal transduction		289	4.51	3.62	-0.89	0.306417	2.36	0.62	-1.74	0.000244824	2.17	0.21	-1.97	5.83217e-05	1.3	-0.11	-1.41	0.000506147	4.66	2.43	-2.24	0.000290041	2.36	0.19	-2.17	1.68776e-05	2.09	0.41	-1.68	0.000214757	1.71	0.95	-0.72	0.109354	1.44	2.02	0.59	0.540495	1.5	0.1	-1.4
AryANE_v1_00063653	MDP0000118961_r	S	30.2.17	signalling.receptor kinases.DUF 26	2	AT4G05200	protein kinase family protein, ATK5 (Arabidopsis thaliana kinesin 5); microtubule motor	protein amino acid phosphorylation		436	1.99	1.07	-0.91	0.193892	1.72	-0.11	-1.83	0.000888898	1.88	-0.08	-1.96	0.000390893	1.79	-0.39	-2.18	5.64369e-05	1.63	-0.21	-1.85	0.00125214	1.31	-0.19	-1.5	6.1018e-05	1.73	-0.11	-1.84	0.000429309	-0.1	-0.68	-0.55	0.0365864	0.35	-0.68	-1.02	0.0134139	0.47	-0.78	-1.25
AryANE_v1_00113641	MDP0000561205_r	S	35.2	not assigned.unknown	2	AT5G15880	unknown protein	biological process unknown		187	3.98	3.18	-0.8	0.0866354	3.59	2.74	-0.85	0.000406149	2.96	2.33	-0.64	0.0034779	3.53	2.22	-1.31	0.00014274	3.49	2.69	-0.81	0.0069208	3.57	2.66	-0.91	0.000690704	3.4	2.23	-1.17	0.000319342	3.65	2.92	-0.7	0.011269	3.54	3.54	0.01	0.948625	3.08	3.16	0.09
AryANE_v1_00113972	MDP0000572106_r	S	29.5.1	protein.degradation.subtilases	4	AT2G19170	SLP3 (Subtilisin-like serine protease 3); subtilase	proteolysis		155	4.8	3.87	-0.92	0.0109513	4.41	2.47	-1.94	0.00107685	3.75	1.74	-2.01	3.24512e-05	3.55	1.38	-2.17	1.66465e-05	3.9	2.83	-1.07	0.00164624	3.33	2.32	-1.01	0.000921036	2.17	1.28	-0.89	0.00759543	1.47	1.33	-0.11	0.708913	1.66	3.15	1.51	0.225446	1.27	2.21	0.94
AryANE_v1_00116989	MDP0000671440_r	S	12.3.1	N-metabolism.N-degradation.glutamate dehydrogenase	4	AT5G18170	GDH1 (GLUTAMATE DEHYDROGENASE 1); oxidoreductase	amino acid metabolic process		194	3.78	3	-0.78	0.0293057	4.1	2.24	-1.86	7.22905e-05	3.84	1.77	-2.07	0.000295592	3.66	1.71	-1.95	1.41238e-05	3.7	3.1	-0.6	0.0242278	4.55	3.18	-1.37	0.000459028	3.69	2.68	-1.01	0.00240754	3.23	2.83	-0.37	0.250611	3.3	0.85	-2.44	0.00362837	3.26	0.71	-2.54
AryANE_v1_00015808	MDP0000193700	AS	17.2.3	hormone metabolism.auxin.induced-regulated-responsive-activated	4	AT2G46370	JAR1 (JASMONATE RESISTANT 1)	response to auxin stimulus		726	3.43	2.88	-0.55	0.0749138	3.71	2.89	-0.82	0.00808563	3.97	2.32	-1.65	0.00200874	3.41	2.08	-1.33	0.000132476	2.12	2.02	-0.1	0.544829	3.7	2.82	-0.88	0.00332831	3.86	2.98	-0.88	0.0052343	2.86	2.22	-0.6	0.0420212	1.86	1.85	0	0.977989	2.67	1.88	-0.79
AryANE_v1_00065534	MDP0000127844_r	S	35.1	not assigned.no ontology	4	AT4G37470	hydrolase, alpha/beta fold family protein	catechol catabolic process, ortho-cleavage		437	2.9	2.84	-0.06	0.8337	3.03	1.66	-1.37	0.00613742	3.17	1.28	-1.89	0.000504312	2.4	1	-1.4	0.00537205	2.93	2.44	-0.5	0.0990035	2.88	2.1	-0.78	0.000712601	2.96	2.32	-0.64	0.00376751	1.73	1.16	-0.54	0.0284116	0.81	1.52	0.73	0.166241	1.56	1.42	-0.14
AryANE_v1_00067269	MDP0000136111_r	S	35.1	not assigned.no ontology	4	AT4G37470	hydrolase, alpha/beta fold family protein	catechol catabolic process, ortho-cleavage		437	3.06	2.96	-0.1	0.797167	3.08	1.73	-1.35	0.00794141	3.34	1.23	-2.11	8.9846e-06	2.3	0.89	-1.41	0.00255353	3.29	3.04	-0.26	0.179978	2.86	2.09	-0.77	0.00872152	2.8	2.02	-0.78	0.00245283	2.09	1.39	-0.66	0.0113114	0.85	1.73	0.89	0.220187	0.95	1.02	0.08
AryANE_v1_00078109	MDP0000190105_r	S	35.1	not assigned.no ontology	4	AT2G03510	band 7 family protein	biological process unknown		125	3.81	3.57	-0.24	0.247725	3.77	3.12	-0.64	0.00108316	3.79	3.07	-0.72	0.00381794	4.3	3.46	-0.84	0.00682797	3.22	3.12	-0.1	0.604117	3.89	3.46	-0.43	0.00908552	2.58	2.06	-0.52	0.00914085	2.75	2.21	-0.51	0.0329434	3.29	2.54	-0.74	0.102185	2.57	2.53	-0.04
AryANE_v1_00078819	MDP0000193700_r	S	17.2.3	hormone metabolism.auxin.induced-regulated-responsive-activated	4	AT2G46370	JAR1 (JASMONATE RESISTANT 1)	response to auxin stimulus		726	6.15	5.54	-0.61	0.0617532	6.49	5.3	-1.19	0.000921402	6.85	4.88	-1.97	0.000439255	6.55	5.25	-1.3	0.000122007	5.66	5.31	-0.35	0.115002	5.91	4.78	-1.13	0.00583613	6.13	5.13	-1	0.000218984	5.16	4.63	-0.49	0.0547513	4.75	4.72	-0.02	0.928554	5.11	3.94	-1.17
AryANE_v1_00079355	MDP0000196428_r	S	27.3.55	RNA.regulation of transcription.HDA	4	AT4G38130	HD1 (HISTONE DEACETYLASE 19, HISTONE DEACETYLASE19)	negative regulation of transcription		562	4.27	3.8	-0.47	0.0701462	4.61	3.79	-0.82	0.000892093	4.49	3.85	-0.65	0.00459751	4.55	3.79	-0.76	0.0032533	3.65	3.05	-0.61	0.0149346	4.12	3.58	-0.54	0.0032058	3.99	3.43	-0.56	0.00821576	3.01	3.11	0.14	0.519639	3.11	3.26	0.16	0.490051	2.5	2.83	0.34
AryANE_v1_00086666	MDP0000233483_r	S	17.2.3	hormone metabolism.auxin.induced-regulated-responsive-activated	4	AT2G46370	JAR1 (JASMONATE RESISTANT 1)	response to auxin stimulus		759	6.4	5.8	-0.6	0.0283407	6.42	5.39	-1.03	0.00191383	6.95	4.56	-2.39	0.000217969	6.53	5.25	-1.28	0.000237507	6.02	5.84	-0.19	0.354141	6.56	4.99	-1.57	0.00121502	6.4	5.21	-1.19	0.000447185	5.13	4.34	-0.75	0.0113786	4.92	5.02	0.11	0.621786	4.96	3.88	-1.07
AryANE_v1_00095818	MDP0000279779_r	S	17.2.3	hormone metabolism.auxin.induced-regulated-responsive-activated	1	AT1G76270	unknown protein	biological process unknown		776	5	4.35	-0.65	0.0215693	5.13	2.93	-2.2	0.00129534	5.24	4.53	-0.71	0.00514719	5.64	3.73	-1.91	0.00024678	4.82	4.19	-0.64	0.0200526	4.93	4.41	-0.52	0.0023686	5.22	4.39	-0.83	0.000835869	4.47	3.95	-0.49	0.0949448	4.29	3.81	-0.47	0.0901502	4.3	3.2	-1.1
AryANE_v1_00107543	MDP0000365828_r	S	35.2	not assigned.unknown	1					NA	1.35	0.75	-0.6	0.163473	1.87	0.67	-1.2	0.000512261	1.95	0.99	-0.96	0.00382063	2.01	0.8	-1.21	0.000193859	0.68	0.13	-0.56	0.0187311	1.42	0.39	-1.03	0.00452436	2.06	1.08	-0.98	0.000291464	1.51	0.78	-0.7	0.0159337	1.91	0.49	-1.41	0.153689	1.41	0.28	-1.12
AryANE_v1_00111858	MDP0000502952_r	S	35.2	not assigned.unknown	1	AT2G46495	zinc finger (C3HC4-type RING finger) family protein	protein amino acid phosphorylation		53.1	0.63	0.67	0.05	0.777352	1.54	0.07	-1.47	1.0251e-05	1.39	0.3	-1.09	0.00136154	0.68	-0.23	-0.91	0.000750774	0.56	0.22	-0.35	0.130343	1.2	-0.13	-1.33	0.000809147	0.75	-0.12	-0.87	0.00927958	1.04	0.93	-0.08	0.703771	-0.09	-0.52	-0.42	0.131966	-0.31	-0.72	-0.4
AryANE_v1_00118635	MDP0000723497_r	S	26.2	misc.UDP glucosyl and glucoronyl transferases	2	AT5G49690	UDP-glucoronosyl/UDP-glucosyl transferase family protein	metabolic process		291	5.81	3.92	-1.89	0.00296919	5.57	4.37	-1.2	0.00116395	5.79	4.15	-1.64	0.000103026	5.29	3.88	-1.41	0.000233485	5.32	4.11	-1.22	0.000930017	5.55	4.69	-0.86	0.034633	5.2	4.22	-0.98	0.00510826	4.32	3.92	-0.37	0.138095	4.93	3.71	-1.2	0.0114528	5.29	3.58	-1.7
AryANE_v1_00111751	MDP0000499214_r	S	30.3	signalling.calcium	1	AT4G27280	calcium-binding EF hand family protein	biological process unknown		99.8	3.93	1.8	-2.13	0.00596598	4.11	2	-2.11	0.000762816	2.4	1.55	-0.85	0.00592409	2.32	1.42	-0.9	0.00447287	2.53	0.81	-1.72	0.000229524	3.55	2.27	-1.28	0.0255598	3.41	1.6	-1.81	0.000585739	2.43	1.53	-0.87	0.197585	1.84	1.71	-0.12	0.581832	2.3	1.79	-0.5
AryANE_v1_00055375	MDP0000715375	AS	27.3.67	RNA.regulation of transcription.putative transcription regulator	4	AT4G17800	DNA-binding protein-related	biological process unknown		228	3.14	2.17	-0.96	0.00670124	3.33	1.35	-1.98	0.00314974	2.73	0.55	-2.18	7.55519e-05	2.18	0.54	-1.64	3.42898e-05	1.38	1.67	0.28	0.178368	2.43	1.92	-0.51	0.230491	4.94	3.86	-1.08	0.00264554	5.76	5.36	-0.37	0.273964	5.43	5.82	0.4	0.252071	2.19	2.75	0.57
AryANE_v1_00102789	MDP0000313843_r	S	23.3	nucleotide metabolism.salvage	1	AT2G03510	band 7 family protein	biological process unknown		548	4.69	3.66	-1.03	0.00410941	4.99	3.43	-1.56	0.00768713	4.95	2.87	-2.09	0.000236172	4.26	0.7	-3.56	3.4757e-06	3.77	4.01	0.23	0.271312	4.08	4.09	0.01	0.970314	4.44	3.57	-0.87	0.00835318	3.05	2.36	-0.66	0.0145555	2.77	4.06	1.3	0.0922365	2.85	2.88	0.04
AryANE_v1_00113024	MDP0000542121_r	S	29.4	protein.postranslational modification	4	AT2G33700	protein phosphatase 2C, putative / PP2C, putative	protein amino acid dephosphorylation		289	4.36	3.41	-0.94	0.00514622	3.84	2.94	-0.9	0.00599837	3.21	1.6	-1.61	3.68116e-05	3.34	1.52	-1.82	1.96541e-05	3.67	3.12	-0.55	0.0499475	3.33	2.69	-0.64	0.0110544	3.42	2.49	-0.94	0.000701049	3.02	2.61	-0.38	0.170767	3.39	3.94	0.56	0.0630383	2.79	2.72	-0.06
AryANE_v1_00085563	MDP0000228176_r	S	30.2.24	signalling.receptor kinases.S-locus glycoprotein like	4	AT1G11340	S-locus lectin protein kinase family protein	protein amino acid phosphorylation		363	1.39	0.76	-0.62	0.143889	1.19	0.05	-1.14	0.00173827	1.03	-0.16	-1.19	0.00161277	0.86	0.01	-0.84	0.00720486	1.53	0.17	-1.36	0.000515485	1.28	0.93	-0.35	0.632868	1.15	0.16	-0.99	0.00143196	-0.02	-0.7	-0.65	0.0138667	0.81	-0.45	-1.24	0.0994567	0.75	-0.59	-1.33
AryANE_v1_00064648	MDP0000123659_r	S	34.8	transport.metabolite transporters at the envelope membrane	2	AT5G25400	phosphate translocator-related	regulation of transcription, DNA-dependent		314	2.49	2.54	0.05	0.845593	2.96	1.9	-1.06	0.000111068	2.73	1.54	-1.19	0.00213436	2.58	1.16	-1.42	7.43759e-05	2.85	1.63	-1.23	0.00197462	2.22	2.51	0.29	0.444567	2.13	1.68	-0.45	0.00680805	2.57	2.24	-0.3	0.167045	1.12	2.14	1.03	0.338453	2	1.63	-0.37
AryANE_v1_00070052	MDP0000149697_r	S	26.10	misc.cytochrome P450	4	AT3G26310	.	.		350	2.99	1.76	-1.22	0.0359946	5.48	3.48	-2	0.00384707	3.73	1.96	-1.77	0.000231057	3.16	1.26	-1.9	0.00118934	1.67	2.98	1.3	0.000617996	3.66	5.02	1.36	0.0669829	3.68	2.34	-1.34	0.000721476	1.67	1.23	-0.41	0.281445	0.72	1.42	0.71	0.178952	1.13	3.33	2.2
AryANE_v1_00070709	MDP0000152900_r	S	26.10	misc.cytochrome P450	4	AT3G26310	.	.		350	2.86	1.86	-1	0.0610005	5.48	3.32	-2.16	0.00207229	3.37	2.09	-1.28	0.000764405	3.27	1.1	-2.17	0.000877386	1.64	2.52	0.88	0.0261734	3.63	4.94	1.31	0.0831844	3.93	2.48	-1.45	0.00081476	1.47	0.96	-0.48	0.07589	0.33	1.02	0.7	0.355958	1.64	3.45	1.82
AryANE_v1_00081290	MDP0000206092_r	S	29.4.1.57	protein.postranslational modification.kinase.receptor like cytoplasmatic kinase VII	1	AT4G22130	kinase	protein amino acid phosphorylation		796	4.66	4.67	0.01	0.979998	4.84	3.17	-1.67	0.00038633	4.89	2.57	-2.32	6.60259e-05	4.29	2.45	-1.84	0.000154162	4.6	4.77	0.16	0.369803	4.51	3.35	-1.16	0.0290155	3.19	1.83	-1.37	0.000394664	1.85	0.7	-1.12	0.0558069	2.23	3.54	1.32	0.15616	3	2.48	-0.52
AryANE_v1_00002889	MDP0000129506	AS	33.99	development.unspecified	4	AT2G16780	MSI2 (NUCLEOSOME/CHROMATIN ASSEMBLY FACTOR GROUP C 2)	biological process unknown		83.6	2.16	1.73	-0.42	0.105237	2.81	2.21	-0.6	0.00570591	3.09	1.6	-1.49	0.000189684	2.82	1.14	-1.68	0.00478778	1.43	1.55	0.12	0.494286	3.02	2.68	-0.34	0.0121505	3.38	2.68	-0.7	0.00591659	2.94	2.39	-0.51	0.0383218	1.74	1.71	-0.01	0.955437	2.4	2.26	-0.14
AryANE_v1_00020066	MDP0000215237	AS	35.2	not assigned.unknown	1					NA	4.12	3.25	-0.86	0.0395904	3.51	1.81	-1.7	0.00444083	3.52	1.43	-2.1	0.0035331	4.21	1.57	-2.64	2.7018e-06	2.27	2.46	0.18	0.314039	2.97	2.49	-0.48	0.0618963	4.47	3.08	-1.39	0.00130695	4.98	4.3	-0.65	0.013701	3.78	4.13	0.36	0.130692	2.45	2.98	0.53
AryANE_v1_00031050	MDP0000270739	AS	34.7	transport.phosphate	1	AT4G00370	ANTR2 (anion transporter 2); organic anion transporter	transport		285	3.4	2.41	-0.98	0.0127686	3.15	1.4	-1.75	0.00530947	3.08	0.81	-2.28	9.00367e-05	2.52	0.7	-1.82	0.000619214	1.21	1.47	0.25	0.181778	2.6	2.21	-0.39	0.0704122	4.66	3.39	-1.27	0.00413863	4.8	4.22	-0.54	0.027469	5.21	5.61	0.41	0.110354	2.76	3.51	0.76
AryANE_v1_00059785	MDP0000854311	AS	35.2	not assigned.unknown	1	AT1G19240	unknown protein	biological process unknown		77	3.94	3.16	-0.78	0.0118324	4.29	2.81	-1.48	0.00271936	4.22	2.44	-1.78	0.00375091	4.33	2.35	-1.98	0.000344529	2.29	2.39	0.1	0.570611	3.68	3.13	-0.55	0.0531198	5.56	4.23	-1.33	0.000903182	5.38	4.76	-0.59	0.0202304	5.8	5.79	0	0.992461	4.21	4.88	0.67
AryANE_v1_00065563	MDP0000127976_r	S	27.3.32	RNA.regulation of transcription.WRKY domain transcription factor family	4	AT2G47260	WRKY23 (WRKY DNA-binding protein 23); transcription factor	regulation of transcription, DNA-dependent		150	3.68	4.42	0.74	0.0617189	4.65	3.59	-1.06	0.000109881	4.45	3.46	-0.99	0.000312567	3.79	2.9	-0.89	0.00237628	3.53	3.57	0.03	0.868103	3.71	3.71	0	0.988524	4.78	3.24	-1.54	0.00284482	3.62	2.66	-0.92	0.0383088	2.69	3.31	0.63	0.35711	3.1	3.67	0.57
AryANE_v1_00070968	MDP0000154190_r	S	34.10	transport.nucleotides	1	AT1G28220	ATPUP3 (Arabidopsis thaliana purine permease 3); purine transporter	0		424	2.04	2.04	0.01	0.975155	3.05	1.85	-1.2	0.00190386	3.71	1.95	-1.77	4.67181e-05	2.41	1.47	-0.94	0.00225271	1.68	0.98	-0.71	0.0159517	1.21	0.71	-0.5	0.0345083	2.71	1.32	-1.39	0.000185722	1.62	1.03	-0.56	0.0279403	0.86	0.46	-0.39	0.172604	0.67	0.35	-0.32
AryANE_v1_00073326	MDP0000165845_r	S	33.99	development.unspecified	4	AT1G25580	ANAC008 (Arabidopsis NAC domain containing protein 8); transcription factor	multicellular organismal development		496	5.18	4.52	-0.65	0.025658	5.32	4.53	-0.79	0.00141876	4.85	4.14	-0.72	0.00637862	4.49	3.56	-0.93	0.00155619	4.69	4.05	-0.65	0.0114705	4.75	4.36	-0.39	0.0244706	4.63	3.63	-1	0.00096932	3.81	3.12	-0.65	0.113764	3.32	4.43	1.12	0.193112	3.15	4.02	0.88
AryANE_v1_00075694	MDP0000178012_r	S	30.2.17	signalling.receptor kinases.DUF 26	4	AT4G27300	S-locus protein kinase, putative	protein amino acid phosphorylation		351	1.2	1.11	-0.08	0.790884	2.2	0.97	-1.23	0.00376167	1.3	-0.02	-1.32	0.000379996	1.35	0.44	-0.91	0.0052712	0.65	0.88	0.22	0.303455	1.34	1.31	-0.03	0.927079	1.49	0.71	-0.78	0.00788189	0.95	0.77	-0.15	0.47479	0.38	1.21	0.84	0.0215319	0.09	1	0.91
AryANE_v1_00079514	MDP0000197200_r	S	35.1	not assigned.no ontology	2	AT4G27740	unknown protein	biological process unknown		140	5.01	3.94	-1.07	0.0573956	5.98	3.6	-2.38	2.38687e-05	5.59	2.97	-2.62	0.000351732	4.97	3.64	-1.32	0.00358113	3.96	4.89	0.92	0.0497265	4.72	4.63	-0.09	0.779352	5.72	4.26	-1.46	0.000331915	4.6	4.27	-0.3	0.270899	3.69	3.18	-0.5	0.266181	4.78	2.91	-1.86
AryANE_v1_00082706	MDP0000213351_r	S	35.2	not assigned.unknown	2					NA	3.49	2.79	-0.7	0.0177558	3.26	2.21	-1.05	0.00190409	2.85	1.7	-1.15	0.0035485	2.05	1.13	-0.92	0.00073536	2.99	3.15	0.15	0.400595	3.29	2.87	-0.42	0.0406133	2.85	2.2	-0.65	0.00176108	2.4	2.05	-0.32	0.30443	1.01	1.87	0.87	0.21764	1.24	1.31	0.07
AryANE_v1_00085962	MDP0000230387_r	S	15.2	metal handling.binding, chelation and storage	2	AT4G35050	MSI3 (NUCLEOSOME/CHROMATIN ASSEMBLY FACTOR GROUP C 3)	biological process unknown		551	5.8	4.83	-0.96	0.0202592	6.72	5.08	-1.64	0.00127837	6.7	3.97	-2.74	4.8352e-06	6.61	4.16	-2.45	4.0645e-06	5.15	4.81	-0.34	0.0941937	6.12	5.65	-0.47	0.0553397	6.11	5.14	-0.97	0.000244875	4.76	4.25	-0.48	0.0462551	4.75	4.94	0.2	0.427734	4.85	4.35	-0.49
AryANE_v1_00087524	MDP0000238300_r	S	35.2	not assigned.unknown	1	AT3G06080	unknown protein	biological process unknown		637	4.55	3.97	-0.58	0.0302034	4.8	4.01	-0.79	0.00215714	4.97	3.62	-1.35	0.000775929	4.35	3.4	-0.95	0.000841519	3.82	3.95	0.12	0.539155	4.87	4.43	-0.43	0.0382433	4.01	3.21	-0.8	0.00541727	2.9	2.6	-0.27	0.416909	3.43	3.45	0.03	0.885115	3.41	3.49	0.08
AryANE_v1_00089499	MDP0000248804_r	S	33.99	development.unspecified	1	AT3G14172	other RNA	regulation of transcription, DNA-dependent		441	2.71	2.14	-0.57	0.0961952	3.05	1.86	-1.19	0.00127286	2.3	1.63	-0.68	0.00355166	1.74	0.95	-0.79	0.00154554	1.98	1.62	-0.37	0.0670193	2.51	1.85	-0.66	0.0240362	2.01	0.86	-1.15	0.00152939	0.91	0.7	-0.18	0.442964	1.03	2.26	1.24	0.071526	1.22	0.93	-0.28
AryANE_v1_00091235	MDP0000257010_r	S	35.2	not assigned.unknown	1	AT2G37210	unknown protein	biological process unknown		317	6.09	5.44	-0.65	0.118116	6.57	5.65	-0.92	0.00895954	6	4.93	-1.07	0.000147417	6.45	4.93	-1.52	0.000117197	4.59	5.51	0.91	0.0207885	5.43	5.7	0.27	0.376758	5.3	4.62	-0.68	0.00694076	4.56	4.06	-0.47	0.178661	4.41	4.46	0.06	0.882643	4.18	4.58	0.4
AryANE_v1_00094553	MDP0000273320_r	S	35.2	not assigned.unknown	2					NA	5.74	5.01	-0.73	0.143779	6.46	4.6	-1.86	0.00238566	6.51	5.16	-1.35	0.000469056	6.05	4.67	-1.38	0.000117621	4.64	4.43	-0.22	0.575838	4.95	4.26	-0.69	0.208004	5.67	4.35	-1.32	0.00522506	4.15	3.83	-0.29	0.208499	3.99	3.79	-0.19	0.825391	3.61	3.8	0.2
AryANE_v1_00094668	MDP0000273964_r	S	34.13	transport.peptides and oligopeptides	1	AT4G10770	ATOPT7 (oligopeptide transporter 7); oligopeptide transporter	biological process unknown		1029	3.95	3.73	-0.21	0.300354	4.63	4.05	-0.57	0.00218735	4.54	3.82	-0.72	0.00555785	3.56	2.88	-0.68	0.00345242	3.72	3.56	-0.17	0.37913	3.66	4.28	0.62	0.0116445	4.15	3.37	-0.78	0.00081948	2.92	2.51	-0.38	0.0937903	1.93	2.81	0.89	0.19018	2.07	2.61	0.54
AryANE_v1_00096352	MDP0000282452_r	S	27.3.67	RNA.regulation of transcription.putative transcription regulator	1	AT4G30200	unknown protein	biological process unknown		375	4.26	3.92	-0.34	0.12276	4.34	3.67	-0.67	0.00600461	3.32	2.48	-0.84	0.00592545	2.37	1.71	-0.66	0.00351807	3.95	3.85	-0.11	0.521213	3.72	3.44	-0.28	0.128828	3.13	2.09	-1.04	0.00108213	1.36	0.68	-0.65	0.0967327	2.01	3.14	1.14	0.18928	2.05	2.21	0.17
AryANE_v1_00098186	MDP0000291588_r	S	35.2	not assigned.unknown	2					NA	6.06	5.68	-0.37	0.100664	4.57	3.47	-1.1	0.00669534	4.69	2.88	-1.82	0.00583816	5.58	3.73	-1.85	0.000214692	3.83	4.18	0.34	0.179148	4.62	4.06	-0.56	0.0946056	5.61	4.38	-1.23	0.000512944	6.11	5.54	-0.53	0.0292562	4.38	4.89	0.52	0.0550242	3.96	4.76	0.81
AryANE_v1_00098239	MDP0000291818_r	S	35.2	not assigned.unknown	4	AT1G29820	unknown protein	biological process unknown		707	2.32	1.46	-0.85	0.0145274	2.42	1.74	-0.68	0.00256889	2.42	1.59	-0.83	0.00150112	2.18	1.39	-0.79	0.0015501	1.53	1.38	-0.15	0.376067	1.61	1.59	-0.02	0.847681	1.63	1.23	-0.4	0.0094588	0.54	0.53	0.02	0.944482	1.36	1.09	-0.26	0.264856	1.52	0.69	-0.82
AryANE_v1_00098857	MDP0000294672_r	S	30.11.1	signalling.light.COP9 signalosome	1	AT5G43310	COP1-interacting protein-related	protein folding		840	4.14	3.97	-0.16	0.419498	4.43	3.59	-0.84	0.0024321	4.34	2.68	-1.67	1.98126e-05	4.28	2.08	-2.2	4.54802e-05	3.59	3.56	-0.04	0.817002	3.72	3.57	-0.15	0.447106	2.72	2	-0.72	0.00302162	1.71	1.4	-0.28	0.214314	2.05	2.97	0.93	0.204856	1.93	2.39	0.47
AryANE_v1_00101580	MDP0000307941_r	S	35.2	not assigned.unknown	1	AT2G41430	ERD15 (EARLY RESPONSIVE TO DEHYDRATION 15)	transcription		73.6	5.62	4.98	-0.64	0.0709705	3.65	2.49	-1.16	0.00168599	4.5	2.23	-2.27	5.64251e-05	4.93	2.92	-2.01	2.01128e-05	3.85	4.33	0.47	0.140461	3.68	3.22	-0.46	0.207505	5.02	3.91	-1.11	0.000431917	6.05	5.53	-0.49	0.100966	3.4	3.95	0.56	0.0402335	4.19	4.99	0.8
AryANE_v1_00112870	MDP0000536453_r	S	35.1	not assigned.no ontology	2	AT1G27840	ATCSA-1; nucleotide binding	biological process unknown		372	6.14	5.85	-0.29	0.223238	4.82	3.56	-1.26	0.00918403	5.22	3.63	-1.6	0.00285796	6.25	4.6	-1.65	0.000328518	4.69	5.3	0.6	0.112582	5.04	4.54	-0.5	0.037467	5.58	4.19	-1.39	0.000581505	6.29	5.78	-0.48	0.042266	4.35	4.72	0.38	0.222692	4.96	5.69	0.73
AryANE_v1_00112967	MDP0000539565_r	S	35.2	not assigned.unknown	1					NA	6.3	6.02	-0.27	0.21115	4.65	3.76	-0.89	0.00831952	4.93	3.16	-1.77	0.00215187	5.82	4.29	-1.53	0.000385869	4.4	4.8	0.39	0.110712	4.85	4.35	-0.5	0.14228	5.35	4.04	-1.31	0.00103684	5.9	5.24	-0.63	0.0142762	3.88	4.36	0.5	0.0536754	4.03	4.88	0.86
AryANE_v1_00121591	MDP0000817278_r	S	35.2	not assigned.unknown	1	AT2G42610	unknown protein	biological process unknown		243	4.37	4.06	-0.31	0.400039	3.95	2.83	-1.12	0.00871029	3.16	1.63	-1.53	0.000274478	1.56	0.97	-0.59	0.00602131	3.89	3.76	-0.14	0.54101	3.28	3.14	-0.14	0.609057	2.37	1.52	-0.85	0.00139829	1.56	1.16	-0.37	0.113325	1.98	3.27	1.3	0.270335	1.88	1.97	0.1
AryANE_v1_00065341	MDP0000126909_r	S	30.11	signalling.light	1	AT5G47800	phototropic-responsive NPH3 family protein	response to light stimulus		683	3.9	4.83	0.94	0.00527822	3.6	3.19	-0.41	0.361249	2.52	1.66	-0.86	0.00802261	1.35	0.55	-0.8	0.00222574	4.16	4	-0.17	0.382047	4.55	3.51	-1.04	0.000397047	2.97	1.58	-1.39	0.000801002	0.94	0.46	-0.45	0.130311	1.96	3.58	1.63	0.306063	2.05	2.5	0.45
AryANE_v1_00091087	MDP0000256356_r	S	23.3.2.2	nucleotide metabolism.salvage.nucleoside kinases.uridine kinase	1	AT2G01460	phosphoribulokinase/uridine kinase family protein	biosynthetic process		305	2.22	1.59	-0.62	0.263165	2.08	1.48	-0.6	0.0524072	2.51	0.94	-1.57	0.000296379	1.96	0.78	-1.18	0.00161322	1.89	0.87	-1.03	0.00373519	2.51	0.97	-1.54	0.000492402	2.28	0.79	-1.49	0.000965253	1.14	-0.06	-1.17	0.0205694	0.57	1.94	1.38	0.00709814	0.64	1.27	0.64
AryANE_v1_00076495	MDP0000182041_r	S	35.2	not assigned.unknown	4	A9PHE4_POPTR	Putative uncharacterized protein		Populus trichocarpa (Western balsam poplar) (Populus balsamifera subsp. trichocarpa)	89.7	3.27	1.76	-1.51	0.133448	3.95	1.96	-1.99	0.0341532	3.8	0.44	-3.36	4.5366e-06	2.89	-0.14	-3.03	1.16161e-05	3.25	1.98	-1.27	0.000939206	4.34	3.03	-1.31	0.000259595	3.77	2.82	-0.95	0.00746276	2.57	1.85	-0.68	0.0125559	0.74	2.52	1.79	0.0277314	-0.6	0.43	1.04
AryANE_v1_00023655	MDP0000233483	AS	17.2.3	hormone metabolism.auxin.induced-regulated-responsive-activated	4	AT2G46370	JAR1 (JASMONATE RESISTANT 1)	response to auxin stimulus		759	2.91	2.2	-0.71	0.0197155	3.48	2.74	-0.74	0.0213743	3.9	2.26	-1.64	0.00152345	2.45	1.4	-1.05	0.000365236	2.73	1.86	-0.88	0.00329275	3.36	2.28	-1.08	0.00154711	3.6	2.67	-0.93	0.00376293	1.06	0.93	-0.1	0.712949	1.9	1.8	-0.09	0.645476	2.49	1.77	-0.71
AryANE_v1_00078067	MDP0000189932_r	S	35.2	not assigned.unknown	2	AT2G41945	unknown protein	biological process unknown		160	3.5	3.18	-0.32	0.40522	3.52	2.96	-0.56	0.0970152	3.61	2.39	-1.22	0.000330967	3.18	2.57	-0.61	0.00511051	3.12	2.1	-1.02	0.00179246	3.1	2.04	-1.06	0.000487547	2.46	1.06	-1.4	0.00105706	2.35	1.73	-0.59	0.0241331	2.32	2.01	-0.3	0.35636	2.05	1.35	-0.69
AryANE_v1_00080843	MDP0000203779_r	S	35.2	not assigned.unknown	1					NA	2.18	1.71	-0.47	0.0582546	3.57	2.67	-0.9	0.0153101	3.09	2.08	-1.02	0.000249447	2.49	1.18	-1.31	0.00343194	2.24	1.42	-0.83	0.00544503	3.19	2.28	-0.91	0.00431972	2.3	1.48	-0.83	0.00113257	1.66	1.11	-0.52	0.0330105	1.39	1.75	0.37	0.398837	1.46	1.73	0.28
AryANE_v1_00114622	MDP0000594297_r	S	26.11	misc.alcohol dehydrogenases	4	AT1G77120	ADH1 (ALCOHOL DEHYDROGENASE 1); alcohol dehydrogenase	metabolic process		129	5.83	5.93	0.1	0.614907	5.5	5.79	0.29	0.560478	6.33	5.47	-0.86	0.00236385	6.21	5.43	-0.78	0.00211437	5.43	4.58	-0.85	0.00659568	6.16	5.16	-1	0.000485386	5.59	4.36	-1.23	0.000187631	4.39	4.17	-0.18	0.485277	4.23	4.69	0.47	0.49153	3.16	4.89	1.74
AryANE_v1_00115839	MDP0000634462_r	S	35.2	not assigned.unknown	4	AT3G06240	F-box family protein	biological process unknown		62	3.04	2.67	-0.36	0.459358	3.24	1.91	-1.33	0.0453905	3.08	1.39	-1.69	0.000727135	2.56	0.89	-1.67	0.000214372	2.4	1.57	-0.84	0.00469965	3.06	1.16	-1.9	6.513e-06	2.36	0.91	-1.45	0.0010971	1.63	1.44	-0.16	0.710229	0.33	1.99	1.67	0.106979	0.7	1.48	0.78
AryANE_v1_00124895	MDP0000919441_r	S	35.2	not assigned.unknown	1	AT5G38880	unknown protein	biological process unknown		661	0.83	0.46	-0.37	0.210207	0.6	0.06	-0.54	0.0117138	0.66	0.07	-0.59	0.00376731	0.57	-0.06	-0.62	0.0051677	0.81	0.12	-0.7	0.00884508	0.78	-0.01	-0.79	0.000106544	0.48	-0.11	-0.59	0.00906336	0.81	0.63	-0.15	0.480336	0.1	0.4	0.31	0.340052	0.12	0.07	-0.04
AryANE_v1_00125219	MDP0000928355_r	S	29.5.11.4.3.2	protein.degradation.ubiquitin.E3.SCF.FBOX	1	AT3G06240	F-box family protein	biological process unknown		171	3.17	2.59	-0.58	0.2712	2.45	1.96	-0.49	0.421472	2.77	0.72	-2.05	1.59773e-05	1.87	0.32	-1.55	4.66777e-05	3.63	2.34	-1.3	0.00187939	3.52	2.01	-1.51	0.000115701	2.77	1.61	-1.16	0.00131783	2.18	1.68	-0.46	0.0640772	0.84	3.22	2.39	0.0649346	0.91	1.71	0.8
AryANE_v1_00036527	MDP0000297841	AS	35.2	not assigned.unknown	2	AT1G67330	unknown protein	biological process unknown		89.4	6.24	6.1	-0.14	0.486306	4.97	4.38	-0.59	0.0135046	5.51	4.7	-0.81	0.00948474	6	5.3	-0.7	0.0059474	5.42	5.53	0.11	0.576359	5.13	4.61	-0.52	0.00460882	5.2	3.72	-1.48	0.00138336	5.66	5.45	-0.18	0.384633	5.61	5.83	0.23	0.244541	5.33	5.93	0.61
AryANE_v1_00051611	MDP0000594297	AS	26.11	misc.alcohol dehydrogenases	4	AT1G77120	ADH1 (ALCOHOL DEHYDROGENASE 1); alcohol dehydrogenase	metabolic process		129	4.43	5.01	0.58	0.049748	4.34	4.31	-0.02	0.959004	4.26	3.64	-0.62	0.00513673	3.59	2.84	-0.75	0.00766426	4.12	3.55	-0.58	0.13479	5.17	4.08	-1.09	0.00448438	4.57	3.78	-0.79	0.0011739	3.32	3.58	0.3	0.218662	3.6	3.87	0.28	0.710396	3.82	4.84	1.03
AryANE_v1_00065818	MDP0000129131_r	S	35.2	not assigned.unknown	4	AT1G64405	unknown protein	biological process unknown		54.7	6.51	6.46	-0.05	0.841158	5.19	5.88	0.69	0.175022	4.86	2.71	-2.15	0.005454	2.99	1.42	-1.57	0.000424902	6.29	5.71	-0.58	0.0165564	6.58	4.61	-1.96	0.0013855	5.04	3.18	-1.86	0.00101412	3.48	2.61	-0.84	0.0487655	4.48	6.09	1.62	0.261924	4.34	5.54	1.21
AryANE_v1_00068519	MDP0000142134_r	S	2.2.2.1.2	major CHO metabolism.degradation.starch.starch cleavage.beta amylase	2	AT2G32290	BMY5 (beta-amylase 5); beta-amylase	polysaccharide catabolic process		715	4.44	3.97	-0.47	0.0732938	4.33	3.73	-0.6	0.0263832	4.94	3.47	-1.47	0.00239063	4.42	3.19	-1.23	0.000180816	3.28	3.09	-0.2	0.379178	4.41	2.04	-2.37	0.000277594	4.29	2.44	-1.85	1.83976e-05	3.25	2.04	-1.18	0.0179284	2.65	3.62	0.98	0.0848437	2.58	3.24	0.66
AryANE_v1_00072575	MDP0000162202_r	S	35.2	not assigned.unknown	2	D7UBN4_VITVI	Whole genome shotgun sequence of line PN40024, scaffold_123.assembly12x		Vitis vinifera (Grape)	111	2.67	2.44	-0.23	0.333087	2.72	2.16	-0.56	0.109931	2.89	1.85	-1.04	0.0022852	2.28	1.73	-0.55	0.00842376	2.53	1.88	-0.66	0.113666	2.14	1.57	-0.57	0.0069305	2.6	1.67	-0.93	0.00709457	1.9	1.58	-0.28	0.242394	2.65	3.34	0.7	0.0380967	3.17	2.06	-1.11
AryANE_v1_00073930	MDP0000168968_r	S	29.5.9	protein.degradation.AAA type	1	AT5G52882	ATP binding / nucleoside-triphosphatase/ nucleotide binding	protein amino acid phosphorylation		1109	2.21	2.04	-0.17	0.44101	2.64	2.03	-0.6	0.0765687	2.92	1.74	-1.18	0.000198591	2.33	1.34	-0.99	0.00340462	2.09	1.57	-0.53	0.0234122	2.4	1.29	-1.11	0.00152748	1.7	1	-0.7	0.00538915	1.16	0.7	-0.43	0.0660622	1.22	1.74	0.53	0.21439	1.6	1.62	0.03
AryANE_v1_00079043	MDP0000194902_r	S	29.5.11.4.2	protein.degradation.ubiquitin.E3.RING	2	AT4G27470	zinc finger (C3HC4-type RING finger) family protein	biological process unknown		164	2.53	2.39	-0.13	0.51057	3.38	2.6	-0.78	0.102747	3.12	1.88	-1.24	0.00232867	2.22	1.66	-0.56	0.00723555	2.57	2.05	-0.53	0.0226062	2.8	2.23	-0.57	0.00858638	1.95	1.37	-0.58	0.00699834	1.27	0.91	-0.33	0.188089	1.33	0.76	-0.56	0.0932457	1.33	1.23	-0.1
AryANE_v1_00080720	MDP0000203096_r	S	35.2	not assigned.unknown	1					NA	4.75	3.83	-0.91	0.0262358	4.87	4.01	-0.86	0.0470399	4.97	4.25	-0.73	0.0029155	5.11	4.07	-1.04	0.00204326	4.66	3.86	-0.81	0.0620402	4.41	3.86	-0.55	0.00871898	4.33	3.7	-0.63	0.0041659	4.22	3.67	-0.52	0.0453166	3.08	2.71	-0.36	0.144209	3.18	2.85	-0.32
AryANE_v1_00082629	MDP0000213002_r	S	27.1	RNA.processing	2	AT5G15390	tRNA/rRNA methyltransferase (SpoU) family protein	RNA processing		399	2.92	2.85	-0.06	0.889546	2.53	2.22	-0.31	0.215296	2.91	2.45	-0.47	0.00852592	2.81	1.99	-0.82	0.00484934	2.84	1.79	-1.06	0.0137366	3.16	2.09	-1.07	0.000684138	2.87	2.08	-0.79	0.00198315	1.86	1.33	-0.5	0.0834895	2.28	2.38	0.11	0.721112	2.57	2.05	-0.51
AryANE_v1_00094010	MDP0000270481_r	S	11.9.3	lipid metabolism.lipid degradation.lysophospholipases	4	AT4G38690	1-phosphatidylinositol phosphodiesterase-related	N-terminal protein myristoylation		525	5.27	5.65	0.39	0.144023	5.57	5.77	0.2	0.670571	5.56	4.56	-1.01	0.00210584	5.42	4.76	-0.66	0.00397011	5.39	4.69	-0.71	0.026752	5.82	4.66	-1.16	0.000418588	5.24	3.67	-1.57	0.000379055	3.72	3.1	-0.58	0.0608995	3.34	4.74	1.41	0.123486	3.68	4.18	0.51
AryANE_v1_00096256	MDP0000282006_r	S	35.2	not assigned.unknown	1	B9I690_POPTR	Predicted protein		Populus trichocarpa (Western balsam poplar) (Populus balsamifera subsp. trichocarpa)	137	3.18	2.99	-0.18	0.821345	1.37	1.4	0.03	0.931994	1.32	0.23	-1.09	0.00373596	1.54	0.28	-1.25	0.000200811	3.14	2.71	-0.43	0.173604	2.56	1.33	-1.23	0.00029832	1.23	0.26	-0.97	0.00692551	1.71	0.71	-0.97	0.024807	1.48	2.8	1.33	0.167144	1.24	1.54	0.3
AryANE_v1_00101545	MDP0000307739_r	S	35.2	not assigned.unknown	1	AT3G13227	serine-rich protein-related	biological process unknown		52.8	2.27	1.49	-0.78	0.115617	2.1	0.75	-1.34	0.0130398	1.89	0.31	-1.58	6.85953e-05	1.56	0	-1.56	0.00185358	2.68	2.26	-0.42	0.0662151	2.32	1.13	-1.19	0.000399002	1.76	0.6	-1.16	0.000104367	1.52	1.24	-0.25	0.23522	-0.25	-0.08	0.18	0.357014	-0.57	-0.32	0.25
AryANE_v1_00113285	MDP0000550224_r	S	27.3.99	RNA.regulation of transcription.unclassified	2	AT5G23570	SGS3 (SUPPRESSOR OF GENE SILENCING 3)	amino acid transport		594	2.92	2.65	-0.27	0.433896	3.44	2.32	-1.12	0.0134179	3.53	1.42	-2.12	1.07286e-05	3.1	0.77	-2.33	5.6753e-06	1.86	1.9	0.03	0.906982	2.77	1.72	-1.05	0.00097252	2.91	1.24	-1.67	0.000505266	1.45	0.34	-1.07	0.0447424	1.98	2.71	0.74	0.0192054	1.8	1.82	0.03
AryANE_v1_00113420	MDP0000554578_r	S	35.2	not assigned.unknown	1	AT4G13630	unknown protein	biological process unknown		95.9	2.16	1.75	-0.4	0.333571	1.48	1	-0.48	0.0331891	1.58	0.41	-1.17	0.000172596	1.8	0.45	-1.35	0.000106904	1.57	0.96	-0.62	0.0134128	1.07	0.56	-0.51	0.0013944	1.99	0.94	-1.05	0.00908419	0.45	0.44	0.02	0.917451	1.5	2.2	0.71	0.0449455	1.25	1.77	0.52
AryANE_v1_00114621	MDP0000594290_r	S	26.11	misc.alcohol dehydrogenases	4	AT1G77120	ADH1 (ALCOHOL DEHYDROGENASE 1); alcohol dehydrogenase	metabolic process		618	5.59	5.84	0.26	0.292392	5.87	5.99	0.13	0.790269	6.37	5.47	-0.9	0.000488239	6.26	5.5	-0.76	0.00304238	5.31	4.92	-0.4	0.0670364	6.1	4.96	-1.14	0.000532638	5.96	4.58	-1.38	0.00140683	3.7	3.93	0.26	0.410433	4.53	5.22	0.7	0.440361	3.62	5.27	1.66
AryANE_v1_00116362	MDP0000652500_r	S	29.4	protein.postranslational modification	4	AT2G30500	kinase interacting family protein	multicellular organismal development		234	4.78	4.12	-0.65	0.0284547	4.67	4.3	-0.37	0.0101562	4.6	3.7	-0.9	0.00298043	4.51	3.1	-1.41	7.83702e-05	4.09	3.76	-0.34	0.0933941	4.88	4.1	-0.78	0.000304509	4.44	3.23	-1.21	0.00348258	3.38	2.66	-0.69	0.0129221	3.69	4.08	0.4	0.206751	3.27	3.36	0.09
AryANE_v1_00117639	MDP0000691431_r	S	26.11	misc.alcohol dehydrogenases	4	AT1G77120	ADH1 (ALCOHOL DEHYDROGENASE 1); alcohol dehydrogenase	metabolic process		254	6.32	6.31	-0.01	0.976927	6.03	6.26	0.23	0.634253	6.58	5.57	-1.01	0.00224738	6.31	5.54	-0.77	0.00182155	5.87	5.16	-0.71	0.0445484	6.57	5.47	-1.1	0.000637715	5.92	4.7	-1.22	0.00161792	4.37	4.34	0	0.990637	4.22	4.8	0.59	0.449651	3.58	5.11	1.54
AryANE_v1_00121565	MDP0000816443_r	S	35.2	not assigned.unknown	4	AT1G64405	unknown protein	biological process unknown		54.7	6.49	6.53	0.04	0.891076	5.26	5.9	0.64	0.196736	4.75	2.67	-2.08	0.0031297	3.02	1.47	-1.55	0.000893936	6.1	5.77	-0.34	0.0918473	6.71	4.8	-1.91	0.000923381	4.99	3.41	-1.58	0.00410056	3.73	2.84	-0.85	0.0404908	4.41	6.13	1.73	0.244598	4.25	5.55	1.3
AryANE_v1_00122628	MDP0000849284_r	S	35.1.41	not assigned.no ontology.hydroxyproline rich proteins	1	AT1G72790	hydroxyproline-rich glycoprotein family protein	biological process unknown		111	4.14	4.43	0.29	0.181936	4.95	4.69	-0.26	0.578281	4.11	2.79	-1.33	5.19844e-05	2.35	1.26	-1.08	0.00256064	4.04	3.83	-0.22	0.253145	4.99	4.16	-0.83	0.00278445	3.48	1.63	-1.85	0.00196702	2.01	1.8	-0.18	0.519968	2.62	3.46	0.85	0.379027	2.1	2.68	0.59
AryANE_v1_00078637	MDP0000192830_r	S	31.1	cell.organisation	1	AT1G75780	TUB1 (tubulin beta-1 chain); structural molecule	microtubule-based process		848	3.8	3.68	-0.11	0.70289	3.86	3.76	-0.1	0.726629	4.25	3.16	-1.09	0.0035769	4.95	4.07	-0.88	0.000957682	3.27	3.28	0	0.991213	2.87	3.36	0.49	0.00627133	3.19	2.71	-0.48	0.0061104	2.64	2.19	-0.42	0.0689851	2.31	2.95	0.65	0.202549	1.82	2.51	0.69
AryANE_v1_00116624	MDP0000660154_r	S	30.2.11	signalling.receptor kinases.leucine rich repeat XI	1	AT3G47090	.	.		759	4.34	2.2	-2.14	0.00109253	4.84	2.33	-2.51	0.0210924	5.38	1.69	-3.69	9.1397e-06	6.39	2.36	-4.03	2.912e-07	2.61	3	0.38	0.0843853	4.75	4.34	-0.41	0.0321278	3.87	3.36	-0.51	0.00608623	3.82	3.04	-0.75	0.0168779	1.6	3.64	2.05	0.00706819	1.51	3.09	1.59
AryANE_v1_00067691	MDP0000138035_r	S	17.2.2	hormone metabolism.auxin.signal transduction	1	AT1G73590	PIN1 (PIN-FORMED 1); transporter	biological process unknown		885	5.3	4.37	-0.93	0.00540079	3.71	2.93	-0.78	0.21184	3.92	1.56	-2.36	9.71848e-05	3.86	1.52	-2.34	0.00166502	4.14	5.14	1	0.0148611	3.54	3.72	0.18	0.730477	3.36	1.74	-1.62	0.000265836	2.2	1.5	-0.66	0.0552204	2.36	3.5	1.15	0.378001	2.41	2.11	-0.3
AryANE_v1_00104250	MDP0000320628_r	S	27.3.20	RNA.regulation of transcription.G2-like transcription factor family, GARP	2	AT1G69580	transcription factor	regulation of transcription		238	4.2	3.27	-0.92	0.00788364	3.02	2.62	-0.4	0.378464	2.47	1.2	-1.27	0.00550447	2.19	1.05	-1.14	0.00158761	4.04	3.66	-0.38	0.0735377	3.03	2.8	-0.23	0.458904	2.63	1.89	-0.74	0.00107117	2.28	1.44	-0.81	0.0562851	1.51	3.59	2.09	0.077139	1.95	3.02	1.07
AryANE_v1_00114963	MDP0000605925_r	S	35.2	not assigned.unknown	1					NA	2.13	0.55	-1.58	0.00072398	2.09	0.82	-1.27	0.0354156	3.96	0.51	-3.45	1.4897e-06	3.06	0.11	-2.95	0.000149187	1.29	1.49	0.19	0.692253	2.57	1.29	-1.28	0.0525106	4.91	2.23	-2.68	0.000132961	2.51	2.09	-0.38	0.115894	-0.07	0.16	0.24	0.247066	0.57	0.78	0.22
AryANE_v1_00110462	MDP0000457380_r	S	35.1.5	not assigned.no ontology.pentatricopeptide (PPR) repeat-containing protein	1	AT3G09650	HCF152 (HIGH CHLOROPHYLL FLUORESCENCE 152)	regulation of transcription		1020	4.02	3.77	-0.24	0.413042	4.68	4.04	-0.64	0.023614	4.4	3.04	-1.36	0.00285019	4.18	3.36	-0.82	0.00122234	4.4	3.23	-1.17	0.00609238	4.32	3.97	-0.35	0.170969	4.06	3.27	-0.79	0.00178452	3.15	3.51	0.4	0.0855891	1.95	3.21	1.27	0.00800343	2.54	2.83	0.29
AryANE_v1_00108210	MDP0000385730_r	S	1.1.4.4	PS.lightreaction.ATP synthase.gamma chain	1	AT4G04640	ATPC1 (ATP synthase gamma chain 1)	ATP synthesis coupled proton transport		587	4.47	4.05	-0.42	0.069398	3.4	2.24	-1.16	0.0275916	3.29	1.49	-1.8	0.000103618	3.42	1.75	-1.67	7.81183e-05	4.93	3.17	-1.77	0.00022695	3.78	2.07	-1.71	0.0432122	2.27	1.32	-0.95	0.000586219	2.28	1.58	-0.66	0.0229391	1.61	2.47	0.87	0.213057	2.01	1.4	-0.6
AryANE_v1_00053963	MDP0000670959	AS	10.7	cell wall.modification	2	AT2G03090	ATEXPA15 (ARABIDOPSIS THALIANA EXPANSIN A15)	cellulose and pectin-containing cell wall organization and biogenesis		318	6.25	6.01	-0.24	0.3592	5.62	5.21	-0.41	0.456329	4.62	2.87	-1.75	0.00145544	2.82	1.54	-1.28	0.000646884	6.07	4.98	-1.1	0.00465949	6.19	5.29	-0.9	0.0108911	4.51	3.39	-1.12	0.00368113	2.13	1.41	-0.69	0.0481293	5.39	5.2	-0.18	0.849571	4.82	4.49	-0.33
AryANE_v1_00066757	MDP0000133633_r	S	35.2	not assigned.unknown	1	AT4G28025	unknown protein	biological process unknown		143	4.7	4.1	-0.59	0.0398983	4.98	4.32	-0.66	0.014302	4.55	4.02	-0.53	0.00464622	4.32	3.52	-0.8	0.00960314	4.41	3.59	-0.83	0.00422775	4.16	3.91	-0.25	0.162397	4.13	3.43	-0.7	0.00352394	3.42	2.86	-0.53	0.041004	2.96	2.87	-0.08	0.667568	2.94	3.16	0.23
AryANE_v1_00121673	MDP0000819523_r	S	35.2	not assigned.unknown	1	AT1G54310	RNA binding, LEM3 (ligand-effect modulator 3) family protein / CDC50 family protein	protein folding		667	4.3	3.26	-1.03	0.0244946	3.69	3.01	-0.68	0.0138862	4.05	2.63	-1.42	0.000214612	3.57	2.48	-1.09	0.000301055	3.46	2.78	-0.69	0.00853848	2.44	2.36	-0.08	0.724562	3.1	2.48	-0.62	0.00537211	1.13	1.15	0.05	0.876526	3.34	3.26	-0.06	0.725953	3.24	2.67	-0.56
AryANE_v1_00099223	MDP0000296410_r	S	26.11	misc.alcohol dehydrogenases	1	AT1G77120	ADH1 (ALCOHOL DEHYDROGENASE 1); alcohol dehydrogenase	metabolic process		594	4.65	4.93	0.28	0.295808	4.14	4.72	0.58	0.172715	4.96	3.88	-1.09	0.00245133	4.65	3.47	-1.18	0.000519228	4.15	5.1	0.95	0.00787225	4.55	4.43	-0.12	0.629562	4.95	4.09	-0.86	0.0054108	3.5	3.37	-0.09	0.790636	1.95	4.29	2.35	0.00931275	1.89	3.65	1.77
AryANE_v1_00067012	MDP0000134882_r	S	34.5	transport.ammonium	4	AT2G38290	ATAMT2 (AMMONIUM TRANSPORTER 2)	transport		147	1.7	0.84	-0.86	0.011865	1.72	1.27	-0.45	0.252667	3.02	1.14	-1.88	0.000629356	1.59	0.33	-1.26	0.00638327	0.37	1.35	0.97	0.00726875	1.25	1.48	0.23	0.21773	2.66	1.04	-1.62	4.09544e-05	1.74	1.01	-0.69	0.108063	1.28	1.4	0.13	0.509107	0.55	0.52	-0.02
AryANE_v1_00122432	MDP0000843477_r	S	35.2	not assigned.unknown	1	AT5G01120	unknown protein	transport		180	4.09	3.81	-0.27	0.467231	3.53	3.25	-0.28	0.514214	3.27	1.95	-1.32	0.00258117	2.04	1.18	-0.86	0.00147275	2.82	3.5	0.67	0.0151778	2.91	2.5	-0.41	0.104285	2.76	0.99	-1.77	0.00504467	1.68	1.12	-0.53	0.252257	-0.21	3.84	4.07	0.000394446	-0.06	2.74	2.81
AryANE_v1_00095330	MDP0000277246_r	S	34.99	transport.misc	1	AT1G15170	MATE efflux family protein	multidrug transport		513	1.68	0.96	-0.71	0.155471	3.89	2.9	-0.99	0.366207	1.58	0.58	-1	0.00105117	2.05	0.73	-1.32	0.000260785	0.58	0.15	-0.44	0.0401751	3.03	0.94	-2.08	0.0175856	2.92	1.17	-1.75	0.00180974	1.89	1.4	-0.46	0.0492757	0.76	3.65	2.9	0.000568381	0.99	3.52	2.53
AryANE_v1_00085153	MDP0000225718_r	S	35.2	not assigned.unknown	1	AT5G64230	unknown protein	biological process unknown		187	6.03	5.56	-0.46	0.225825	5.82	5.56	-0.26	0.370149	5.6	4.48	-1.12	0.000209775	5.62	4.8	-0.82	0.00129497	5.94	5.42	-0.53	0.031533	5.76	5.11	-0.65	0.0618134	5.34	4.68	-0.66	0.00838692	4.64	3.98	-0.63	0.0192848	4.76	5.19	0.44	0.31937	5.25	4.18	-1.07
AryANE_v1_00117097	MDP0000674412_r	S	35.2	not assigned.unknown	1	AT5G64230	unknown protein	biological process unknown		81.3	4.69	4.14	-0.54	0.0574057	4.51	4.19	-0.32	0.399075	4.36	3.16	-1.2	0.000343998	3.9	3.26	-0.64	0.00428266	4.51	4.21	-0.31	0.134619	4.69	3.92	-0.77	0.0339346	4.13	3.5	-0.63	0.00507635	3.67	3.02	-0.62	0.0404318	3.55	3.87	0.33	0.347952	3.81	2.58	-1.22
AryANE_v1_00125982	MDP0000951395_r	S	26.2	misc.UDP glucosyl and glucoronyl transferases	1	AT1G68470	exostosin family protein	biological process unknown		549	2.11	2.52	0.41	0.107265	3.9	2.92	-0.98	0.0256833	3.31	2.15	-1.17	0.00365006	2.35	1.06	-1.29	0.00216378	3.63	3.54	-0.1	0.659924	3.75	3.28	-0.47	0.237627	3.89	2.62	-1.27	0.00523126	2.02	1.61	-0.38	0.443019	2.84	3.22	0.39	0.586288	3.44	2.21	-1.22
AryANE_v1_00074036	MDP0000169520_r	S	35.2	not assigned.unknown	4	AT2G33390	unknown protein	biological process unknown		77.4	3.37	2.51	-0.85	0.0587376	3.55	2.97	-0.58	0.019383	3.5	2.14	-1.36	0.00583145	3.21	2.17	-1.04	0.00038669	2.45	1.99	-0.46	0.136385	3.01	2.28	-0.73	0.0309754	3.47	3.02	-0.45	0.00614832	3.26	2.67	-0.56	0.0234927	3.17	2.51	-0.65	0.219405	2.04	3.24	1.21
AryANE_v1_00076995	MDP0000184627_r	S	35.2	not assigned.unknown	1					NA	3.78	3.54	-0.24	0.246089	4.14	4.02	-0.12	0.598538	3.57	2.37	-1.21	0.00115652	2.97	2.09	-0.88	0.00146187	3.81	3.55	-0.27	0.286632	4.19	3.59	-0.6	0.0955949	3.18	2.59	-0.59	0.00833608	2.31	2.08	-0.2	0.337789	2.39	3.15	0.77	0.0585495	2.39	3.63	1.24
AryANE_v1_00096857	MDP0000284942_r	S	26.11	misc.alcohol dehydrogenases	2	AT1G77120	ADH1 (ALCOHOL DEHYDROGENASE 1); alcohol dehydrogenase	metabolic process		409	3.49	3.97	0.48	0.0936519	2.49	2.35	-0.14	0.668399	4.75	3.9	-0.85	0.00578279	5.21	3.93	-1.28	0.000180624	2.61	2.72	0.1	0.619734	3.31	3.05	-0.26	0.140539	4.3	3.8	-0.51	0.0045776	4.44	5.24	0.83	0.0277538	2.95	3.17	0.23	0.37113	2.02	3.32	1.3
AryANE_v1_00112557	MDP0000525794_r	S	35.1.19	not assigned.no ontology.C2 domain-containing protein	1	AT3G17980	C2 domain-containing protein	biological process unknown		280	5.56	5.25	-0.31	0.2552	5.32	4.79	-0.53	0.045716	5.65	3.99	-1.66	0.000425868	5.25	3.93	-1.31	0.000652851	5.07	4.47	-0.61	0.0559428	5.28	4.53	-0.75	0.0391667	4.87	4.06	-0.81	0.00127779	3.92	3.71	-0.18	0.547593	4.53	4.61	0.09	0.85889	4.27	4.6	0.34
AryANE_v1_00102543	MDP0000312569_r	S	27.1.19	RNA.processing.ribonucleases	4	AT1G24020	Bet v I allergen family protein	defense response		52.4	1.13	1.13	0	0.994091	2.22	1.48	-0.74	0.146117	4.36	1.58	-2.78	0.000416649	4.32	1.98	-2.34	1.69682e-05	2.7	0.53	-2.18	0.134406	1.94	1.33	-0.61	0.404965	3.54	1.11	-2.43	0.00112299	2.56	2.47	-0.06	0.889708	0.34	0.49	0.17	0.710594	0.95	1.74	0.8
AryANE_v1_00112792	MDP0000533638_r	S	27.1.19	RNA.processing.ribonucleases	4	AT1G24020	Bet v I allergen family protein	defense response		60.5	0.82	0.71	-0.1	0.65762	2.07	1.52	-0.55	0.213666	3.59	1.14	-2.45	0.00089223	4.15	1.74	-2.4	4.4013e-06	2.52	0.31	-2.22	0.0763655	1.38	0.61	-0.77	0.0698139	3.08	1.31	-1.77	0.00948502	2.91	2.45	-0.43	0.2951	0.23	0.45	0.23	0.642614	0.98	1.8	0.83
AryANE_v1_00115139	MDP0000611200_r	S	27.1.19	RNA.processing.ribonucleases	4	AT1G24020	Bet v I allergen family protein	defense response		56.6	0.73	0.52	-0.2	0.430732	1.59	0.74	-0.85	0.0653624	3.42	1.13	-2.29	0.000148068	4	1.42	-2.57	0.000230966	2.36	0.25	-2.11	0.021107	1.23	0.61	-0.62	0.028507	2.71	1.09	-1.62	4.25197e-05	1.21	1.26	0.08	0.730358	-0.19	0	0.21	0.364096	0.54	1.51	0.98
AryANE_v1_00119433	MDP0000750556_r	S	27.1.19	RNA.processing.ribonucleases	4	AT1G24020	Bet v I allergen family protein	defense response		54.7	0.71	0.52	-0.18	0.379077	1.61	0.89	-0.72	0.0910859	3.31	1.06	-2.25	0.000469132	3.65	1.19	-2.46	0.000126611	2.68	0.51	-2.18	0.0581791	1.47	0.89	-0.58	0.171314	2.66	1.04	-1.62	0.000163163	1.19	1.4	0.24	0.507461	0.11	0.57	0.47	0.183181	0.3	1.16	0.86
AryANE_v1_00082646	MDP0000213104_r	S	30.2.24	signalling.receptor kinases.S-locus glycoprotein like	4	AT4G27290	S-locus protein kinase, putative	protein amino acid phosphorylation		405	1.73	0.79	-0.94	0.164325	3.16	1.45	-1.71	0.093067	2.66	-0.12	-2.78	0.000755299	1.88	-0.37	-2.25	9.37948e-05	1.37	0.99	-0.39	0.207577	2.75	2.78	0.03	0.915395	3.51	2.41	-1.1	0.00361516	1.07	0.61	-0.43	0.116057	-0.69	1.86	2.56	0.0134616	-0.47	1.43	1.91
AryANE_v1_00099835	MDP0000299311_r	S	27.1.19	RNA.processing.ribonucleases	4	AT1G24020	Bet v I allergen family protein	defense response		60.1	2.1	1.55	-0.54	0.149409	1.78	1.15	-0.63	0.231	2.51	0.44	-2.07	0.00187897	2.54	0.76	-1.78	0.00021272	3.42	0.76	-2.67	0.0579274	1.27	0.56	-0.71	0.207547	1.87	0.47	-1.4	0.00350755	1.03	1.15	0.15	0.792607	0.3	0.75	0.46	0.445253	0.37	1.14	0.77
AryANE_v1_00115467	MDP0000621569_r	S	17.5.1	hormone metabolism.ethylene.synthesis-degradation	1	AT5G05600	oxidoreductase, 2OG-Fe(II) oxygenase family protein	response to salt stress		507	3.05	2.54	-0.51	0.139112	3.17	2.61	-0.56	0.252453	4.57	3.28	-1.29	0.00639738	4.21	2.46	-1.74	2.49314e-05	2.54	3.12	0.58	0.0179296	3.02	3.06	0.04	0.909447	4.68	3.8	-0.88	0.00356769	3.9	2.84	-1.03	0.0973043	2.1	2.64	0.55	0.480274	3.17	2.43	-0.73
AryANE_v1_00082436	MDP0000212156_r	S	10.1.6	cell wall.precursor synthesis.GAE	2	AT4G30440	GAE1 (UDP-D-GLUCURONATE 4-EPIMERASE 1); UDP-glucuronate 4-epimerase/ catalytic	carbohydrate metabolic process		729	4.65	5.03	0.38	0.449561	4.64	4.73	0.09	0.799037	4.54	2.9	-1.64	0.000406369	3.73	2.23	-1.5	6.53026e-05	4.61	4.3	-0.32	0.153722	4.26	4.08	-0.18	0.371022	3.27	2.19	-1.08	0.000630018	2.52	2.62	0.13	0.692501	2.57	3.14	0.58	0.388106	3.35	3.04	-0.31
AryANE_v1_00056422	MDP0000750556	AS	27.1.19	RNA.processing.ribonucleases	4	AT1G24020	Bet v I allergen family protein	defense response		54.7	-0.16	0.06	0.22	0.319959	1.15	0.76	-0.39	0.139182	4.01	2.6	-1.42	8.50089e-05	2.23	1.03	-1.2	0.000805558	0.95	0.14	-0.81	0.0904157	1.1	0.85	-0.25	0.038656	4.84	3.53	-1.31	0.0013405	3.33	3.6	0.3	0.1825	0.28	-0.22	-0.49	0.162891	0.76	0.6	-0.16
AryANE_v1_00081702	MDP0000208200_r	S	35.2	not assigned.unknown	4					NA	5.89	4.98	-0.9	0.248779	4.61	3.95	-0.66	0.10039	4.23	3.27	-0.96	0.000527872	4.17	2.58	-1.59	0.000665516	5.89	5.31	-0.59	0.0436045	4.34	4.21	-0.13	0.724092	4.54	3.68	-0.86	0.0069572	3.76	3.01	-0.72	0.0232471	3.13	4.55	1.43	0.116781	3.99	4.42	0.44
AryANE_v1_00104846	MDP0000324166_r	S	27.3.24	RNA.regulation of transcription.MADS box transcription factor family	2	AT4G18960	AG (AGAMOUS); transcription factor	regulation of transcription, DNA-dependent		356	2.46	2.13	-0.32	0.283714	2.38	1.92	-0.46	0.0724923	3.21	1.8	-1.41	0.00100014	2.76	1.31	-1.45	0.000217668	2.26	2.95	0.68	0.0198667	2.08	2.18	0.1	0.777862	2.68	1.69	-0.99	0.00108816	1.99	1.46	-0.49	0.0401338	0.96	2.34	1.39	0.0910499	0.91	1.73	0.83
AryANE_v1_00001381	MDP0000122414	AS	35.2	not assigned.unknown	1	AT5G57660	zinc finger (B-box type) family protein	regulation of transcription		77.8	3.47	2.86	-0.6	0.0796655	2.93	1.98	-0.95	0.0238825	2.62	1.23	-1.39	0.00943584	2.59	1.24	-1.35	0.000318662	2.25	2.04	-0.22	0.338995	2.17	1.89	-0.28	0.307327	4.2	2.92	-1.28	0.00778925	4.63	4.03	-0.57	0.0223724	3.2	3.64	0.45	0.124952	2.28	3.07	0.8
AryANE_v1_00006031	MDP0000144836	AS	35.2	not assigned.unknown	4	MAL12_MALDO	Major allergen Mal d 1		Malus domestica (Apple) (Pyrus malus)	119	-0.05	0.62	0.67	0.0289193	2.09	1.62	-0.47	0.171139	4.9	2.65	-2.26	0.000105368	4.55	2.3	-2.25	0.000226626	0.79	0.01	-0.78	0.0922324	1.64	1.35	-0.29	0.212864	4.31	3.53	-0.78	0.00407429	4.12	4.4	0.31	0.175644	1.92	1.11	-0.8	0.138342	1.67	1.39	-0.28
AryANE_v1_00006077	MDP0000145045	AS	35.2	not assigned.unknown	4	AT3G21570	unknown protein	biological process unknown		73.2	5.58	5.07	-0.51	0.0412828	3.81	2.93	-0.88	0.0168377	4.07	2.38	-1.69	0.00171129	4.47	2.86	-1.61	0.000217044	3.01	3.02	0	0.991373	3.48	3.05	-0.43	0.202996	4.48	3.46	-1.02	0.00759841	4.45	3.85	-0.57	0.0287839	2.72	3.02	0.31	0.2553	3.38	4.06	0.69
AryANE_v1_00013312	MDP0000181143	AS	35.2	not assigned.unknown	4	AT1G49620	ICK5 (KIP-RELATED PROTEIN 7)	cell cycle arrest		75.5	5.79	5.09	-0.69	0.0593326	5.01	3.39	-1.62	0.0100532	5.05	3.28	-1.78	0.000300246	5.44	4.04	-1.4	0.00174751	3.06	3.2	0.14	0.429315	4.28	3.91	-0.37	0.334568	5.7	4.78	-0.92	0.000391861	6.52	6.48	-0.01	0.974346	6.4	6.76	0.37	0.295714	4.95	5.58	0.63
AryANE_v1_00014239	MDP0000185953	AS	35.1	not assigned.no ontology	2	AT1G27840	ATCSA-1; nucleotide binding	biological process unknown		212	3.33	2.29	-1.04	0.0149654	1.98	0.99	-0.99	0.035324	1.99	0.51	-1.48	0.00934028	1.9	0.37	-1.52	5.27801e-05	1.61	1.97	0.35	0.152183	1.88	1.53	-0.35	0.251933	2.81	1.79	-1.02	0.00853014	3.19	2.74	-0.41	0.126118	1.04	1.04	0.01	0.975747	1.3	1.36	0.07
AryANE_v1_00016173	MDP0000195614	AS	27.1.19	RNA.processing.ribonucleases	2	AT1G24020	Bet v I allergen family protein	defense response		54.3	-0.07	0.06	0.14	0.458825	0.27	0.18	-0.09	0.443465	3.71	1.83	-1.88	3.71147e-05	1.47	0.43	-1.04	0.00133011	0.86	0.52	-0.34	0.65486	0.81	0.51	-0.3	0.175185	5.17	3.24	-1.93	0.000192757	2.86	2.73	-0.1	0.627028	-0.2	-0.18	0.03	0.882349	0.93	1.04	0.12
AryANE_v1_00016421	MDP0000196815	AS	35.1	not assigned.no ontology	1	AT5G07120	phox (PX) domain-containing protein	cell communication		753	6.08	5.48	-0.59	0.0557281	5.24	3.49	-1.75	0.0218726	5.54	2.98	-2.56	0.000108916	5.78	3.26	-2.52	0.000344148	3.47	3.75	0.28	0.148722	4.88	4.52	-0.36	0.0650568	5.62	4.91	-0.71	0.00477045	6.47	6.22	-0.22	0.378802	6.33	6.66	0.34	0.244307	4.16	4.89	0.73
AryANE_v1_00019911	MDP0000214450	AS	35.2	not assigned.unknown	1	AT3G27180	unknown protein	biological process unknown		72	3.35	2.5	-0.85	0.0803368	2.96	2.08	-0.88	0.040202	2.17	1.43	-0.74	0.00933141	2.33	1.42	-0.9	0.000850783	1.59	1.86	0.27	0.314147	2.25	2.08	-0.16	0.584912	2.26	1.53	-0.73	0.00538786	2.46	2.26	-0.16	0.442082	2.43	2.32	-0.09	0.859668	1.27	1.84	0.58
AryANE_v1_00028844	MDP0000260110	AS	27.1.19	RNA.processing.ribonucleases	4	AT1G24020	Bet v I allergen family protein	defense response		56.2	-0.18	-0.39	-0.21	0.294679	1.28	0.79	-0.49	0.101121	4.1	2.18	-1.92	6.68811e-05	1.83	0.53	-1.3	0.00534553	0.29	-0.01	-0.31	0.315245	0.96	0.74	-0.22	0.364759	4.53	3.06	-1.47	0.000316247	2.66	2.8	0.18	0.391743	-0.75	-0.82	-0.06	0.7373	-0.08	0.14	0.22
AryANE_v1_00036016	MDP0000295543	AS	27.1.19	RNA.processing.ribonucleases	2	AT1G24020	Bet v I allergen family protein	defense response		60.5	0.85	0.45	-0.4	0.42495	1.91	1.83	-0.08	0.811471	4.32	2.19	-2.13	0.000218634	3.01	1.36	-1.65	4.27617e-05	0.78	0.25	-0.54	0.326115	1.71	1.59	-0.12	0.730007	5.82	4.14	-1.68	0.00498601	3.34	3.43	0.13	0.788258	0.42	0.37	-0.04	0.880486	1.14	1.35	0.21
AryANE_v1_00036824	MDP0000299311	AS	27.1.19	RNA.processing.ribonucleases	4	AT1G24020	Bet v I allergen family protein	defense response		60.1	-0.12	-0.25	-0.12	0.53688	0.73	0.45	-0.28	0.123752	3.68	1.79	-1.89	1.5617e-05	1.89	0.73	-1.16	0.000262642	1.07	0	-1.08	0.0592171	0.89	0.59	-0.3	0.168027	4.94	3.02	-1.92	0.000413454	2.82	2.84	0.05	0.848341	-0.28	-0.35	-0.06	0.754915	-0.01	0.32	0.34
AryANE_v1_00038955	MDP0000309732	AS	35.2	not assigned.unknown	1	AT5G39530	unknown protein	biological process unknown		119	1.89	1.21	-0.67	0.041187	1.83	1.52	-0.31	0.308409	3	1.84	-1.16	0.000628227	1.45	0.47	-0.98	0.000736969	1.03	1.38	0.35	0.102424	0.95	1.03	0.08	0.602064	1.99	1.27	-0.72	0.00575835	1.48	1.65	0.2	0.337365	2.3	3.23	0.94	0.152236	2.35	1.84	-0.51
AryANE_v1_00042817	MDP0000342113	AS	35.2	not assigned.unknown	4					NA	4.31	4.75	0.44	0.398131	4.97	4.61	-0.36	0.0308349	4.45	3.75	-0.7	0.00935522	3.92	3.36	-0.56	0.00878554	4.56	4.49	-0.08	0.793248	5.19	5.01	-0.18	0.243979	4.68	3.83	-0.85	0.0071307	4.03	3.79	-0.21	0.315887	2.83	3.74	0.92	0.138536	3.12	3.82	0.71
AryANE_v1_00043613	MDP0000354104	AS	35.2	not assigned.unknown	1					NA	0.18	-0.21	-0.39	0.0923457	0.71	0.03	-0.68	0.012451	0.97	-0.2	-1.18	0.000271977	0.91	0.06	-0.85	0.00143748	0	-0.2	-0.21	0.24079	0.76	-0.28	-1.04	0.0301006	1.05	-0.1	-1.15	0.00318534	1.43	0.79	-0.61	0.077036	-0.03	-0.34	-0.3	0.259396	0.3	-0.3	-0.59
AryANE_v1_00047617	MDP0000462801	AS	31.4	cell.vesicle transport	1	AT1G79830	unknown protein	biological process unknown		85.5	2.72	1.85	-0.86	0.0603712	2.19	1.09	-1.1	0.011325	1.89	0.74	-1.15	0.0011631	1.7	0.96	-0.74	0.00240421	1.53	1.65	0.11	0.665589	1.75	1.49	-0.26	0.34148	3.42	2.43	-0.99	0.00644596	3.97	3.58	-0.36	0.115896	1.76	1.78	0.03	0.914708	1.51	2.01	0.5
AryANE_v1_00047906	MDP0000471879	AS	35.2	not assigned.unknown	2	AT2G38870	protease inhibitor, putative	response to wounding		79.3	-0.02	-0.38	-0.35	0.116512	0.03	-0.11	-0.14	0.209497	2.26	0.74	-1.52	6.02562e-05	2.4	0.52	-1.88	0.000836764	0.11	-0.05	-0.17	0.569893	0.26	0.38	0.12	0.541583	3.62	2.25	-1.37	0.00242899	2.39	3.08	0.72	0.0351633	-0.31	-0.37	-0.05	0.779171	0.22	0.27	0.05
AryANE_v1_00053439	MDP0000654951	AS	20.2.3	stress.abiotic.drought/salt	4	AT1G19430	dehydration-responsive protein-related	biological process unknown		191	0.77	0.2	-0.57	0.0774074	1.23	0.15	-1.08	0.0270164	1.04	0	-1.04	0.00511494	1.17	-0.05	-1.22	0.00018947	0.88	0.6	-0.28	0.225534	0.9	0.47	-0.43	0.0284517	2.15	1.05	-1.1	0.0060155	2.07	1.85	-0.18	0.380598	0.34	0.57	0.24	0.39203	0.32	0.32	0
AryANE_v1_00058841	MDP0000825188	AS	29.4	protein.postranslational modification	4	AT4G15900	PRL1 (PLEIOTROPIC REGULATORY LOCUS 1); nucleotide binding	biological process unknown		488	5.1	4.64	-0.46	0.0911038	3.69	2.67	-1.02	0.0153376	4.03	2.35	-1.69	0.00908083	4.58	2.84	-1.73	0.000438318	2.49	2.54	0.05	0.794053	3.13	2.76	-0.37	0.215476	5	3.92	-1.08	0.00614807	5.89	5.39	-0.47	0.0610922	5.59	6.04	0.47	0.0593158	4.03	4.7	0.68
AryANE_v1_00059048	MDP0000831519	AS	27.1.19	RNA.processing.ribonucleases	2	AT1G24020	Bet v I allergen family protein	defense response		54.3	-0.15	-0.13	0.02	0.913897	0.31	0.19	-0.12	0.340477	2.87	0.88	-1.99	0.000159948	0.9	0.2	-0.7	0.0031684	0.49	-0.25	-0.75	0.095067	0.57	0.34	-0.23	0.329932	4.14	2.51	-1.63	0.00509364	2.63	2.63	0.04	0.862192	-0.4	-0.42	-0.01	0.952298	0.32	0.29	-0.03
AryANE_v1_00060150	MDP0000864747	AS	27.1.19	RNA.processing.ribonucleases	2	AT1G24020	Bet v I allergen family protein	defense response		55.5	-0.12	-0.12	0.01	0.937905	1.18	1	-0.18	0.356711	4.35	2.24	-2.12	1.2031e-05	2.63	1.14	-1.49	7.80262e-05	1.14	0.08	-1.07	0.0763955	1.28	1.05	-0.23	0.24027	5.46	3.71	-1.75	0.00138798	3.52	3.42	-0.07	0.714844	-0.21	-0.18	0.04	0.813168	0.52	0.74	0.23
AryANE_v1_00068669	MDP0000142911_r	S	34.18	transport.unspecified anions	2	AT3G62270	anion exchange family protein	anion transport		866	6.49	6.87	0.38	0.12805	6.43	6.54	0.11	0.655965	5.88	5.01	-0.87	0.00202063	4.83	3.58	-1.25	0.000210413	6.56	6.2	-0.37	0.0759664	6.58	6.17	-0.41	0.228042	5.47	4.09	-1.38	0.00199161	3.7	2.8	-0.87	0.0316987	4.73	6.12	1.41	0.350627	4.55	6.21	1.66
AryANE_v1_00069486	MDP0000147030_r	S	8.2.99	TCA / org transformation.other organic acid transformatons.misc	2	AT1G79440	ALDH5F1 (SUCCINIC SEMIALDEHYDE DEHYDROGENASE); 3-chloroallyl aldehyde dehydrogenase/ succinate-semialdehyde dehydrogenase	response to stress		819	6.3	6.39	0.1	0.706692	6.34	6.35	0.01	0.932694	6.37	5.69	-0.68	0.00733479	6.15	5.5	-0.64	0.00820727	6.02	5.71	-0.32	0.178123	6.24	6.05	-0.19	0.21723	6.21	5.51	-0.7	0.00397022	5.51	4.84	-0.64	0.0131664	5.4	5.42	0.03	0.868068	5.34	5.18	-0.15
AryANE_v1_00072205	MDP0000160345_r	S	33.1	development.storage proteins	1	AT4G37070	PLA IVA/PLP1	lipid metabolic process		89.7	1.91	1.18	-0.73	0.0233517	1.67	0.63	-1.04	0.0299577	1.1	0.08	-1.02	0.00854777	1.2	0.09	-1.11	0.000307173	1.28	1.39	0.1	0.566204	1.34	0.98	-0.36	0.240884	2.73	1.76	-0.97	0.00675783	2.95	2.52	-0.39	0.179523	1.12	1.05	-0.06	0.811192	0.55	0.64	0.1
AryANE_v1_00072760	MDP0000163137_r	S	26.4	misc.beta 1,3 glucan hydrolases	1	AT1G18650	glycosyl hydrolase family protein 17	biological process unknown		109	2.9	2.46	-0.43	0.0664312	2.27	1.93	-0.34	0.275757	2.48	1.01	-1.47	3.33832e-05	1.52	0.65	-0.87	0.00121865	2.43	2.15	-0.29	0.132176	2.31	2.01	-0.29	0.221858	1.77	1.07	-0.7	0.00236264	0.77	0.18	-0.56	0.0473882	0.97	2.35	1.39	0.110767	1.19	1.12	-0.06
AryANE_v1_00075714	MDP0000178109_r	S	35.2	not assigned.unknown	3	SGS3_SOLLC	Protein SUPPRESSOR OF GENE SILENCING 3		Solanum lycopersicum (Tomato) (Lycopersicon esculentum)	57.4	4.98	5.17	0.19	0.337919	5.31	4.73	-0.58	0.0315389	5.32	4.27	-1.05	0.00328609	5.28	3.54	-1.74	0.000111042	4.6	4.47	-0.14	0.552614	5.06	4.72	-0.34	0.152049	4.97	3.51	-1.46	0.00129796	4.26	3.15	-1.07	0.0109823	4.17	5.49	1.33	0.105919	4.75	4.45	-0.29
AryANE_v1_00076045	MDP0000179747_r	S	26.2	misc.UDP glucosyl and glucoronyl transferases	2	AT3G58790	GAUT15 (Galacturonosyltransferase 15); polygalacturonate 4-alpha-galacturonosyltransferase/ transferase, transferring glycosyl groups / transferase, transferring hexosyl groups	carbohydrate biosynthetic process		638	3.18	3.12	-0.06	0.860398	3.5	2.52	-0.98	0.0162516	3.12	2.26	-0.86	0.00799689	2.94	1.78	-1.15	0.00343433	3.01	2.66	-0.35	0.154701	2.7	2.17	-0.53	0.163484	2.57	1.58	-0.99	0.00504552	2.17	1.56	-0.57	0.0734667	1.87	2.28	0.42	0.632628	2.31	1.6	-0.7
AryANE_v1_00080222	MDP0000200701_r	S	20.1.7	stress.biotic.PR-proteins	4	AT1G27170	disease resistance protein (TIR-NBS-LRR class), putative	apoptosis		93.2	1.66	2.51	0.85	0.136039	1.45	1.48	0.03	0.849081	1.95	1.33	-0.62	0.00802643	1.63	0.72	-0.91	0.00081937	2.11	1.39	-0.73	0.0505136	1.19	0.99	-0.2	0.416909	2.29	1.41	-0.88	0.000434456	1.2	0.82	-0.34	0.256129	0.42	1.43	1.02	0.0476384	-0.01	0.1	0.12
AryANE_v1_00080250	MDP0000200836_r	S	34.12	transport.metal	2	AT5G21930	PAA2 (P-type ATPase of Arabidopsis 2); ATPase, coupled to transmembrane movement of ions, phosphorylative mechanism	transport		394	4.11	4.62	0.51	0.0450676	4.22	3.86	-0.36	0.431042	3.69	2.55	-1.14	0.00530635	2.26	1.2	-1.05	0.00192359	3.31	3.7	0.39	0.080351	3.49	3.65	0.16	0.778495	2.39	1.19	-1.2	0.00237352	1.48	0.94	-0.51	0.0363355	2.12	3.67	1.56	0.101998	2.21	2.73	0.53
AryANE_v1_00081310	MDP0000206189_r	S	35.2	not assigned.unknown	1	AT5G23760	heavy-metal-associated domain-containing protein	metal ion transport		59.3	3.81	3.92	0.12	0.740623	3.4	3.64	0.24	0.576503	4.24	2.48	-1.76	0.000550056	3.46	2.52	-0.94	0.000628005	3.36	2.99	-0.38	0.0831663	2.97	2.77	-0.2	0.219772	2.85	2.25	-0.6	0.00405421	2.57	2.03	-0.5	0.0398704	1.35	2.29	0.95	0.251219	2.21	2.73	0.53
AryANE_v1_00081557	MDP0000207500_r	S	13.1.2.2	amino acid metabolism.synthesis.glutamate family.proline	4	AT5G14800	P5CR (PYRROLINE-5- CARBOXYLATE (P5C) REDUCTASE)	electron transport		213	4.79	4.59	-0.19	0.380269	4.73	4.45	-0.28	0.222181	4.47	3.53	-0.94	0.00208764	3.53	2.5	-1.02	0.000457916	4.47	4.4	-0.08	0.752301	4.94	4.44	-0.5	0.0152496	4.66	4.1	-0.56	0.00547567	3.47	3.05	-0.39	0.304039	3.16	3.77	0.62	0.288853	3.65	3.99	0.35
AryANE_v1_00083460	MDP0000217063_r	S	34.13	transport.peptides and oligopeptides	2	AT5G53550	YSL3 (YELLOW STRIPE LIKE 3); oligopeptide transporter	oligopeptide transport		1016	4.25	4.24	-0.01	0.98278	3.29	3.59	0.3	0.462767	2.57	1.65	-0.93	0.00218713	1.83	0.84	-0.99	0.00466915	4.12	3.63	-0.5	0.0273886	2.95	2.9	-0.05	0.798903	2.42	1.4	-1.02	0.0017473	1.93	1.65	-0.24	0.269763	1.9	3.92	2.03	0.0912996	2.04	2.58	0.55
AryANE_v1_00083493	MDP0000217223_r	S	30.2.17	signalling.receptor kinases.DUF 26	4	AT5G60900	RLK1 (RECEPTOR-LIKE PROTEIN KINASE 1); carbohydrate binding / kinase	protein amino acid phosphorylation		310	4.67	4.2	-0.46	0.149952	3.75	3.87	0.12	0.666152	3.21	2.07	-1.14	0.00017895	2.74	1.4	-1.34	0.000813994	4.68	4.81	0.13	0.571782	4.7	4.18	-0.52	0.0295046	4.35	3.09	-1.26	0.00530477	3.36	2.82	-0.51	0.0986049	2.81	4.64	1.84	0.0119804	3.62	3.38	-0.23
AryANE_v1_00084300	MDP0000221511_r	S	27.3.99	RNA.regulation of transcription.unclassified	1	AT1G45207	remorin family protein	biological process unknown		394	4.8	4.64	-0.16	0.592209	4.84	4.05	-0.79	0.0542336	5.04	3.94	-1.11	0.00258157	4.86	3.63	-1.23	0.00323354	4.54	4.46	-0.08	0.667963	4.23	3.98	-0.25	0.499098	4.24	3.57	-0.67	0.0073856	3.02	3.1	0.11	0.653458	3.48	3.84	0.38	0.327146	3.6	3.04	-0.56
AryANE_v1_00084557	MDP0000222730_r	S	30.2.17	signalling.receptor kinases.DUF 26	4	AT5G60900	RLK1 (RECEPTOR-LIKE PROTEIN KINASE 1); carbohydrate binding / kinase	protein amino acid phosphorylation		554	4.08	3.77	-0.31	0.24921	3.11	2.87	-0.24	0.551268	2.71	1.81	-0.9	0.00361416	2.81	1.36	-1.44	0.00236101	4.23	3.97	-0.27	0.324553	4.57	4.28	-0.29	0.449779	4.53	3.7	-0.83	0.000564227	3.64	2.97	-0.63	0.0140291	2.23	3.69	1.47	0.0690198	3.07	2.9	-0.16
AryANE_v1_00085673	MDP0000228733_r	S	21.2	redox.ascorbate and glutathione	1	AT2G32720	B5 4 (cytochrome b5 family protein 4); heme binding / transition metal ion binding	electron transport		208	2.22	2.23	0.01	0.978002	2.29	1.92	-0.37	0.0788266	2.44	1.11	-1.33	0.000121198	1.69	1.04	-0.65	0.00472856	1.8	1.57	-0.24	0.209065	2.16	1.67	-0.49	0.100637	1.77	0.79	-0.98	0.000597557	1.32	0.7	-0.58	0.0560623	1.15	1.5	0.36	0.364617	0.96	1.25	0.3
AryANE_v1_00085816	MDP0000229556_r	S	26.16	misc.myrosinases-lectin-jacalin	2	AT5G10530	lectin protein kinase, putative	protein amino acid phosphorylation		73.9	4.56	3.76	-0.79	0.0476283	3.87	2.67	-1.2	0.0123743	3.38	1.58	-1.81	0.00716042	4.15	2.34	-1.8	0.000475146	2.12	2.38	0.26	0.467334	3.56	3.14	-0.42	0.322119	4.63	3.26	-1.38	0.000350063	4.98	4.35	-0.6	0.0243038	5.56	6	0.45	0.123468	3.22	4.18	0.96
AryANE_v1_00086809	MDP0000234186_r	S	35.1	not assigned.no ontology	4	AT5G40670	PQ-loop repeat family protein / transmembrane family protein	biological process unknown		391	2.31	1.65	-0.66	0.0296786	1.63	1.17	-0.46	0.0986412	2.87	1.56	-1.31	7.03074e-05	2.77	1.56	-1.21	0.000175417	2.4	1.7	-0.71	0.0133074	1.49	1.63	0.14	0.395109	2.81	2.32	-0.49	0.00930586	2.19	1.9	-0.26	0.227654	0.08	0.75	0.68	0.216322	0.12	0.37	0.25
AryANE_v1_00087389	MDP0000237588_r	S	28.99	DNA.unspecified	4	AT4G28190	ULT1 (ULTRAPETALA1); DNA binding	electron transport		361	5.54	5.59	0.05	0.832595	5.5	5.2	-0.3	0.107865	5.33	4.28	-1.05	0.00031299	4.42	3.79	-0.63	0.00566197	5.33	4.77	-0.56	0.0648607	5	4.97	-0.03	0.874384	4.57	3.75	-0.82	0.00668746	3.15	2.67	-0.44	0.0582657	3.48	4.05	0.58	0.500623	3.29	4.05	0.77
AryANE_v1_00087662	MDP0000239083_r	S	35.2	not assigned.unknown	1	AT4G22980	unknown protein	biological process unknown		348	5.09	4.31	-0.78	0.038608	3.76	3.4	-0.36	0.228853	3.88	2.76	-1.12	0.00100085	3.07	2.11	-0.96	0.000825816	4.8	4.19	-0.62	0.04048	3.92	3.19	-0.73	0.109036	3.28	2.25	-1.03	0.000658009	2.44	1.43	-0.98	0.0172634	1.87	3.48	1.62	0.101171	2.01	2.36	0.35
AryANE_v1_00088107	MDP0000241487_r	S	29.5.11	protein.degradation.ubiquitin	4	AT4G22290	ubiquitin thiolesterase	ubiquitin-dependent protein catabolic process		144	6.03	6.26	0.24	0.382983	4.92	4.48	-0.44	0.436459	4.42	3.75	-0.67	0.00407559	3.49	2.79	-0.7	0.00780738	5.62	5.72	0.09	0.839364	4.14	4.67	0.53	0.384349	5.07	3.85	-1.22	0.0016423	3.15	2.78	-0.34	0.358685	3.7	5.96	2.27	0.0760982	4.17	4.37	0.21
AryANE_v1_00088292	MDP0000242499_r	S	20.2	stress.abiotic	4	AT5G15330	SPX (SYG1/Pho81/XPR1) domain-containing protein	biological process unknown		306	4.69	4.41	-0.28	0.227269	4.57	3.88	-0.69	0.0628725	4.59	3.48	-1.11	0.000301258	3.96	3.14	-0.81	0.00145566	4.39	4.61	0.21	0.295389	4.13	3.9	-0.23	0.458219	4.09	3.33	-0.76	0.00579984	2.8	2.49	-0.28	0.237317	2.91	3.22	0.32	0.494803	2.98	2.9	-0.08
AryANE_v1_00091020	MDP0000256005_r	S	34.12	transport.metal	2	AT3G20870	metal transporter family protein	metal ion transport		401	3.96	3.97	0.01	0.969016	4.5	3.92	-0.57	0.0212017	4.39	3.32	-1.07	0.00299107	3.59	2.73	-0.86	0.00422916	3.69	3.89	0.19	0.288697	4.41	4.34	-0.07	0.827349	4.14	2.95	-1.19	0.00431819	3.03	2.24	-0.75	0.0225437	2.5	3.1	0.61	0.0454463	2.32	2.72	0.4
AryANE_v1_00091855	MDP0000260110_r	S	27.1.19	RNA.processing.ribonucleases	4	AT1G24020	Bet v I allergen family protein	defense response		56.2	0.15	0.29	0.14	0.550706	1.07	0.35	-0.72	0.0671622	2.94	1.08	-1.86	0.000657444	2.45	0.8	-1.65	0.00264424	1.25	0.03	-1.22	0.0600974	1.05	0.39	-0.66	0.0648119	1.43	0.58	-0.85	0.000631911	0.97	1.2	0.26	0.256943	0.29	0.32	0.04	0.841336	1.07	1.17	0.1
AryANE_v1_00092184	MDP0000261706_r	S	29.4.1.57	protein.postranslational modification.kinase.receptor like cytoplasmatic kinase VII	1	AT2G18470	protein kinase family protein	protein amino acid phosphorylation		629	5.84	5.28	-0.56	0.0375245	4.35	3.16	-1.18	0.0107371	4.67	3.5	-1.17	0.000819774	5.56	4.32	-1.24	0.000731668	3.62	3.87	0.24	0.290686	3.96	3.79	-0.17	0.579859	4.78	3.47	-1.31	0.00534157	5.61	5.47	-0.1	0.704483	4.78	5.25	0.48	0.508748	4.23	5.24	1.01
AryANE_v1_00095640	MDP0000278899_r	S	34.12	transport.metal	4	AT5G21930	PAA2 (P-type ATPase of Arabidopsis 2); ATPase, coupled to transmembrane movement of ions, phosphorylative mechanism	transport		318	4.49	4.96	0.48	0.0526597	4.9	4.49	-0.41	0.384319	4.09	3.02	-1.07	0.000246653	2.74	1.48	-1.26	0.000520463	3.98	4.54	0.55	0.0203093	4.18	4.07	-0.11	0.813172	3.08	1.54	-1.54	0.000202923	1.01	0.23	-0.75	0.0375306	2.55	4.08	1.55	0.111895	2.33	2.99	0.66
AryANE_v1_00097954	MDP0000290496_r	S	35.2	not assigned.unknown	4	AT1G11940	unknown protein	nucleoside metabolic process		416	3.29	3.51	0.22	0.276224	3.42	3.18	-0.24	0.116418	3.39	2.15	-1.24	0.00161884	2.24	1.48	-0.76	0.00245996	3.13	3.67	0.54	0.0243541	3.11	3.09	-0.02	0.956359	2.53	1.82	-0.71	0.00280771	1.45	0.59	-0.83	0.021785	1.82	2.27	0.46	0.290816	1.2	2.07	0.88
AryANE_v1_00099021	MDP0000295518_r	S	10.6.2	cell wall.degradation.mannan-xylose-arabinose-fucose	1	AT2G28100	ATFUC1 (alpha-L-fucosidase 1); alpha-L-fucosidase	carbohydrate metabolic process		665	5.11	4.79	-0.32	0.261252	5	4.66	-0.34	0.155224	5.38	4.47	-0.91	0.0067387	4.93	3.8	-1.13	0.00426248	4.53	4.34	-0.2	0.272132	4.75	4.9	0.15	0.219565	4.54	3.73	-0.81	0.00251869	3.44	3.18	-0.23	0.355772	3.41	4.05	0.66	0.15589	3.91	3.8	-0.1
AryANE_v1_00099581	MDP0000298053_r	S	30.2.99	signalling.receptor kinases.misc	2	AT1G25570	leucine-rich repeat protein-related	biological process unknown		693	3.86	4.22	0.37	0.273841	3.87	3.58	-0.28	0.108802	3.49	2.81	-0.68	0.00732966	2.9	2.2	-0.7	0.00476927	3.34	3.86	0.52	0.0303745	3.4	3.88	0.48	0.428225	3.23	2.76	-0.47	0.00787454	2.14	1.52	-0.59	0.0324384	3.26	4.26	1.01	0.0428789	3.23	3.33	0.11
AryANE_v1_00099709	MDP0000298646_r	S	26.10	misc.cytochrome P450	2	AT1G64940	.	.		610	5.53	5.28	-0.24	0.52201	6.3	5.14	-1.16	0.0132711	6.61	5.52	-1.09	0.00668753	6.75	5.58	-1.16	0.00211547	4.91	4.38	-0.54	0.0420796	5.4	5.32	-0.08	0.610378	5.41	4.5	-0.91	0.00356813	5.22	4.75	-0.44	0.199455	5.24	5.53	0.3	0.553255	5.46	4.75	-0.71
AryANE_v1_00100681	MDP0000303447_r	S	34.22	transport.cyclic nucleotide or calcium regulated channels	1	AT3G17700	CNBT1 (CYCLIC NUCLEOTIDE-BINDING TRANSPORTER 1); calmodulin binding / cyclic nucleotide binding / ion channel	ion transport		761	1.38	0.92	-0.46	0.251882	1.51	1.07	-0.44	0.117249	1.19	0.69	-0.5	0.00853735	1.28	0.51	-0.77	0.00335425	0.42	0.05	-0.38	0.0680488	0.67	0.33	-0.34	0.0697774	0.6	0.08	-0.52	0.00963082	0.36	0.13	-0.2	0.367468	-0.01	0.57	0.59	0.0452917	0.6	0.52	-0.07
AryANE_v1_00101589	MDP0000307989_r	S	29.4.1.57	protein.postranslational modification.kinase.receptor like cytoplasmatic kinase VII	1	AT4G22130	kinase	protein amino acid phosphorylation		731	3.86	4.03	0.18	0.648221	2.22	1.67	-0.54	0.297214	1.92	0.8	-1.12	0.00266024	0.97	0.18	-0.78	0.00506492	3.8	3.58	-0.22	0.223792	2.91	1.91	-1	0.0560404	1.47	0.47	-1	0.000585092	0.57	0.1	-0.44	0.0949228	1.16	3.06	1.91	0.181257	1.47	1.36	-0.1
AryANE_v1_00101822	MDP0000309120_r	S	26.2	misc.UDP glucosyl and glucoronyl transferases	1	AT5G19670	exostosin family protein	biological process unknown		592	3.9	3.24	-0.66	0.0244761	3.96	2.62	-1.34	0.0118315	4.82	2.68	-2.15	0.000140606	3.54	2.44	-1.1	0.000536339	3.37	3.86	0.49	0.0300381	3.75	3.24	-0.51	0.109011	3.77	2.67	-1.1	0.00171293	2.15	1.84	-0.28	0.237797	2.41	2.68	0.28	0.401198	2.31	2.25	-0.05
AryANE_v1_00102091	MDP0000310347_r	S	27.3.99	RNA.regulation of transcription.unclassified	1	AT1G45207	remorin family protein	biological process unknown		360	3.96	3.62	-0.33	0.138695	3.94	3.06	-0.88	0.0492325	4.36	3.13	-1.23	0.00820851	4.11	2.81	-1.3	0.00134052	4.19	3.46	-0.74	0.0105906	3.63	3.17	-0.46	0.0660383	3.72	3.09	-0.63	0.00935809	2.58	1.98	-0.57	0.106296	2.47	2.7	0.24	0.62827	3.01	2	-1
AryANE_v1_00102578	MDP0000312716_r	S	29.3.99	protein.targeting.unknown	4	AT3G59310	unknown protein, unknown protein	biological process unknown		124	4.96	4.56	-0.39	0.318843	4.56	4.36	-0.19	0.469097	4.6	3.7	-0.9	0.000938857	3.74	2.9	-0.84	0.00613871	4.24	4.66	0.42	0.0826431	4.62	4.86	0.24	0.419898	3.68	2.89	-0.79	0.00165864	3.14	2.54	-0.57	0.121966	2.85	3.53	0.69	0.272179	2.83	3.49	0.67
AryANE_v1_00102702	MDP0000313382_r	S	35.2	not assigned.unknown	2	AT5G24860	FPF1 (FLOWERING PROMOTING FACTOR 1)	methanol oxidation		138	3.41	3.08	-0.33	0.148697	3.41	3.17	-0.24	0.679954	4.05	1.2	-2.85	5.39407e-05	3.9	2.09	-1.81	0.00187149	2.99	3.4	0.4	0.0582284	3.04	2.81	-0.23	0.530536	3.5	1.44	-2.06	6.9568e-06	2.08	1.54	-0.51	0.290396	1.25	3	1.76	0.18292	1.92	2.79	0.88
AryANE_v1_00103469	MDP0000317245_r	S	20.2	stress.abiotic	4	AT5G15330	SPX (SYG1/Pho81/XPR1) domain-containing protein	biological process unknown		306	4.63	4.35	-0.28	0.286236	4.47	3.81	-0.66	0.0576635	4.51	3.56	-0.95	0.000372983	3.93	3.15	-0.78	0.0015887	4.31	4.25	-0.06	0.73312	4.07	3.83	-0.24	0.417217	4.15	3.22	-0.93	0.00272377	2.89	2.74	-0.12	0.564433	2.95	3.29	0.35	0.451321	2.84	2.85	0.02
AryANE_v1_00104205	MDP0000320494_r	S	30.11.1	signalling.light.COP9 signalosome	1	AT5G43310	COP1-interacting protein-related	protein folding		206	3.44	3.01	-0.42	0.0975819	4.87	4.58	-0.29	0.0289862	4.77	4.18	-0.59	0.00340781	4.4	3.53	-0.87	0.00229733	4.15	4.34	0.19	0.403508	4.4	4.59	0.19	0.466796	4.08	3.61	-0.47	0.00902791	3.33	2.86	-0.44	0.064416	3.67	4.63	0.97	0.0289997	3.76	3.44	-0.31
AryANE_v1_00105381	MDP0000334067_r	S	35.2	not assigned.unknown	3	AT1G13380	unknown protein	biological process unknown		190	6.47	6.19	-0.27	0.213323	5.35	5.16	-0.19	0.50427	4.91	3.46	-1.45	0.000240035	3.67	2.73	-0.94	0.000641073	6.12	6.29	0.16	0.363301	5.85	5.82	-0.03	0.832508	4.26	3.42	-0.84	0.00555593	3.9	2.78	-1.09	0.0733477	4.04	5.83	1.81	0.256412	4.4	5.63	1.24
AryANE_v1_00105436	MDP0000335132_r	S	35.2	not assigned.unknown	4					NA	6.42	6.06	-0.36	0.146473	4.82	3.7	-1.12	0.0266464	5.2	3.33	-1.87	0.00254745	6.01	4.23	-1.78	0.00102032	4.19	4.78	0.58	0.0170999	4.8	4.42	-0.38	0.219292	5.53	4.71	-0.82	0.000849373	6.34	6.05	-0.26	0.26148	5.25	5.71	0.47	0.0613317	4.01	4.67	0.66
AryANE_v1_00107186	MDP0000359556_r	S	35.2	not assigned.unknown	1					NA	0.61	0.28	-0.32	0.147679	0.62	0.1	-0.52	0.0212202	1.21	0.07	-1.14	0.00203357	1.32	0.08	-1.24	0.00487459	0.61	0.32	-0.3	0.150549	0.4	0.73	0.33	0.0106464	2.02	1.32	-0.7	0.00120108	1.69	1.29	-0.36	0.344483	0.31	0.29	-0.01	0.963472	0.66	0.66	0
AryANE_v1_00108975	MDP0000409732_r	S	13.2.2.2	amino acid metabolism.degradation.glutamate family.proline	4	AT5G38710	proline oxidase, putative / osmotic stress-responsive proline dehydrogenase, putative	glutamate biosynthetic process		504	5.73	5.52	-0.2	0.443065	5.87	4.48	-1.38	0.0491999	5.29	2.71	-2.58	2.652e-06	4.45	1.66	-2.79	0.000299121	4.8	5.32	0.51	0.174007	4.79	5.29	0.5	0.32827	4.65	3.3	-1.35	7.91822e-05	2.68	2.36	-0.29	0.381001	4.05	4.78	0.75	0.425663	3.34	4.39	1.05
AryANE_v1_00109110	MDP0000413406_r	S	35.1	not assigned.no ontology	1	AT5G60050	PRLI-interacting factor-related	biological process unknown		558	3.32	3.8	0.49	0.259109	3.31	3.48	0.18	0.346797	3.7	2.73	-0.97	0.00137748	2.58	1.5	-1.08	0.000736896	2.92	3.56	0.63	0.0692455	2.55	3.02	0.47	0.0981801	3.32	2.57	-0.75	0.00519465	1.97	1.45	-0.49	0.0741714	2.75	4.01	1.28	0.109366	2.62	2.73	0.12
AryANE_v1_00110125	MDP0000446656_r	S	35.2	not assigned.unknown	2	AT5G56420	F-box family protein	biological process unknown		58.9	3.88	3.83	-0.04	0.83809	4.24	4.17	-0.07	0.568732	4.31	3.75	-0.56	0.00478675	3.79	2.97	-0.82	0.00163403	3.16	3.52	0.35	0.262498	3.86	3.8	-0.06	0.709879	4.43	3.27	-1.16	0.00308996	3.13	2.9	-0.2	0.597611	1.99	2.76	0.78	0.0426996	2.13	2.89	0.77
AryANE_v1_00110362	MDP0000454482_r	S	29.5.11.4.3.2	protein.degradation.ubiquitin.E3.SCF.FBOX	1	AT1G16250	kelch repeat-containing F-box family protein	biological process unknown		560	4.01	3.94	-0.07	0.757387	4.07	3.98	-0.09	0.606927	4.11	3.38	-0.73	0.00189909	3.78	3.13	-0.65	0.00423819	3.76	3.59	-0.18	0.391394	3.67	3.92	0.25	0.0691546	3.76	3.22	-0.54	0.00450498	2.98	2.87	-0.08	0.730869	2.21	2.35	0.15	0.642402	2.83	3.23	0.4
AryANE_v1_00111602	MDP0000494411_r	S	13.2.2.2	amino acid metabolism.degradation.glutamate family.proline	4	AT5G38710	proline oxidase, putative / osmotic stress-responsive proline dehydrogenase, putative	glutamate biosynthetic process		504	5.78	5.73	-0.04	0.851555	5.95	4.52	-1.43	0.0416726	5.28	2.68	-2.6	6.0996e-06	4.38	1.74	-2.64	0.00032722	4.82	5.5	0.68	0.0880656	4.88	5.41	0.53	0.215047	4.76	3.49	-1.27	0.000234911	2.66	2.19	-0.43	0.234234	4.03	4.71	0.69	0.445088	3.45	4.38	0.94
AryANE_v1_00113005	MDP0000541406_r	S	29.5.11	protein.degradation.ubiquitin	4	AT4G22290	ubiquitin thiolesterase	ubiquitin-dependent protein catabolic process		240	5.34	4.84	-0.49	0.0824869	4.21	3.83	-0.38	0.452056	4.01	2.71	-1.3	0.00588037	3.24	2	-1.24	0.000172042	4.5	4.69	0.18	0.554509	4.22	4.05	-0.17	0.492389	4.13	2.7	-1.43	9.6474e-05	2.67	1.48	-1.16	0.0856481	2.85	4.68	1.84	0.12263	3.34	3.14	-0.19
AryANE_v1_00114601	MDP0000593593_r	S	27.3.42	RNA.regulation of transcription.Bromodomain proteins	1	AT3G57980	DNA-binding bromodomain-containing protein	biological process unknown		205	6.03	5.55	-0.48	0.0776966	6.19	5.59	-0.6	0.0123906	6.28	5.41	-0.87	0.000645363	6.28	5.47	-0.81	0.00147007	5.52	5.51	-0.02	0.933536	5.81	5.53	-0.28	0.129366	5.89	5.09	-0.8	0.00351315	5.38	4.55	-0.8	0.0142906	5.06	5.33	0.28	0.316412	5.58	4.7	-0.87
AryANE_v1_00116335	MDP0000651801_r	S	35.2	not assigned.unknown	1	AT5G24860	FPF1 (FLOWERING PROMOTING FACTOR 1)	methanol oxidation		72	2.25	1.41	-0.83	0.0201244	1.49	1.23	-0.26	0.337348	2.37	0.25	-2.12	5.8982e-06	2.74	1.04	-1.7	0.00690936	0.95	1.5	0.54	0.0974726	1.22	1.17	-0.05	0.856877	1.18	0.47	-0.71	0.00551972	1.08	0.96	-0.09	0.898551	1.26	2.85	1.6	0.180416	0.59	1.4	0.82
AryANE_v1_00117106	MDP0000674589_r	S	26.11.1	misc.alcohol dehydrogenases.cinnamyl alcohol dehydrogenase	4	AT1G51410	cinnamyl-alcohol dehydrogenase, putative (CAD)	metabolic process		316	1.11	0.7	-0.41	0.333995	0.86	0.67	-0.19	0.379872	3.44	1.44	-2	0.000358199	4.12	0.9	-3.22	1.0235e-06	0.82	0.4	-0.43	0.349458	0.42	0.57	0.15	0.236413	3.78	1.92	-1.86	0.00298866	2.84	1.93	-0.88	0.0196264	1.26	1.64	0.39	0.0914729	2	1.74	-0.25
AryANE_v1_00117291	MDP0000680604_r	S	30.2.17	signalling.receptor kinases.DUF 26	4	AT4G27300	S-locus protein kinase, putative	protein amino acid phosphorylation		164	1.35	1.08	-0.26	0.386087	2.22	1.18	-1.04	0.0149282	1.52	0.26	-1.26	0.000106677	1.56	0.35	-1.21	0.00187903	1.08	0.84	-0.25	0.215344	1.55	1.15	-0.4	0.187976	2.33	1.33	-1.01	0.000872163	1.32	0.6	-0.69	0.0105261	0.41	1.35	0.95	0.0444493	0.86	1.36	0.51
AryANE_v1_00118877	MDP0000731702_r	S	30.2.11	signalling.receptor kinases.leucine rich repeat XI	1	AT4G08850	leucine-rich repeat family protein / protein kinase family protein	protein amino acid phosphorylation		958	4.49	4.28	-0.21	0.676528	4.18	3.52	-0.66	0.164155	3.56	2.65	-0.91	0.00796924	3.76	3.06	-0.7	0.00606605	2.87	3.36	0.48	0.0352157	3.79	3.36	-0.43	0.18524	4.75	3.52	-1.23	0.00623931	5.13	4.78	-0.31	0.489678	5.98	6.37	0.4	0.455017	4.98	5.81	0.84
AryANE_v1_00119587	MDP0000755622_r	S	17.5.2	hormone metabolism.ethylene.signal transduction	1	AT5G47230	ERF5 (ETHYLENE RESPONSIVE ELEMENT BINDING FACTOR 5); DNA binding / transcription factor/ transcriptional activator	regulation of transcription, DNA-dependent		184	6.06	5.52	-0.53	0.0369423	5.27	4.88	-0.39	0.0189927	5.45	4.9	-0.56	0.00532511	5.66	4.97	-0.68	0.00388506	4.79	4.28	-0.52	0.0236635	5.33	5.03	-0.3	0.0357388	5.93	5.35	-0.58	0.00418073	6.39	6.1	-0.26	0.216324	6.35	6.53	0.19	0.336713	5.76	5.51	-0.24
AryANE_v1_00119902	MDP0000764903_r	S	17.2.1	hormone metabolism.auxin.synthesis-degradation	1	AT1G51760	IAR3 (IAA-ALANINE RESISTANT 3); metallopeptidase	proteolysis		505	3.65	3.53	-0.12	0.726834	2.86	3.31	0.45	0.0431277	3.46	2.58	-0.88	0.000478052	2.27	1.61	-0.66	0.00662635	3.39	2.84	-0.56	0.0218829	3.3	2.95	-0.35	0.193731	3.06	2.01	-1.05	0.00203306	1.41	1.16	-0.21	0.330356	1.31	2.24	0.94	0.301758	0.89	2.41	1.52
AryANE_v1_00119995	MDP0000767960_r	S	23.3.3	nucleotide metabolism.salvage.NUDIX hydrolases	1	AT5G45940	.	.		113	2.57	2.82	0.25	0.44272	2.86	2.46	-0.39	0.281518	2.39	1.79	-0.61	0.00378517	2.22	1.6	-0.62	0.00551419	2.81	2.57	-0.25	0.235132	2.8	2.62	-0.18	0.328964	2.9	1.83	-1.07	0.00279557	2.64	2.15	-0.46	0.0547449	1.28	1.83	0.56	0.181429	1.81	1.97	0.16
AryANE_v1_00120537	MDP0000784332_r	S	35.2	not assigned.unknown	4	B9RF51_RICCO	Putative uncharacterized protein		Ricinus communis (Castor bean)	56.6	4.01	3.04	-0.97	0.0171493	2.96	1.63	-1.33	0.0133825	2.95	0.74	-2.21	0.00525471	3.42	1.05	-2.37	1.64574e-05	2.3	2.27	-0.04	0.900052	2.44	1.96	-0.48	0.177068	4.37	3.25	-1.12	0.00646219	4.96	4.42	-0.51	0.0352659	3.44	4.01	0.58	0.120122	1.97	2.62	0.66
AryANE_v1_00121761	MDP0000822659_r	S	17.6.1.12	hormone metabolism.gibberelin.synthesis-degradation.GA3 oxidase	4	AT1G80340	GA4H (gibberellin 3 beta-hydroxylase); gibberellin 3-beta-dioxygenase	gibberellin biosynthetic process		122	0.09	0.08	-0.01	0.977479	2.85	1.43	-1.42	0.0490727	4.43	2.01	-2.42	5.0496e-05	3.59	0.8	-2.78	2.07054e-05	-0.19	-0.16	0.02	0.881919	0.94	1.04	0.1	0.681521	3.34	1.01	-2.33	1.3913e-05	0.97	0.59	-0.35	0.156562	1.34	-0.31	-1.64	0.167217	1.41	0.67	-0.73
AryANE_v1_00122275	MDP0000838523_r	S	27.1.19	RNA.processing.ribonucleases	4	AT1G24020	Bet v I allergen family protein	defense response		56.6	0.22	0.03	-0.19	0.450867	1.28	0.56	-0.72	0.0567945	2.95	0.77	-2.18	0.000505385	2.34	0.82	-1.51	0.0045278	1.37	-0.13	-1.51	0.0852001	0.97	0.21	-0.76	0.0869351	1.35	0.44	-0.91	0.000702813	0.48	0.53	0.08	0.686547	0.1	0.24	0.15	0.415746	0.66	0.88	0.23
AryANE_v1_00125140	MDP0000926265_r	S	30.2.99	signalling.receptor kinases.misc	2	AT5G01740	unknown protein	biological process unknown		172	5.87	5.9	0.04	0.837886	4.89	4.29	-0.6	0.330378	6.12	3.79	-2.33	6.0676e-06	6.03	4.36	-1.67	0.00114296	5.47	5.08	-0.4	0.236782	5.38	4.82	-0.56	0.342706	4.92	3.15	-1.77	0.00457676	5.28	3.55	-1.69	0.0104289	4.15	5.03	0.89	0.544975	4.26	4.56	0.3
AryANE_v1_00125798	MDP0000945657_r	S	13.1.3.4.1	amino acid metabolism.synthesis.aspartate family.methionine.cystathionine gamma-synthase	1	AT3G01120	MTO1 (METHIONINE OVERACCUMULATION 1)	amino acid metabolic process		734	6.02	6.01	0	0.995959	6.39	6.09	-0.29	0.216858	6.31	5.7	-0.62	0.00682563	6.41	5.41	-1	0.000909816	5.41	5.28	-0.14	0.737675	5.52	5.61	0.09	0.767623	5.57	4.79	-0.78	0.00947137	3.67	3.8	0.16	0.540809	4.62	4.67	0.06	0.91188	4.61	4.51	-0.09
AryANE_v1_00088718	MDP0000244589_r	S	33.99	development.unspecified	1	AT1G04770	male sterility MS5 family protein	biological process unknown		379	4.87	5.26	0.4	0.110108	5.54	5.23	-0.31	0.378972	4.55	5.24	0.69	0.00271111	5.45	4.65	-0.8	0.00899427	4.68	4.35	-0.34	0.132315	4.38	5.25	0.87	0.0104407	4.11	4.74	0.63	0.00153366	3.16	3.69	0.56	0.0443546	3.48	3.53	0.06	0.884773	3.18	4.54	1.36
AryANE_v1_00081154	MDP0000205356_r	S	30.2.11	signalling.receptor kinases.leucine rich repeat XI	4	AT2G34930	disease resistance family protein	defense response		345	2.84	0.53	-2.31	0.00305746	1.75	0.54	-1.21	0.000156532	1.96	0.48	-1.48	0.000703952	1.13	-0.17	-1.3	0.00176828	3.61	1.02	-2.6	7.56682e-05	2.03	0.28	-1.75	0.00033584	1.14	0.27	-0.87	0.0393115	1.35	0.97	-0.35	0.262481	0.98	-0.08	-1.05	0.107403	0.92	-0.78	-1.69
AryANE_v1_00117082	MDP0000673938_r	S	30.2.11	signalling.receptor kinases.leucine rich repeat XI	4	AT2G34930	disease resistance family protein	defense response		358	3.36	0.4	-2.96	0.000166724	1.68	0.19	-1.49	0.000242106	2.34	0.11	-2.23	0.00116033	1.05	-0.25	-1.3	0.000201415	4.23	1.18	-3.06	0.000118608	2.25	0.32	-1.93	0.000361166	1.31	0.29	-1.02	0.0349053	0.22	-0.61	-0.8	0.0642514	1.04	-0.01	-1.04	0.13696	0.9	-0.72	-1.61
AryANE_v1_00111475	MDP0000490329_r	S	30.2.11	signalling.receptor kinases.leucine rich repeat XI	4	AT2G34930	disease resistance family protein	defense response		365	3.29	0.37	-2.92	9.50424e-05	1.44	0.26	-1.18	0.000472939	2.22	0.33	-1.89	0.00389654	0.92	-0.27	-1.18	0.000269932	3.99	0.72	-3.27	2.60934e-05	1.87	0.11	-1.76	0.0023069	1.33	0.24	-1.09	0.0130572	0.34	-0.04	-0.35	0.260577	0.7	-0.08	-0.77	0.248739	0.95	-0.28	-1.22
AryANE_v1_00081673	MDP0000208069_r	S	26.2	misc.UDP glucosyl and glucoronyl transferases	1	AT2G22590	glycosyltransferase family protein	metabolic process		315	3.83	2.44	-1.39	0.00147956	5.09	3.92	-1.17	0.00233366	4.97	4.02	-0.95	0.00445397	5.34	3.71	-1.63	3.77647e-05	2.92	1.72	-1.21	0.0010284	4.28	3.38	-0.9	0.00109872	5.32	4.51	-0.81	0.062949	3.47	3.17	-0.26	0.249142	3.73	1.6	-2.12	0.0236908	4.5	2.71	-1.79
AryANE_v1_00084404	MDP0000222097_r	S	27.3.22	RNA.regulation of transcription.HB,Homeobox transcription factor family	1	AT1G62360	STM (SHOOT MERISTEMLESS); transcription factor	regulation of transcription, DNA-dependent		311	3.19	1.68	-1.5	0.000856148	3.96	2.76	-1.19	0.00104569	3.06	2.36	-0.7	0.00659403	3.36	1.91	-1.45	0.000129566	1.62	0.98	-0.65	0.0124614	2.59	1.7	-0.89	0.00917389	2.55	1.63	-0.92	0.122164	2.32	1.9	-0.38	0.204382	1.11	1.2	0.1	0.80445	1.08	2.12	1.05
AryANE_v1_00102501	MDP0000312366_r	S	29.2.1.2.2.81	protein.synthesis.ribosomal protein.eukaryotic.60S subunit.P1	4	AT5G24510	60s acidic ribosomal protein P1, putative	translational elongation		96.3	2.55	1.3	-1.24	0.00179587	2.45	1.43	-1.02	0.00956557	1.79	0.45	-1.34	0.000158569	1.19	0.18	-1.01	0.00249789	1.41	1.57	0.15	0.433399	1.63	1.04	-0.59	0.00471848	0.37	0.23	-0.14	0.236773	0.32	0.13	-0.16	0.426282	0.97	0.95	-0.01	0.980986	0.92	0.69	-0.22
AryANE_v1_00108446	MDP0000393227_r	S	11.8	lipid metabolism.'exotics'(steroids, squalene etc)	1	AT5G54500	FQR1 (FLAVODOXIN-LIKE QUINONE REDUCTASE 1)	biological process unknown		317	4.32	3.03	-1.29	0.0556057	4.11	1.43	-2.68	9.2726e-06	3.85	1.35	-2.5	2.5567e-06	4.77	1.3	-3.47	5.0236e-06	4.53	1.75	-2.79	2.55927e-05	3.96	1.27	-2.69	4.1957e-06	3.45	3.52	0.07	0.688382	3.9	3.19	-0.68	0.0949489	3.01	0.71	-2.29	0.000949833	3.42	0.75	-2.66
AryANE_v1_00112069	MDP0000509613_r	S	11.8	lipid metabolism.'exotics'(steroids, squalene etc)	2	AT5G54500	FQR1 (FLAVODOXIN-LIKE QUINONE REDUCTASE 1)	biological process unknown		330	4.17	2.66	-1.5	0.0338607	2.76	1.21	-1.55	0.00662367	3.62	1.11	-2.51	0.00107536	4.18	1.03	-3.15	1.0029e-06	4.18	2.13	-2.06	0.000190081	3.35	1.22	-2.13	2.20908e-05	4.11	3.6	-0.51	0.3378	2.65	2.46	-0.16	0.5591	3.02	1.06	-1.95	0.00115902	2.68	1.09	-1.58
AryANE_v1_00082474	MDP0000212290_r	S	28.99	DNA.unspecified	1	AT5G08020	replication protein, putative	DNA replication		74.7	2.21	0.91	-1.3	0.179064	2.57	0.69	-1.88	0.00494336	2.39	-0.05	-2.44	2.53723e-05	1.54	-0.1	-1.64	0.00097169	2.02	1.05	-0.97	0.00652289	2.87	1.7	-1.17	0.00118758	2.99	2.22	-0.77	0.163089	1.49	1.11	-0.35	0.210494	0.21	1.46	1.26	0.00930867	-1.09	0.24	1.34
AryANE_v1_00114765	MDP0000599121_r	S	30.2.17	signalling.receptor kinases.DUF 26	2	AT1G66910	protein kinase, putative	protein amino acid phosphorylation		201	3.85	2.32	-1.52	0.103246	3.71	1.66	-2.05	0.0026976	2.93	0.52	-2.41	3.31694e-05	2.27	0.12	-2.15	2.97258e-05	2.53	0.71	-1.83	0.00521032	3.95	1.45	-2.5	4.01242e-05	2.82	1.27	-1.55	0.0443866	1.38	-0.28	-1.63	0.0101035	3.37	0.49	-2.87	0.0110832	2.88	0.39	-2.48
AryANE_v1_00086041	MDP0000230724_r	S	35.2	not assigned.unknown	3	AT2G38800	calmodulin-binding protein-related	biological process unknown		69.7	2.15	1.49	-0.66	0.146449	2.55	1.33	-1.22	0.004543	2.86	2.1	-0.76	0.00144543	2.8	1.64	-1.16	0.00021264	2.65	0.82	-1.84	0.00035168	2.83	1.45	-1.38	0.000738282	4.15	1.94	-2.21	0.0171882	2.25	1.7	-0.52	0.0383523	1.77	1.72	-0.04	0.936519	2.18	1.42	-0.75
AryANE_v1_00069120	MDP0000145229_r	S	35.2	not assigned.unknown	4	AT3G25400	unknown protein	biological process unknown		165	5.45	3.02	-2.42	0.0276509	4.66	2.36	-2.3	0.000340881	3.97	1.8	-2.17	0.000219442	4.5	1.72	-2.78	2.8785e-06	4.74	2.59	-2.16	0.000195676	3.98	2.89	-1.09	0.00459007	3.62	3.28	-0.34	0.405328	3.67	3.15	-0.49	0.237836	2.12	1.94	-0.17	0.363064	3.61	3.09	-0.51
AryANE_v1_00088374	MDP0000242905_r	S	30.11	signalling.light	1	AT4G38180	FRS5 (FAR1-RELATED SEQUENCE 5); zinc ion binding	response to red or far red light		63.2	1.14	0.89	-0.25	0.51583	1.04	-0.33	-1.37	0.00660062	1.19	0.21	-0.98	0.00723699	0.99	-0.43	-1.42	0.000177415	1.46	0.37	-1.09	0.00189839	1.06	-0.16	-1.22	6.30012e-05	1	-0.2	-1.2	0.0218338	1.42	0.74	-0.65	0.0573541	-0.19	-0.13	0.07	0.729916	-0.66	-0.66	0.01
AryANE_v1_00090065	MDP0000251510_r	S	35.2	not assigned.unknown	1	AT4G21570	unknown protein	biological process unknown		411	4.74	4.15	-0.58	0.258048	5.18	4.33	-0.85	0.00926465	4.93	3.77	-1.16	0.000330379	4.78	3.78	-1	0.00125217	4.49	2.92	-1.58	0.00028556	4.74	3.42	-1.32	3.5737e-05	4.39	3.25	-1.14	0.0109062	3.62	3.17	-0.42	0.0761563	3.37	3.15	-0.21	0.312145	3.44	2.7	-0.73
AryANE_v1_00104742	MDP0000322608_r	S	35.2	not assigned.unknown	4	AT3G25400	unknown protein	biological process unknown		165	5.73	2.98	-2.74	0.0351733	4.73	2.39	-2.33	0.000643265	3.91	1.64	-2.28	0.000958231	4.37	1.6	-2.77	2.0646e-06	4.65	2.69	-1.96	0.000987835	4.08	3.01	-1.07	0.00615781	3.56	3.24	-0.32	0.313486	3.49	2.73	-0.73	0.0373128	2.01	1.97	-0.03	0.875634	3.46	2.93	-0.52
AryANE_v1_00078514	MDP0000192101_r	S	20.1.7	stress.biotic.PR-proteins	1	AT4G27190	disease resistance protein (NBS-LRR class), putative	apoptosis		85.1	1.43	0.17	-1.25	0.0190053	0.71	0.16	-0.55	0.00828344	0.47	-0.31	-0.78	0.000773677	0.46	-0.32	-0.78	0.00207314	0.52	-0.26	-0.78	0.032813	0.72	-0.14	-0.86	0.00918167	1.53	-0.1	-1.63	0.0313846	1.61	0.69	-0.89	0.0178841	-0.54	2.24	2.79	0.00885989	-0.95	0.82	1.77
AryANE_v1_00111447	MDP0000489357_r	S	34.99	transport.misc	2	AT5G58070	.	.		199	6.57	6.02	-0.55	0.246303	5.22	3.67	-1.55	0.00139483	4.93	3.19	-1.75	0.000726039	4.76	3.61	-1.15	0.000240814	5.74	5.83	0.08	0.72506	5.12	4.45	-0.67	0.000893861	3.69	3.71	0.02	0.934029	3.26	3.58	0.35	0.125824	4.06	5.68	1.63	0.00491452	3.26	2.85	-0.4
AryANE_v1_00064890	MDP0000124699_r	S	35.2	not assigned.unknown	4	AT1G53130	stigma-specific Stig1 family protein	regulation of transcription, DNA-dependent		74.7	-0.17	-0.24	-0.07	0.708502	2.16	0.35	-1.81	0.00856706	1.01	-0.1	-1.12	0.000278264	1.54	-0.14	-1.68	3.16422e-05	-0.02	-0.07	-0.06	0.716928	0.3	-0.35	-0.65	0.00312797	0	-0.22	-0.22	0.139057	-0.26	-0.2	0.09	0.682992	-0.39	-0.56	-0.16	0.394903	-0.27	0.76	1.04
AryANE_v1_00087632	MDP0000238949_r	S	35.2	not assigned.unknown	1					NA	0.81	0.72	-0.08	0.683895	1.28	0.26	-1.02	0.000366012	1.78	0.61	-1.17	0.00677423	1.6	0.15	-1.45	0.00019241	0.91	0.39	-0.53	0.105008	1.25	0.31	-0.94	0.000608677	1.45	0.63	-0.82	0.082549	1.7	0.69	-0.97	0.0117224	-0.41	-0.19	0.23	0.246569	-0.69	-0.5	0.19
AryANE_v1_00089460	MDP0000248628_r	S	26.10	misc.cytochrome P450	1	AT3G14610	CYP72A7 (cytochrome P450, family 72, subfamily A, polypeptide 7); oxygen binding	electron transport		332	0.21	-0.07	-0.28	0.174445	1.82	0.35	-1.47	0.00054656	1.2	-0.12	-1.32	0.002715	1.42	-0.29	-1.71	2.94536e-05	0.26	0.2	-0.07	0.727031	0.89	-0.31	-1.2	1.88846e-05	0.08	-0.28	-0.36	0.030679	1.17	1.62	0.48	0.118492	-0.46	-0.48	-0.01	0.95451	-0.38	0.44	0.83
AryANE_v1_00100668	MDP0000303408_r	S	18.4.5	Co-factor and vitamine metabolism.pantothenate.pantothenate kinase (PANK)	2	AT4G32180	ATPANK2 (PANTOTHENATE KINASE 2); pantothenate kinase	coenzyme A biosynthetic process		424	2.27	1.77	-0.49	0.0493617	2.73	1.79	-0.94	0.00720799	2.45	1.21	-1.24	0.000495377	2.2	1.05	-1.15	0.000237843	0.91	1.12	0.2	0.420689	2.19	1.45	-0.74	0.00219949	1.94	1.59	-0.35	0.316711	1.2	1.32	0.15	0.501523	0.89	1.65	0.77	0.0256103	1.12	1.64	0.53
AryANE_v1_00107276	MDP0000360253_r	S	35.2	not assigned.unknown	1					NA	1.22	0.63	-0.59	0.0266942	2.65	1.26	-1.39	9.13515e-05	1.61	0.56	-1.05	0.00488975	1.7	0.19	-1.51	8.88354e-05	0.86	0.23	-0.63	0.0269548	1.33	0.39	-0.94	0.000100796	1.36	0.59	-0.77	0.0120264	1.26	1.07	-0.15	0.462579	0.53	0.34	-0.18	0.380618	1.06	1.08	0.03
AryANE_v1_00120296	MDP0000776040_r	S	30.2.17	signalling.receptor kinases.DUF 26	2	AT1G70250	receptor serine/threonine kinase, putative	protein amino acid phosphorylation		299	1.19	1.22	0.04	0.903047	2.02	0.94	-1.07	0.00310037	2.65	1.57	-1.09	0.00015946	2.71	1.16	-1.55	0.00176401	1.24	0.66	-0.58	0.0168937	2.05	0.34	-1.71	1.97274e-05	2.63	1.44	-1.19	0.0372407	0.82	0.53	-0.26	0.232657	0.68	-0.06	-0.73	0.1409	0.69	0.77	0.08
AryANE_v1_00098483	MDP0000293001_r	S	26.2	misc.UDP glucosyl and glucoronyl transferases	2	AT3G55700	UDP-glucoronosyl/UDP-glucosyl transferase family protein	metabolic process		469	2.89	1.7	-1.19	0.00358615	2.16	1.09	-1.06	0.00398949	2.44	0.97	-1.47	0.000104126	1.74	0.97	-0.77	0.00305839	2.9	1.81	-1.1	0.00271058	2.17	1.28	-0.89	0.019666	1.74	1.29	-0.45	0.329603	1.53	1.22	-0.28	0.343476	1.37	2.46	1.1	0.191939	1.53	1.38	-0.15
AryANE_v1_00016045	MDP0000194955	AS	35.2	not assigned.unknown	4	AT2G29500	17.6 kDa class I small heat shock protein (HSP17.6B-CI)	response to oxidative stress		67	0.53	-0.3	-0.83	0.00994385	0.89	0.16	-0.73	0.105679	1.04	-0.04	-1.08	0.000918332	0.65	-0.2	-0.84	0.00179878	0.81	-0.22	-1.04	0.0074848	1.19	-0.15	-1.34	0.00366931	0.48	-0.1	-0.58	0.0103054	1.55	1.86	0.35	0.441618	-0.72	0.08	0.81	0.0402228	0.17	0.51	0.35
AryANE_v1_00079349	MDP0000196404_r	S	26.2	misc.UDP glucosyl and glucoronyl transferases	1	AT5G49690	UDP-glucoronosyl/UDP-glucosyl transferase family protein	metabolic process		339	4.55	2.64	-1.91	0.000912311	3.44	2.58	-0.86	0.0213558	3.91	2.64	-1.27	0.000298112	3.95	2.58	-1.37	0.000120305	4	2.34	-1.67	0.000403394	3.38	2.56	-0.82	0.00504194	3.93	3.19	-0.75	0.0251753	4.03	4.06	0.06	0.785799	3.96	2.67	-1.28	0.0168043	3.77	2.47	-1.3
AryANE_v1_00123852	MDP0000886764_r	S	30.2.17	signalling.receptor kinases.DUF 26	2	AT1G56130	leucine-rich repeat family protein / protein kinase family protein	protein amino acid phosphorylation		83.6	3.19	2.13	-1.05	0.00830605	2.43	1.62	-0.81	0.0444775	2.19	1.52	-0.67	0.00988218	1.94	1	-0.94	0.0083366	2.54	1.84	-0.71	0.0076322	2.34	1.5	-0.84	0.00042943	1.52	1.03	-0.49	0.119767	0.55	0.48	-0.03	0.885236	0.96	1.63	0.68	0.0280413	0.83	1.41	0.59
AryANE_v1_00124285	MDP0000901201_r	S	20.1.7	stress.biotic.PR-proteins	1	AT4G12010	disease resistance protein (TIR-NBS-LRR class), putative	apoptosis		198	2.26	0.68	-1.57	0.00293926	1.78	1	-0.78	0.141368	1.49	-0.01	-1.5	6.73149e-05	1.26	-0.07	-1.33	0.00248843	2.37	1.49	-0.89	0.00376419	2.08	1.21	-0.87	0.00340383	1.29	1.12	-0.17	0.452285	0.93	0.41	-0.49	0.0489949	0.13	1.04	0.92	0.106562	1.03	0.65	-0.37
AryANE_v1_00092139	MDP0000261468_r	S	35.2	not assigned.unknown	1	AT4G19880	unknown protein	biological process unknown		526	3.5	2.1	-1.39	0.00809886	4.06	3.35	-0.71	0.101759	3.55	2.42	-1.13	0.000413964	4.55	2.69	-1.86	4.66836e-05	3.77	2.35	-1.43	0.00041971	3.62	3.38	-0.24	0.23127	3.88	3.32	-0.56	0.108436	3.16	2.97	-0.15	0.654542	1.12	3.11	2	0.00177163	1.27	2.19	0.93
AryANE_v1_00082657	MDP0000213162_r	S	20.1.7	stress.biotic.PR-proteins	4	AT3G14460	disease resistance protein (NBS-LRR class), putative	apoptosis		90.9	3.79	2.94	-0.85	0.00839345	2.9	2.35	-0.55	0.193697	2.52	1.49	-1.03	0.0071946	2.63	1.85	-0.78	0.00676232	3.5	1.7	-1.81	0.00932952	2.36	1.83	-0.53	0.105374	2.33	2.01	-0.32	0.444748	1.62	1.68	0.09	0.675465	1.44	2.79	1.36	0.0109804	0.69	2.14	1.46
AryANE_v1_00049505	MDP0000524522	AS	10.6.3	cell wall.degradation.pectate lyases and polygalacturonases	1	AT3G07830	polygalacturonase, putative / pectinase, putative	carbohydrate metabolic process		363	4.16	2.51	-1.65	0.00193995	4.25	3.19	-1.06	0.0222685	3.88	3.36	-0.52	0.00640275	4.61	3.23	-1.38	0.00016163	3.8	3.06	-0.75	0.00673039	3.84	3.45	-0.39	0.114618	4.18	3.86	-0.32	0.0530876	2.76	2.6	-0.13	0.580127	2.83	2.11	-0.71	0.0788816	3.43	2.13	-1.3
AryANE_v1_00072154	MDP0000160047_r	S	20.1.7	stress.biotic.PR-proteins	2	AT1G27170	disease resistance protein (TIR-NBS-LRR class), putative	apoptosis		941	4.79	2.4	-2.39	0.00108952	3.97	2.33	-1.64	0.0142526	3.41	1.85	-1.56	0.00210793	3.63	1.6	-2.03	2.21059e-05	4.48	3.76	-0.73	0.00864669	3.18	2.64	-0.54	0.0121854	3.97	3.35	-0.62	0.0234148	3.01	3.4	0.42	0.142816	3.78	4.9	1.13	0.0606581	3.86	2.96	-0.89
AryANE_v1_00102298	MDP0000311435_r	S	35.1	not assigned.no ontology	2	AT2G03510	band 7 family protein	biological process unknown		531	4.69	3.15	-1.53	0.00590629	5.11	4.02	-1.09	0.000481722	5.38	4.12	-1.26	0.0356649	4.53	3.63	-0.9	0.00783588	3.98	2.29	-1.7	0.00019098	4.96	3.65	-1.31	0.00149813	5.29	3.46	-1.83	0.00111262	2.22	1.2	-0.98	0.0112375	4.55	2.95	-1.59	0.0184527	3.66	2.95	-0.71
AryANE_v1_00081507	MDP0000207245_r	S	35.2	not assigned.unknown	1	AT5G28950	unknown protein	biological process unknown		91.7	2.47	1.21	-1.25	0.120956	1.92	0.17	-1.75	3.30662e-05	0.87	0.02	-0.85	0.0251596	0.35	-0.34	-0.68	0.00343756	2.23	0.67	-1.57	0.000308957	1.62	0.63	-0.99	0.000562337	1.56	0.51	-1.05	0.00230572	0.13	-0.37	-0.46	0.0999177	0.63	-0.16	-0.78	0.0594877	0.5	-0.69	-1.18
AryANE_v1_00098395	MDP0000292604_r	S	35.2	not assigned.unknown	1	AT4G38370	phosphoglycerate/bisphosphoglycerate mutase family protein	metabolic process		294	4.54	4.18	-0.36	0.306089	4.33	3.28	-1.05	0.00226672	3.99	3.51	-0.48	0.0182828	4.1	2.89	-1.21	0.00128668	4.71	3.87	-0.84	0.0039617	4.45	3.42	-1.03	0.00035131	4.75	3.51	-1.24	0.000228065	2.91	2.1	-0.77	0.0260248	2.62	3.11	0.5	0.508288	2.61	3.22	0.61
AryANE_v1_00104734	MDP0000322567_r	S	27.3.24	RNA.regulation of transcription.MADS box transcription factor family	2	AT4G24540	AGL24 (AGAMOUS-LIKE 24); transcription factor	regulation of transcription, DNA-dependent		114	5.25	5.42	0.17	0.544575	6.34	5.3	-1.04	0.00652298	6.13	6.04	-0.09	0.751923	6.02	5.36	-0.66	0.0044344	5.5	4.54	-0.97	0.0037143	6.02	5.32	-0.7	0.00957486	6.29	5.33	-0.96	0.00254284	3.72	3.26	-0.42	0.245596	4.96	3.7	-1.25	0.0180254	4.35	5.26	0.91
AryANE_v1_00105137	MDP0000329846_r	S	35.2	not assigned.unknown	1					NA	2.87	2.4	-0.47	0.436275	2.51	1.35	-1.16	0.00244585	2.45	1.87	-0.58	0.0478578	2.07	1.35	-0.72	0.00236934	2.58	0.71	-1.88	0.000141148	1.38	0.36	-1.02	0.000109993	1.88	0.64	-1.24	0.000662335	1.69	0.99	-0.67	0.0148154	1.27	1.09	-0.17	0.602535	1.51	0.91	-0.59
AryANE_v1_00041064	MDP0000319973	AS	2.2.1.1	major CHO metabolism.degradation.sucrose.fructokinase	1	AT1G69200	pfkB-type carbohydrate kinase family protein	sucrose biosynthetic process		624	0.65	0.45	-0.19	0.586554	1.73	0.48	-1.25	0.00388856	3.2	2.91	-0.29	0.439544	3.18	1.45	-1.72	0.000633055	0.53	0.11	-0.43	0.0714639	0.44	-0.15	-0.59	0.00277325	2.94	1.66	-1.28	0.00148349	1.63	0.91	-0.69	0.0152761	0.2	0.62	0.43	0.165527	-0.05	0.21	0.27
AryANE_v1_00036815	MDP0000299265	AS	35.2	not assigned.unknown	1	B9MVT6_POPTR	NAC domain protein, IPR003441		Populus trichocarpa (Western balsam poplar) (Populus balsamifera subsp. trichocarpa)	104	0.87	0.59	-0.27	0.317275	0.83	0.19	-0.64	0.00446087	1.16	0.89	-0.27	0.308002	1.42	0.76	-0.66	0.00358556	0.7	0.07	-0.63	0.0166344	0.88	0.3	-0.58	0.00907617	1.39	0.47	-0.93	0.00084915	0.24	-0.16	-0.37	0.0972213	0.17	0.06	-0.09	0.738279	0.44	0.37	-0.06
AryANE_v1_00096734	MDP0000284374_r	S	26.10	misc.cytochrome P450	1	AT4G31940	CYP82C4 (cytochrome P450, family 82, subfamily C, polypeptide 4); oxygen binding	electron transport		350	4.89	3.83	-1.06	0.00754504	4.9	4.42	-0.48	0.258337	4.94	4.04	-0.9	0.0248807	4.92	4.24	-0.68	0.004435	3.77	2.52	-1.26	0.00136169	3.61	2.73	-0.88	0.0951037	3.95	2.48	-1.47	8.66924e-05	2.6	2.15	-0.41	0.0916064	2.63	2.79	0.17	0.489702	2.63	2.67	0.04
AryANE_v1_00114481	MDP0000588672_r	S	30.1	signalling.in sugar and nutrient physiology	2	AT2G32400	GLR5 (Glutamate receptor 5)	cellular calcium ion homeostasis		208	3.59	2.42	-1.17	0.00899475	3.11	2.37	-0.73	0.00713934	1.65	1.62	-0.03	0.871018	1.27	0.47	-0.8	0.00226884	2.23	0.8	-1.43	0.000453432	1.94	1.1	-0.84	0.000450497	1.41	0.82	-0.59	0.0814242	0.25	0	-0.22	0.315736	1.15	1.92	0.79	0.0931212	0.81	1.93	1.13
AryANE_v1_00072252	MDP0000160582_r	S	18.4.5	Co-factor and vitamine metabolism.pantothenate.pantothenate kinase (PANK)	2	AT4G35360	pantothenate kinase family protein	carbohydrate metabolic process		198	4.48	4.69	0.21	0.33305	4.96	4.24	-0.72	0.00195228	5.07	4.88	-0.19	0.472646	5.47	4.64	-0.83	0.00274238	4.39	3.35	-1.05	0.00504644	4.82	3.88	-0.94	0.00095094	3.92	3.48	-0.44	0.0105668	4.43	3.9	-0.5	0.0375637	4.22	3	-1.21	0.00611602	4.37	3.13	-1.23
AryANE_v1_00076334	MDP0000181185_r	S	29.1.3	protein.aa activation.threonine-tRNA ligase	2	AT2G04842	threonyl-tRNA synthetase, putative / threonine--tRNA ligase, putative	translation		154	3.54	2.93	-0.6	0.0732802	3.21	1.96	-1.25	0.00804264	3.35	3.13	-0.22	0.225238	3.45	2.8	-0.65	0.00846631	2.94	1.92	-1.03	0.00298693	2.82	1.99	-0.83	0.0046436	3.56	2.71	-0.85	0.119004	2.91	2.45	-0.43	0.0669629	2.71	3.35	0.65	0.0335245	2.58	2.83	0.26
AryANE_v1_00081405	MDP0000206726_r	S	35.2	not assigned.unknown	4	AT2G33390	unknown protein	biological process unknown		77.4	3.49	2.71	-0.78	0.0696755	3.69	2.95	-0.74	0.000386507	3.24	2.53	-0.71	0.01504	3.5	2.43	-1.07	0.000359286	2.32	1.53	-0.8	0.00623916	2.91	2.15	-0.76	0.000162821	3.61	3.27	-0.35	0.113096	3.57	3.23	-0.31	0.156535	3.2	2.45	-0.74	0.111928	2.42	3.34	0.93
AryANE_v1_00099803	MDP0000299146_r	S	35.2	not assigned.unknown	2					NA	3.19	2.88	-0.3	0.181482	2.96	2.41	-0.55	0.00516386	2.49	2.07	-0.43	0.01493	2.15	1.13	-1.02	0.00305282	3.28	2.09	-1.2	0.00432175	2.92	2.35	-0.57	0.00589069	2.24	1.57	-0.67	0.104239	1.84	1.15	-0.65	0.0216631	1.43	3.25	1.83	0.0739644	1.56	2.37	0.82
AryANE_v1_00070510	MDP0000151940_r	S	23.1.1.10	nucleotide metabolism.synthesis.pyrimidine.CTP synthetase	2	AT4G02120	CTP synthase, putative / UTP--ammonia ligase, putative	pyrimidine nucleotide biosynthetic process		886	3.93	3.82	-0.1	0.714696	4.32	3.64	-0.68	0.00636054	3.91	3.74	-0.17	0.302459	4.25	3.34	-0.91	0.00288034	3.4	3.13	-0.28	0.440032	3.94	3.35	-0.59	0.00539938	3.63	2.93	-0.7	0.0513225	3.01	2.6	-0.38	0.112272	2.84	3.58	0.76	0.148032	2.86	3.2	0.35
AryANE_v1_00071873	MDP0000158656_r	S	35.2	not assigned.unknown	4					NA	1.44	0.69	-0.74	0.0124191	1.57	0.87	-0.7	0.000445561	1.86	1.29	-0.57	0.076737	1.9	1.07	-0.83	0.00959836	0.49	0.22	-0.27	0.383443	3.01	2.23	-0.78	0.000854725	1.61	1.11	-0.5	0.137053	1.12	0.86	-0.22	0.437014	1.25	1.67	0.43	0.179637	1.14	1.32	0.18
AryANE_v1_00121135	MDP0000802980_r	S	29.1.3	protein.aa activation.threonine-tRNA ligase	2	AT2G04842	threonyl-tRNA synthetase, putative / threonine--tRNA ligase, putative	translation		558	3.67	2.94	-0.72	0.0808823	2.65	2.12	-0.53	0.00266782	2.84	2.31	-0.53	0.0181602	2.61	2.03	-0.58	0.00682794	2.71	1.73	-0.99	0.0166791	2.51	1.79	-0.72	0.00482931	2.91	2.83	-0.08	0.711262	2.82	2.66	-0.13	0.729584	2.75	3.51	0.77	0.152802	2.29	2.63	0.35
AryANE_v1_00120964	MDP0000797241_r	S	31.1	cell.organisation	1	AT1G07710	ankyrin repeat family protein	protein amino acid dephosphorylation		698	3.9	4.64	0.74	0.126615	2.63	3.32	0.69	0.00817585	3.78	3.65	-0.13	0.297156	4.09	2.86	-1.23	0.000417804	3.81	3.97	0.15	0.63006	2.83	3.59	0.76	0.00136614	3.33	3.93	0.6	0.0196114	3.51	3.94	0.46	0.101888	2.92	3.01	0.1	0.878641	3.81	2.82	-0.98
AryANE_v1_00096025	MDP0000280828_r	S	31.1	cell.organisation	4	AT1G07710	ankyrin repeat family protein	protein amino acid dephosphorylation		302	3.35	3.57	0.23	0.57099	2.44	3.56	1.12	0.00762323	2.6	2.8	0.2	0.526636	2.7	1.63	-1.06	0.000356925	3.53	3.34	-0.2	0.602888	3.18	4.29	1.11	0.006139	2.49	3.34	0.85	0.0370679	1.88	2.34	0.49	0.0670246	2.54	2.66	0.13	0.783426	2.64	2.62	-0.02
AryANE_v1_00070389	MDP0000151375_r	S	35.2	not assigned.unknown	4	AT4G24190	SHD (SHEPHERD); ATP binding	protein folding		62.8	2.54	3.88	1.34	0.00342631	4.15	3.49	-0.66	0.00232835	3.71	3.4	-0.31	0.187564	3.46	2.79	-0.67	0.00601391	2.35	3.33	0.97	0.0046036	3.07	3.35	0.28	0.529792	3.26	3.43	0.17	0.572813	2.15	1.61	-0.51	0.0359353	2.81	1.86	-0.94	0.071842	2.83	2.42	-0.4
AryANE_v1_00113413	MDP0000554377_r	S	35.2	not assigned.unknown	4					NA	1.82	0.56	-1.26	0.00167093	1.46	1.32	-0.14	0.752921	1.54	1.03	-0.51	0.0669108	1.76	0.86	-0.9	0.00465079	1.6	0.66	-0.94	0.00796819	1.35	0.41	-0.94	0.0010334	1.68	1.02	-0.66	0.107127	1.6	1.73	0.16	0.614249	0.11	0.33	0.23	0.390135	0.28	0.66	0.39
AryANE_v1_00074693	MDP0000172933_r	S	26.2	misc.UDP glucosyl and glucoronyl transferases	2	AT2G22590	glycosyltransferase family protein	metabolic process		322	2.92	1.5	-1.42	0.00225325	2.01	1.73	-0.28	0.128845	1.57	1.1	-0.48	0.0894532	1.96	1.17	-0.79	0.00147518	1.76	0.86	-0.9	0.00325926	1.23	0.87	-0.36	0.0253062	3.1	2.33	-0.77	0.0226038	3.16	3.28	0.15	0.526393	2.9	2.68	-0.21	0.32932	2.05	1.6	-0.45
AryANE_v1_00118578	MDP0000721825_r	S	29.4.1.57	protein.postranslational modification.kinase.receptor like cytoplasmatic kinase VII	2	AT3G51550	protein kinase family protein	protein amino acid phosphorylation		498	1.75	0.87	-0.88	0.0067897	0.33	0.08	-0.25	0.0397165	0.38	0.11	-0.28	0.084426	0.71	0.05	-0.66	0.00570991	2.09	0.32	-1.78	0.000358415	0.98	0.17	-0.81	0.021562	0.88	0.54	-0.34	0.0337572	0.96	0.51	-0.42	0.100241	0.23	1.42	1.21	0.0185495	0.61	0.99	0.38
AryANE_v1_00086707	MDP0000233658_r	S	35.2	not assigned.unknown	2	AT1G61260	unknown protein	biological process unknown		178	6.65	6.64	-0.01	0.940737	7.33	6.64	-0.69	0.00211621	6.14	6.86	0.72	0.00456926	5.79	6.45	0.66	0.00379194	6.57	6.45	-0.13	0.440533	7.46	6.14	-1.32	0.00756866	7.39	5.26	-2.13	0.00452734	6.56	4.91	-1.62	0.000161434	5.95	5.86	-0.08	0.736506	6.96	5.48	-1.48
AryANE_v1_00014659	MDP0000188011	AS	29.2.1.1.3.1.16	protein.synthesis.ribosomal protein.prokaryotic.unknown organellar.30S subunit.S16	4	AT5G56940	ribosomal protein S16 family protein	translation		218	1.4	1.77	0.38	0.154866	1.24	1.73	0.49	0.00381485	0.82	1.14	0.32	0.100509	0.34	1.21	0.88	0.00120457	0.96	0.92	-0.05	0.75173	1.48	1.06	-0.42	0.00835654	1.13	0.6	-0.53	0.0243624	1.54	0.54	-0.97	0.00172449	1.82	1.55	-0.26	0.234603	1.72	1.69	-0.02
AryANE_v1_00098102	MDP0000291218_r	S	1.1.1.1	PS.lightreaction.photosystem II.LHC-II	4	AT3G47470	LHCA4 (Photosystem I light harvesting complex gene 4); chlorophyll binding	photosynthesis, light harvesting		424	4.57	4.71	0.14	0.550326	3.34	4.38	1.04	0.12252	3.75	2.27	-1.48	0.00327138	2.18	3.31	1.13	0.00465986	4.73	3.51	-1.23	0.000804467	4.32	2.85	-1.47	0.0323933	3.2	1.9	-1.3	0.00338077	1.24	2.08	0.88	0.03691	2.44	2.89	0.46	0.618667	2.42	2.46	0.05
AryANE_v1_00013455	MDP0000181892	AS	29.5.11.4.3.2	protein.degradation.ubiquitin.E3.SCF.FBOX	4	AT5G48170	SLY2 (SLEEPY2)	biological process unknown		133	5.93	6.05	0.13	0.594325	4.95	4.91	-0.04	0.881847	4.88	5.34	0.46	0.00888178	5.32	5.89	0.57	0.00667865	4.29	4.69	0.4	0.27563	5.32	4.97	-0.35	0.257585	5.77	4.27	-1.5	9.43459e-05	6.39	6.04	-0.31	0.188206	6.61	6.88	0.28	0.502128	6.45	7.17	0.73
[truncated: 793 more rows]
[truncated: 15 more columns]

## Sheet: PGs
Additional file 2. Genes implicated in cell wall degradation including polygalacturonases, based on Mapman ontonlogy.											100DAF	100DAF	100DAF	100DAF	100DAF	H	H	H	H	H	60DAH	60DAH	60DAH	60DAH	60DAH	120DAH	120DAH	120DAH	120DAH	120DAH	100DAF	100DAF	100DAF	100DAF	100DAF	H	H	H	H	H	60DAH	60DAH	60DAH	60DAH	60DAH	120DAH	120DAH	120DAH	120DAH
[truncated: 209 more rows]
[truncated: 21 more columns]

## Sheet: hormones
Additional file 2. Genes associated to hormonal pathways based on Mapman ontology									(moyenne 2007 à 2010)		100DAF	100DAF	100DAF	100DAF	100DAF	H	H	H	H	H	60DAH	60DAH	60DAH	60DAH	60DAH	120DAH	120DAH	120DAH	120DAH	120DAH	100DAF	100DAF	100DAF	100DAF	100DAF	H	H	H	H	H	60DAH	60DAH	60DAH	60DAH	60DAH	120DAH	120DAH	120DAH	120DAH
[truncated: 1,466 more rows]
[truncated: 21 more columns]
